# Supplementary material for: Platelet-derived microvesicles isolated from type-2 diabetes mellitus patients harbour an altered miRNA signature and drive MDA-MB-231 triple-negative breast cancer cell invasion
Source: PLoS One. 2024 Jun 20;19(6):e0304870. doi: 10.1371/journal.pone.0304870 (PMC11189239; doi:10.1371/journal.pone.0304870)
Supplement: S1 Table — Raw count of miRNA transcript across all samples. (XLSX) [file pone.0304870.s001.xlsx]

## Sheet: miRNA transcript count
Names	C9	C2	C12	C8	C6	C11	C1	C10	D2	D9	D6	D3
hsa-let-7a-2-3p	0	0	0	0	0	0	0	0	0	0	0	0
hsa-let-7a-3p	0	644	0	0	5	0	2	0	0	0	0	0
hsa-let-7a-5p	238920	1103409	324738	842501	1421481	916861	560713	799203	442	296	738	499
hsa-let-7b-3p	6	19	4	15	35	29	7	16	1	2	0	7
hsa-let-7b-5p	121195	523922	107500	473125	971304	466924	284348	383811	90340	70974	3323	172046
hsa-let-7c-3p	0	1	0	0	0	0	0	0	0	0	0	0
hsa-let-7c-5p	2548	8958	2624	10355	24204	9288	6223	12826	679	430	226	1403
hsa-let-7d-3p	960	5629	239	2509	1614	1976	1677	679	573	0	0	0
hsa-let-7d-5p	10478	56789	10733	44092	47998	27521	21552	18972	3675	4053	130	7
hsa-let-7e-3p	0	0	0	0	0	0	0	0	0	0	0	0
hsa-let-7e-5p	4707	32834	18710	19321	70556	34755	16931	29761	3548	3510	2	4995
hsa-let-7f-1-3p	0	0	0	0	0	0	0	0	0	0	0	0
hsa-let-7f-2-3p	0	0	0	0	0	0	0	0	0	0	0	0
hsa-let-7f-5p	221069	1202492	278613	751404	1180506	963160	556349	787016	1439	7524	1	5009
hsa-let-7g-3p	1	516	0	0	0	0	0	0	0	0	0	0
hsa-let-7g-5p	19063	83906	9357	55901	84318	45959	34473	51028	2055	1787	470	6889
hsa-let-7i-3p	145	0	0	0	0	0	684	0	0	429	0	0
hsa-let-7i-5p	222600	1068959	102239	610097	1037479	750262	353498	725098	114091	131849	5639	99386
hsa-miR-1-3p	0	1223	450	0	997	483	2149	0	0	0	0	0
hsa-miR-1-5p	0	0	0	0	0	0	0	0	0	0	0	0
hsa-miR-100-3p	0	0	0	0	0	0	0	0	0	0	0	0
hsa-miR-100-5p	103	0	0	0	0	0	0	0	0	0	0	0
hsa-miR-101-2-5p	0	0	0	0	0	0	0	0	0	0	0	0
hsa-miR-101-3p	4167	37846	952	7539	8806	4846	15806	12336	0	1	0	0
hsa-miR-101-5p	0	0	0	0	0	0	0	0	0	0	0	0
hsa-miR-10226	0	0	0	0	0	0	0	0	0	0	0	0
hsa-miR-10392-3p	0	0	0	0	0	0	0	0	0	0	0	0
hsa-miR-10392-5p	0	0	0	1	0	0	0	0	0	0	0	0
hsa-miR-10393-3p	0	0	9	0	0	0	0	0	0	0	0	0
hsa-miR-10393-5p	0	0	0	0	0	3	0	0	0	0	0	0
hsa-miR-10394-3p	1	0	0	0	0	0	0	758	0	0	0	0
hsa-miR-10394-5p	0	0	0	0	0	0	0	0	0	0	0	0
hsa-miR-10395-3p	0	0	0	0	0	0	0	0	0	0	0	0
hsa-miR-10395-5p	0	0	0	0	0	0	0	0	0	0	0	0
hsa-miR-10396a-3p	0	0	0	0	0	0	0	0	0	0	0	0
hsa-miR-10396a-5p	0	0	0	0	0	0	0	0	0	0	0	0
hsa-miR-10396b-3p	0	0	0	0	0	0	0	0	0	0	0	0
hsa-miR-10396b-5p	0	0	0	0	0	0	0	0	0	0	0	0
hsa-miR-10397-3p	0	0	0	0	0	0	0	0	0	0	0	0
hsa-miR-10397-5p	0	0	0	0	0	0	0	0	0	0	0	0
hsa-miR-10398-3p	0	0	0	0	0	0	0	0	0	0	0	0
hsa-miR-10398-5p	0	0	0	0	0	0	0	0	0	0	0	0
hsa-miR-10399-3p	0	505	62	0	0	448	98	0	0	0	0	0
hsa-miR-10399-5p	0	0	0	0	0	404	0	0	0	0	0	0
hsa-miR-103a-1-5p	0	0	0	0	0	0	0	0	0	0	0	0
hsa-miR-103a-2-5p	0	0	0	0	0	0	0	0	0	0	0	0
hsa-miR-103a-3p	0	0	0	0	0	0	0	0	0	0	0	0
hsa-miR-103b	0	0	0	0	0	0	0	0	0	0	0	0
hsa-miR-10400-3p	0	0	0	0	0	0	0	0	0	0	0	0
hsa-miR-10400-5p	0	0	0	0	0	0	0	0	0	0	0	0
hsa-miR-10401-3p	0	0	0	0	0	0	0	0	0	0	0	0
hsa-miR-10401-5p	0	0	0	0	0	0	0	0	0	0	0	0
hsa-miR-105-3p	0	0	0	0	0	0	0	0	0	0	0	0
hsa-miR-105-5p	0	0	0	0	0	0	0	0	0	0	0	0
hsa-miR-10522-5p	0	0	0	0	0	0	0	0	0	0	0	0
hsa-miR-10523-5p	0	0	0	0	0	0	0	0	0	0	0	0
hsa-miR-10524-5p	0	0	0	0	0	0	0	0	0	0	0	0
hsa-miR-10525-3p	0	0	0	0	0	0	0	0	0	0	0	0
hsa-miR-10526-3p	0	0	0	0	0	0	0	0	0	0	0	0
hsa-miR-10527-5p	0	0	0	0	0	0	0	0	0	0	0	0
hsa-miR-106a-3p	0	0	0	0	0	0	0	0	0	0	0	0
hsa-miR-106a-5p	13	436	8	30	23	19	36	152	0	2	0	3
hsa-miR-106b-3p	635	4096	330	2047	2527	2393	0	1318	2184	900	0	601
hsa-miR-106b-5p	129	1082	0	1066	924	0	1	0	0	0	0	0
hsa-miR-107	935	4321	552	1943	937	1053	282	3048	537	482	2	1
hsa-miR-10a-3p	0	0	0	0	0	0	0	0	0	0	0	0
hsa-miR-10a-5p	6	2427	646	472	847	1095	25	1737	1004	409	0	0
hsa-miR-10b-3p	0	0	0	0	0	0	0	0	0	0	0	0
hsa-miR-10b-5p	0	2	1	0	2	239	981	4	1	0	0	0
hsa-miR-11181-3p	0	0	0	0	0	0	0	0	0	0	0	0
hsa-miR-11181-5p	0	0	0	0	0	0	0	0	0	0	0	0
hsa-miR-11399	0	0	0	0	0	0	0	0	0	0	0	0
hsa-miR-11400	0	1272	1	1	3	1	0	1	470	898	0	0
hsa-miR-11401	0	0	0	218	0	0	0	0	0	0	0	0
hsa-miR-1178-3p	0	0	0	0	0	0	0	0	0	0	0	0
hsa-miR-1178-5p	0	0	0	0	0	0	0	0	0	0	0	0
hsa-miR-1179	130	1061	99	303	392	204	0	27	0	0	0	0
hsa-miR-1180-3p	0	0	0	0	0	0	0	0	0	0	0	0
hsa-miR-1180-5p	0	0	0	0	0	0	0	0	0	0	0	0
hsa-miR-1181	0	0	0	0	0	0	0	0	0	0	0	0
hsa-miR-1182	0	0	0	0	0	0	0	0	0	0	0	0
hsa-miR-1183	0	0	0	0	0	0	0	0	0	0	0	0
hsa-miR-1184	0	0	0	0	0	0	0	0	0	0	0	0
hsa-miR-1185-1-3p	0	0	0	0	0	0	0	0	0	0	0	0
hsa-miR-1185-2-3p	0	0	0	0	0	0	0	0	0	0	1	0
hsa-miR-1185-5p	0	0	0	0	0	0	0	0	0	0	0	0
hsa-miR-1193	0	0	0	0	0	0	0	0	0	0	0	0
hsa-miR-1197	0	0	46	0	0	0	0	0	0	0	0	0
hsa-miR-1199-3p	0	0	0	0	0	0	0	0	0	0	0	0
hsa-miR-1199-5p	0	0	0	0	0	0	0	0	0	0	0	0
hsa-miR-1200	0	0	0	0	0	0	0	0	0	0	0	0
hsa-miR-1202	0	0	0	0	0	0	0	0	0	0	0	0
hsa-miR-1203	0	0	0	0	0	0	0	0	0	0	0	0
hsa-miR-1204	0	0	0	0	0	0	0	0	0	0	0	0
hsa-miR-1205	0	0	0	0	0	0	0	0	0	0	0	0
hsa-miR-1206	0	0	0	0	0	0	0	0	0	0	0	0
hsa-miR-1207-3p	0	0	0	0	0	0	1	0	0	0	0	0
hsa-miR-1207-5p	0	0	0	0	0	0	0	0	0	0	0	0
hsa-miR-1208	0	12	0	0	0	0	0	0	0	0	0	0
hsa-miR-12113	0	0	0	0	0	0	0	0	0	0	0	0
hsa-miR-12114	0	0	0	0	0	0	0	0	0	0	0	0
hsa-miR-12115	0	0	0	0	0	0	0	0	0	0	0	0
hsa-miR-12116	0	0	0	0	0	0	0	0	0	0	0	0
hsa-miR-12117	0	0	0	0	0	0	0	0	0	0	0	0
hsa-miR-12118	0	0	0	0	0	0	0	0	0	0	0	0
hsa-miR-12119	0	0	0	0	0	0	0	0	0	0	0	0
hsa-miR-12120	0	0	0	0	0	0	0	0	0	0	0	0
hsa-miR-12121	0	0	0	0	0	0	0	0	0	0	0	0
hsa-miR-12122	0	0	0	0	0	0	0	0	0	0	0	0
hsa-miR-12123	0	0	0	0	0	0	0	0	0	0	0	0
hsa-miR-12124	0	0	0	0	0	0	0	0	0	0	0	0
hsa-miR-12125	0	0	0	0	0	0	0	0	0	0	0	0
hsa-miR-12126	0	0	0	0	0	0	0	0	0	0	0	0
hsa-miR-12127	0	0	0	0	0	0	0	0	0	0	0	0
hsa-miR-12128	0	0	0	0	0	0	0	0	0	0	0	0
hsa-miR-12129	0	0	0	0	0	0	0	0	0	0	0	0
hsa-miR-12130	0	0	0	0	0	0	0	0	0	0	0	0
hsa-miR-12131	0	0	0	0	0	0	0	0	0	0	0	0
hsa-miR-12132	0	0	0	0	0	0	0	0	0	0	0	0
hsa-miR-12133	0	0	0	0	0	0	0	0	0	0	0	0
hsa-miR-12135	0	0	0	0	0	0	0	0	0	0	0	0
hsa-miR-12136	7606	27489	12383	19127	49087	19609	10306	16152	0	0	0	0
hsa-miR-122-3p	0	0	0	0	0	0	0	0	0	0	0	0
hsa-miR-122-5p	0	794	58	761	1276	193	1576	0	0	0	0	0
hsa-miR-1224-3p	0	0	0	0	0	0	0	0	0	0	0	0
hsa-miR-1224-5p	0	0	0	0	0	0	0	0	0	0	0	0
hsa-miR-1225-3p	0	0	0	0	0	0	0	0	0	0	0	0
hsa-miR-1225-5p	0	0	0	0	263	0	0	0	0	0	0	0
hsa-miR-1226-3p	2	1322	59	0	383	0	0	635	0	0	0	0
hsa-miR-1226-5p	0	0	0	0	0	0	0	0	0	0	0	0
hsa-miR-1227-3p	0	0	0	0	0	0	0	0	0	0	0	0
hsa-miR-1227-5p	0	0	0	0	0	0	0	0	0	0	0	0
hsa-miR-1228-3p	0	0	0	0	0	0	0	0	0	0	0	0
hsa-miR-1228-5p	0	0	0	0	0	0	0	0	0	0	0	0
hsa-miR-1229-3p	358	529	0	510	415	0	796	0	0	0	0	0
hsa-miR-1229-5p	0	0	0	0	0	0	0	0	0	0	0	0
hsa-miR-122b-3p	0	0	0	0	0	0	0	0	0	0	0	0
hsa-miR-122b-5p	0	0	0	0	0	0	0	0	0	0	0	0
hsa-miR-1231	0	0	0	0	0	0	0	0	0	0	0	0
hsa-miR-1233-3p	0	0	0	0	0	0	0	0	0	0	0	0
hsa-miR-1233-5p	0	0	0	0	0	0	0	0	0	0	0	0
hsa-miR-1234-3p	0	0	0	0	0	0	0	0	0	0	0	0
hsa-miR-1236-3p	0	0	0	0	0	0	0	0	0	0	0	0
hsa-miR-1236-5p	0	0	0	0	0	0	0	0	0	0	0	0
hsa-miR-1237-3p	0	1	0	353	22	0	0	0	0	0	0	0
hsa-miR-1237-5p	0	0	0	0	0	0	0	0	0	0	0	0
hsa-miR-1238-3p	0	0	0	0	0	0	0	0	0	0	0	0
hsa-miR-1238-5p	0	0	0	0	0	0	0	0	0	0	0	0
hsa-miR-124-3p	0	0	0	0	0	0	0	0	0	0	0	0
hsa-miR-124-5p	0	0	0	0	0	0	0	0	0	0	0	0
hsa-miR-1243	0	0	0	0	0	0	0	0	0	0	0	0
hsa-miR-1244	0	0	0	0	0	0	0	0	0	0	0	0
hsa-miR-1245a	0	0	0	0	0	0	0	0	0	0	0	0
hsa-miR-1245b-3p	0	0	0	0	0	0	0	0	0	0	0	0
hsa-miR-1245b-5p	0	0	0	0	0	0	0	0	0	0	0	0
hsa-miR-1246	0	17	0	0	9	2	0	0	0	0	0	0
hsa-miR-1247-3p	0	0	0	0	0	0	0	0	0	0	0	0
hsa-miR-1247-5p	0	0	0	0	0	0	0	0	0	0	0	0
hsa-miR-1248	0	0	0	0	0	0	0	0	0	0	0	0
hsa-miR-1249-3p	48	340	27	0	0	0	0	1303	0	0	0	0
hsa-miR-1249-5p	0	0	0	0	0	0	0	0	0	0	0	0
hsa-miR-1250-3p	0	0	0	0	0	0	0	0	0	0	0	0
hsa-miR-1250-5p	0	0	0	0	0	0	0	0	0	0	0	0
hsa-miR-1251-3p	0	0	0	0	0	0	0	0	0	0	0	0
hsa-miR-1251-5p	0	0	0	0	0	0	0	0	0	0	0	0
hsa-miR-1252-3p	0	0	0	0	0	0	0	0	0	0	0	0
hsa-miR-1252-5p	0	0	0	0	0	0	0	0	0	0	0	0
hsa-miR-1253	0	0	0	0	0	0	0	0	0	0	0	0
hsa-miR-1255a	0	0	0	0	0	0	0	0	0	0	0	0
hsa-miR-1255b-2-3p	0	0	0	0	0	0	0	0	0	0	0	0
hsa-miR-1255b-5p	5	0	0	0	0	0	0	0	0	0	0	0
hsa-miR-1256	0	0	0	0	0	0	0	0	0	0	0	0
hsa-miR-1257	0	0	0	0	0	0	0	0	0	0	0	0
hsa-miR-1258	0	0	0	0	0	0	0	0	0	0	0	0
hsa-miR-125a-3p	0	0	46	0	0	0	0	0	0	0	0	0
hsa-miR-125a-5p	1586	14858	5730	10777	8254	4556	8235	5474	2672	7363	0	587
hsa-miR-125b-1-3p	0	0	0	0	0	0	0	0	0	0	0	0
hsa-miR-125b-2-3p	0	0	50	0	0	0	0	0	0	0	0	0
hsa-miR-125b-5p	0	779	201	720	889	428	339	0	0	0	0	0
hsa-miR-126-3p	153158	850877	91124	277241	342257	374399	261838	260962	68682	137327	3332	24185
hsa-miR-126-5p	9728	50935	9482	17864	20979	18051	14565	11958	21939	18620	0	2373
hsa-miR-1260a	10	0	0	0	2	7	0	0	0	0	0	0
hsa-miR-1260b	0	0	0	0	0	73	0	0	0	0	0	0
hsa-miR-1261	0	0	0	0	0	0	0	0	0	0	0	0
hsa-miR-1262	0	0	0	0	0	0	0	0	0	0	0	0
hsa-miR-1263	0	0	0	0	0	0	0	0	0	0	0	0
hsa-miR-1264	0	0	0	0	0	0	0	0	0	0	0	0
hsa-miR-1265	0	0	0	0	0	0	0	0	0	0	0	0
hsa-miR-1266-3p	0	0	0	0	0	0	0	0	0	0	0	0
hsa-miR-1266-5p	0	0	0	0	0	0	0	0	0	0	0	0
hsa-miR-1267	0	0	0	0	0	0	0	0	0	0	0	0
hsa-miR-1268a	0	0	0	0	0	0	0	0	0	0	0	0
hsa-miR-1268b	0	0	0	0	0	0	0	0	0	0	0	0
hsa-miR-1269a	0	0	0	0	0	0	0	0	0	0	0	0
hsa-miR-1269b	0	0	0	0	0	0	0	0	0	0	0	0
hsa-miR-127-3p	79	2913	1834	2150	5990	3085	4319	446	1280	259	0	780
hsa-miR-127-5p	0	0	0	0	0	0	0	0	0	535	0	0
hsa-miR-1270	0	640	66	0	471	0	0	0	709	0	0	0
hsa-miR-1271-3p	0	0	0	0	0	0	0	0	0	0	0	0
hsa-miR-1271-5p	0	0	0	0	0	0	0	0	0	0	0	0
hsa-miR-1272	0	0	0	0	0	0	0	0	0	0	0	0
hsa-miR-1273c	0	0	0	0	0	0	0	0	0	0	0	0
hsa-miR-1273h-3p	12	123	9	303	0	16	0	0	0	0	0	0
hsa-miR-1273h-5p	0	0	0	0	0	0	0	0	0	0	0	0
hsa-miR-1275	0	0	0	0	0	0	0	0	0	0	0	0
hsa-miR-1276	0	0	0	0	0	0	0	0	0	0	0	0
hsa-miR-1277-3p	32	643	0	1056	445	0	1	1	0	0	0	0
hsa-miR-1277-5p	82	911	45	234	27	149	197	77	0	0	0	0
hsa-miR-1278	0	0	0	0	0	0	0	0	0	0	0	0
hsa-miR-1279	0	0	0	0	0	0	0	0	0	0	0	0
hsa-miR-128-1-5p	0	0	0	0	0	0	0	0	0	0	0	0
hsa-miR-128-2-5p	0	0	0	0	0	0	0	0	0	0	0	0
hsa-miR-128-3p	1045	10559	748	2442	812	1713	3303	2494	0	0	0	705
hsa-miR-1281	0	0	0	0	0	0	0	0	0	0	0	0
hsa-miR-1282	0	0	0	0	148	4	0	0	0	0	0	0
hsa-miR-1283	0	0	0	0	0	0	0	0	0	0	0	0
hsa-miR-1284	0	0	0	0	0	0	0	0	0	0	0	0
hsa-miR-1285-3p	0	0	0	0	0	0	0	0	0	0	0	0
hsa-miR-1285-5p	0	0	0	0	0	0	0	0	0	0	0	0
hsa-miR-1286	0	0	0	0	0	0	0	0	0	0	0	0
hsa-miR-1287-3p	0	0	0	0	0	0	0	0	0	0	0	0
hsa-miR-1287-5p	0	0	73	0	0	126	957	0	338	861	0	0
hsa-miR-1288-3p	0	0	0	0	0	0	0	0	0	0	0	0
hsa-miR-1288-5p	0	0	0	0	0	0	0	0	0	0	0	0
hsa-miR-1289	0	0	0	0	0	0	0	0	0	0	0	0
hsa-miR-129-1-3p	0	0	0	0	0	0	0	0	0	0	0	0
hsa-miR-129-2-3p	0	0	0	0	0	0	0	0	0	0	0	0
hsa-miR-129-5p	0	0	0	0	0	0	0	0	0	0	0	0
hsa-miR-1290	0	0	0	0	0	0	0	0	0	0	0	0
hsa-miR-1291	0	0	0	0	0	0	0	0	0	0	0	0
hsa-miR-1292-3p	0	0	0	0	0	0	0	0	0	0	0	0
hsa-miR-1292-5p	0	525	0	434	0	171	0	0	411	0	0	0
hsa-miR-1293	0	0	0	0	0	0	0	0	0	0	0	0
hsa-miR-1294	0	0	0	471	0	1	0	0	0	0	0	0
hsa-miR-1295a	0	0	0	0	0	0	0	0	0	0	0	0
hsa-miR-1295b-3p	0	0	0	0	0	0	0	0	0	0	0	0
hsa-miR-1295b-5p	0	0	0	0	0	0	0	0	0	0	0	0
hsa-miR-1296-3p	0	0	0	0	0	0	0	0	0	0	0	0
hsa-miR-1296-5p	0	0	43	412	0	0	0	0	0	0	0	0
hsa-miR-1297	0	0	0	0	0	0	0	0	0	0	0	0
hsa-miR-1298-3p	0	0	0	0	0	0	0	0	0	0	0	0
hsa-miR-1298-5p	0	0	0	0	0	0	0	0	0	0	0	0
hsa-miR-1299	18	0	0	64	0	2	94	18	0	0	0	0
hsa-miR-1301-3p	970	4730	1095	3237	6592	1811	2951	1018	2020	2277	0	934
hsa-miR-1301-5p	0	0	0	0	0	0	0	0	0	0	0	0
hsa-miR-1302	0	0	0	0	0	0	0	0	0	0	0	0
hsa-miR-1303	0	0	0	0	0	0	0	0	0	0	0	0
hsa-miR-1304-3p	6	0	0	453	0	0	0	847	0	0	0	0
hsa-miR-1304-5p	0	0	0	0	0	0	0	0	0	0	0	0
hsa-miR-1305	0	0	0	0	0	0	0	0	0	0	0	0
hsa-miR-1306-3p	0	483	0	462	398	289	0	0	0	0	0	0
hsa-miR-1306-5p	437	2980	275	4902	2605	881	1967	0	643	473	0	0
hsa-miR-1307-3p	6324	42846	4843	16725	28423	25677	11572	12934	4192	5402	0	1183
hsa-miR-1307-5p	1	1023	56	0	11	344	0	972	0	0	0	0
hsa-miR-130a-3p	1209	3949	341	3724	2113	3592	3585	3255	0	974	0	0
hsa-miR-130a-5p	0	0	0	0	0	0	0	0	0	0	0	0
hsa-miR-130b-3p	195	766	51	746	1086	466	473	0	0	0	0	0
hsa-miR-130b-5p	266	1152	55	0	455	255	0	0	0	0	0	0
hsa-miR-132-3p	121	465	0	893	912	121	0	0	0	0	0	0
hsa-miR-132-5p	0	0	31	0	0	184	0	0	0	0	0	0
hsa-miR-1321	0	0	0	0	0	0	0	0	0	0	0	0
hsa-miR-1322	0	0	0	0	0	0	0	0	0	0	0	0
hsa-miR-1323	0	0	0	0	0	195	0	0	0	0	0	0
hsa-miR-1324	0	0	0	0	0	0	0	0	0	0	0	0
hsa-miR-133a-3p	0	489	177	0	0	0	0	0	0	0	0	0
hsa-miR-133a-5p	0	0	0	0	0	0	0	0	0	0	0	0
hsa-miR-133b	0	0	0	0	0	0	0	0	0	0	0	0
hsa-miR-134-3p	0	0	0	0	0	0	0	0	0	0	0	0
hsa-miR-134-5p	1116	877	3507	2561	10099	5690	7481	3451	1998	354	0	0
hsa-miR-1343-3p	0	0	0	0	0	0	0	0	0	0	0	0
hsa-miR-1343-5p	0	0	0	0	0	0	0	0	0	0	0	0
hsa-miR-135a-2-3p	0	0	0	0	0	0	0	0	0	0	0	0
hsa-miR-135a-3p	117	0	0	0	0	0	0	0	0	0	0	0
hsa-miR-135a-5p	0	0	0	0	0	0	0	0	0	0	0	0
hsa-miR-135b-3p	0	0	0	0	0	0	0	0	0	0	0	0
hsa-miR-135b-5p	0	0	0	0	0	0	0	0	0	416	0	0
hsa-miR-136-3p	0	0	0	0	0	0	0	0	0	0	0	0
hsa-miR-136-5p	125	0	52	0	0	0	0	0	0	0	0	0
hsa-miR-137-3p	0	0	0	0	0	0	0	0	0	0	0	0
hsa-miR-137-5p	0	0	0	0	0	0	0	0	0	0	0	0
hsa-miR-138-1-3p	0	0	0	0	0	0	0	0	0	0	0	0
hsa-miR-138-2-3p	0	0	0	0	0	0	0	0	0	0	0	0
hsa-miR-138-5p	0	0	0	0	0	0	0	0	0	0	0	0
hsa-miR-139-3p	828	8111	965	3132	6688	3735	2166	1995	532	477	0	655
hsa-miR-139-5p	627	2520	185	0	1514	802	510	879	1	1	0	0
hsa-miR-140-3p	2557	15774	3154	12316	6958	8333	9300	4277	4849	4076	0	2397
hsa-miR-140-5p	1011	8242	446	2323	2968	1841	62	2234	0	663	0	1029
hsa-miR-141-3p	169	0	0	0	0	0	0	0	441	0	0	0
hsa-miR-141-5p	0	0	0	0	0	0	0	0	0	0	0	0
hsa-miR-142-3p	419749	4506804	147437	976171	675223	917661	970552	1330888	29274	168388	6231	13436
hsa-miR-142-5p	5198	34525	3578	9903	9343	4258	16602	14395	3272	9815	0	186
hsa-miR-143-3p	1495	35244	1621	6522	9470	8175	6335	8822	2226	534	0	0
hsa-miR-143-5p	0	1330	62	0	0	0	757	0	0	0	0	0
hsa-miR-144-3p	877	1052	0	0	752	0	0	703	0	0	0	0
hsa-miR-144-5p	1174	647	136	1139	0	213	1481	1059	0	0	0	0
hsa-miR-145-3p	0	0	0	0	0	0	0	0	0	0	0	0
hsa-miR-145-5p	0	0	69	0	0	5	0	0	0	0	0	0
hsa-miR-1468-3p	0	0	0	0	0	0	0	0	0	0	0	0
hsa-miR-1468-5p	6	232	0	0	0	0	0	924	0	0	0	0
hsa-miR-1469	0	0	0	0	0	0	0	0	0	0	0	0
hsa-miR-146a-3p	0	0	45	0	0	0	0	0	494	0	0	0
hsa-miR-146a-5p	31002	279272	42429	76055	106466	76458	88327	56753	38900	36983	725	23529
hsa-miR-146b-3p	0	696	72	318	0	266	769	0	0	0	0	0
hsa-miR-146b-5p	1994	12629	2093	4687	4839	4092	4062	2448	1881	2579	0	877
hsa-miR-1470	0	0	0	0	0	0	0	0	0	0	0	0
hsa-miR-1471	0	0	0	0	0	0	0	0	0	0	0	0
hsa-miR-147a	0	0	0	0	0	0	0	0	0	0	0	0
hsa-miR-147b-3p	0	0	0	0	0	0	0	0	0	0	0	0
hsa-miR-147b-5p	0	0	0	0	0	0	0	0	0	0	0	0
hsa-miR-148a-3p	11239	63801	6131	23503	32537	27207	24560	36008	3875	3688	687	265
hsa-miR-148a-5p	0	0	0	0	0	0	0	0	0	0	0	0
hsa-miR-148b-3p	8657	79069	3741	25659	21878	20964	16645	25124	5685	13295	0	0
hsa-miR-148b-5p	236	0	0	0	0	0	1056	0	0	0	0	0
hsa-miR-149-3p	0	0	0	0	0	0	0	0	0	0	0	0
hsa-miR-149-5p	0	0	0	0	0	0	0	0	0	0	0	0
hsa-miR-150-3p	0	0	0	0	0	0	0	0	0	0	0	0
hsa-miR-150-5p	1217	1544	573	4842	3882	1139	9830	1542	870	5780	0	921
hsa-miR-151a-3p	8822	75569	7206	22759	32459	25403	18999	22586	2836	5697	0	817
hsa-miR-151a-5p	646	5440	388	2634	1599	2033	2675	2262	0	0	0	0
hsa-miR-151b	1	8	0	1	76	3	3	4	0	0	0	1
hsa-miR-152-3p	657	7089	382	3704	1591	2361	834	2	931	430	0	1778
hsa-miR-152-5p	0	0	0	0	0	0	0	0	0	0	0	0
hsa-miR-153-3p	0	0	0	0	0	0	0	0	0	0	0	0
hsa-miR-153-5p	0	0	0	0	0	0	0	0	0	0	0	0
hsa-miR-1537-3p	0	0	0	0	0	0	0	0	0	0	0	0
hsa-miR-1537-5p	0	0	0	0	0	0	0	0	0	0	0	0
hsa-miR-1538	0	0	0	0	0	0	0	0	0	0	0	0
hsa-miR-1539	0	0	0	0	0	0	0	0	0	0	0	0
hsa-miR-154-3p	0	0	0	0	0	0	0	0	0	0	0	0
hsa-miR-154-5p	0	0	56	0	0	135	0	0	0	0	0	0
hsa-miR-155-3p	0	0	0	0	0	0	0	0	0	0	0	0
hsa-miR-155-5p	3332	18606	5415	12124	16072	10468	11867	8280	2908	2300	394	1809
hsa-miR-1587	0	0	0	0	0	0	0	0	0	0	0	0
hsa-miR-15a-3p	0	0	0	0	0	0	0	0	0	0	0	0
hsa-miR-15a-5p	1961	4243	274	0	1853	1159	917	4408	0	1664	0	0
hsa-miR-15b-3p	0	0	110	0	0	0	0	0	0	0	0	0
hsa-miR-15b-5p	1065	7296	314	2670	1047	1681	665	2336	922	1386	0	0
hsa-miR-16-1-3p	0	0	0	0	0	0	0	0	0	0	0	0
hsa-miR-16-2-3p	0	0	0	0	0	0	0	0	0	0	0	0
hsa-miR-16-5p	709469	3191903	156188	1245332	1454624	1218804	1242320	1552453	1	1053	0	0
hsa-miR-17-3p	0	0	147	0	0	195	0	749	883	0	0	0
hsa-miR-17-5p	2492	21190	1931	7312	5498	7111	5531	6361	0	1179	0	881
hsa-miR-181a-2-3p	0	1609	161	871	397	0	856	0	0	0	0	0
hsa-miR-181a-3p	0	491	64	0	0	529	0	0	0	0	0	0
hsa-miR-181a-5p	3041	18598	618	6171	4281	2074	2847	2745	0	0	0	0
hsa-miR-181b-2-3p	0	0	0	0	0	0	0	0	0	0	0	0
hsa-miR-181b-3p	0	0	0	0	0	0	0	0	0	0	0	0
hsa-miR-181b-5p	577	3826	67	1100	924	1607	2631	938	0	0	0	0
hsa-miR-181c-3p	0	0	0	0	0	0	0	0	0	0	0	0
hsa-miR-181c-5p	0	0	0	0	1	0	0	0	0	0	0	0
hsa-miR-181d-3p	0	0	0	0	0	0	0	0	0	0	0	0
hsa-miR-181d-5p	106	577	24	1	1	491	5	1052	0	1126	0	0
hsa-miR-182-3p	0	0	0	0	0	0	0	0	0	0	0	0
hsa-miR-182-5p	2731	1596	549	1883	3523	2685	2478	4056	799	0	0	0
hsa-miR-1825	0	0	0	0	0	0	0	0	0	0	0	0
hsa-miR-1827	0	0	0	0	0	0	0	0	0	0	0	0
hsa-miR-183-3p	0	0	0	0	0	0	0	0	0	0	0	0
hsa-miR-183-5p	1372	0	117	577	0	221	0	0	0	0	0	0
hsa-miR-184	0	0	0	0	403	0	0	0	0	0	0	0
hsa-miR-1843	4	479	63	542	437	485	0	836	741	0	0	0
hsa-miR-185-3p	92	1522	271	195	307	411	0	584	0	749	0	0
hsa-miR-185-5p	1307	16151	1784	5931	7073	4970	4616	4464	2615	3425	0	0
hsa-miR-186-3p	0	0	0	0	0	0	0	0	0	0	0	0
hsa-miR-186-5p	1197	12227	1558	6855	3327	2769	2092	3734	3688	6930	0	0
hsa-miR-187-3p	0	0	0	0	0	0	0	0	0	0	0	0
hsa-miR-187-5p	0	0	0	0	0	0	0	0	0	0	0	0
hsa-miR-188-3p	0	0	0	0	0	0	0	0	0	0	0	0
hsa-miR-188-5p	0	0	0	0	0	0	0	0	0	0	0	0
hsa-miR-18a-3p	0	0	4	0	0	0	0	0	0	0	0	0
hsa-miR-18a-5p	873	5262	227	2216	2752	3155	0	3075	0	0	0	0
hsa-miR-18b-3p	0	0	0	0	0	0	0	0	0	0	0	0
hsa-miR-18b-5p	0	3	1	2	1	4	0	3	0	0	0	0
hsa-miR-1908-3p	0	0	0	0	0	0	0	0	0	0	0	0
hsa-miR-1908-5p	778	1871	510	4004	3721	1905	1518	1181	1	0	0	640
hsa-miR-1909-3p	0	0	0	0	0	0	0	0	0	0	0	0
hsa-miR-1909-5p	0	0	0	0	0	0	0	0	0	0	0	0
hsa-miR-190a-3p	0	0	0	0	0	0	0	0	0	0	0	0
hsa-miR-190a-5p	571	7327	460	1016	1599	2490	1118	1022	420	0	0	0
hsa-miR-190b-3p	0	0	0	0	0	0	0	0	0	0	0	0
hsa-miR-190b-5p	378	621	118	0	999	0	0	1	0	0	0	607
hsa-miR-191-3p	94	341	236	2	691	397	1	0	0	0	0	0
hsa-miR-191-5p	8874	106394	18889	53060	37534	20837	25267	27253	7107	23282	0	454
hsa-miR-1910-3p	0	0	0	0	0	0	0	0	0	0	0	0
hsa-miR-1910-5p	0	0	0	0	0	0	0	0	0	0	0	0
hsa-miR-1911-3p	0	0	0	0	0	0	0	0	0	0	0	0
hsa-miR-1911-5p	0	0	0	0	0	0	0	0	0	0	0	0
hsa-miR-1912-3p	0	0	0	0	0	0	0	0	0	0	0	0
hsa-miR-1912-5p	0	0	0	0	0	0	0	0	0	0	0	0
hsa-miR-1913	0	0	0	0	0	0	0	0	0	0	0	0
hsa-miR-1914-3p	0	0	0	0	0	0	0	0	0	0	0	0
hsa-miR-1914-5p	0	0	0	0	0	0	0	0	0	0	0	0
hsa-miR-1915-3p	0	0	0	0	0	0	0	0	0	0	0	0
hsa-miR-1915-5p	0	0	0	0	0	0	0	0	0	0	0	0
hsa-miR-192-3p	0	0	0	0	0	0	0	0	0	0	0	0
hsa-miR-192-5p	327	992	221	0	452	0	845	921	437	470	0	0
hsa-miR-193a-3p	0	0	0	1	0	0	0	0	0	0	0	0
hsa-miR-193a-5p	0	0	0	278	0	0	0	0	0	0	0	0
hsa-miR-193b-3p	0	0	0	0	0	0	0	0	0	0	0	0
hsa-miR-193b-5p	0	0	0	0	256	0	0	0	0	0	0	0
hsa-miR-194-3p	0	0	0	0	0	0	0	0	0	0	0	0
hsa-miR-194-5p	140	0	0	534	0	117	0	0	0	0	0	0
hsa-miR-195-3p	0	0	0	0	0	0	0	4	0	0	0	0
hsa-miR-195-5p	90	1268	0	405	2	4	663	539	0	0	0	0
hsa-miR-196a-1-3p	0	0	0	0	0	0	0	0	0	0	0	0
hsa-miR-196a-3p	0	0	0	0	0	0	0	0	0	0	0	0
hsa-miR-196a-5p	1	2	52	2	2	2	2	2	0	0	0	0
hsa-miR-196b-3p	0	0	0	0	0	0	0	0	0	0	0	0
hsa-miR-196b-5p	474	3541	934	1727	3078	2517	643	1917	836	336	0	833
hsa-miR-197-3p	559	5795	925	4144	4246	2005	859	1315	382	543	0	0
hsa-miR-197-5p	48	0	29	0	0	0	0	0	0	0	0	0
hsa-miR-1972	0	0	0	0	0	0	0	0	0	0	0	0
hsa-miR-1976	0	0	31	171	0	0	1	0	434	0	0	0
hsa-miR-198	0	0	0	0	0	0	0	0	0	0	0	0
hsa-miR-199a-3p	34674	270333	15318	105289	120241	91900	59147	116313	16	16	0	0
hsa-miR-199a-5p	540	10432	246	1883	2906	1899	1002	1829	0	0	0	0
hsa-miR-199b-3p	17120	135565	7562	51804	60138	45657	29692	58780	0	0	0	0
hsa-miR-199b-5p	0	1	0	0	0	0	0	0	0	0	0	0
hsa-miR-19a-3p	271	2677	52	312	1205	82	905	0	1	4	0	0
hsa-miR-19a-5p	0	0	0	0	0	0	0	0	0	0	0	0
hsa-miR-19b-1-5p	0	0	0	0	0	0	0	0	0	0	0	0
hsa-miR-19b-2-5p	0	0	0	0	0	0	0	0	0	0	0	0
hsa-miR-19b-3p	857	4087	431	1017	468	270	4	1678	0	0	0	0
hsa-miR-200a-3p	0	576	55	0	0	0	0	0	0	0	0	0
hsa-miR-200a-5p	0	0	0	0	0	0	0	0	0	0	0	0
hsa-miR-200b-3p	0	0	34	0	0	0	0	0	0	0	0	0
hsa-miR-200b-5p	0	0	0	0	0	0	0	0	0	0	0	0
hsa-miR-200c-3p	194	1530	249	967	0	555	0	0	0	0	0	0
hsa-miR-200c-5p	0	0	0	0	0	0	0	0	0	0	0	0
hsa-miR-202-3p	0	0	0	0	0	0	0	0	0	0	0	0
hsa-miR-202-5p	0	0	0	0	0	0	0	0	0	0	0	0
hsa-miR-203a-3p	250	0	153	0	0	0	0	0	0	0	0	0
hsa-miR-203a-5p	0	0	0	0	0	0	0	0	0	0	0	0
hsa-miR-203b-3p	0	0	0	0	0	0	0	0	0	0	0	0
hsa-miR-203b-5p	0	0	0	0	0	0	0	0	0	0	0	0
hsa-miR-204-3p	0	0	0	0	0	0	0	0	0	0	0	0
hsa-miR-204-5p	0	562	0	0	0	0	624	0	0	0	0	0
hsa-miR-205-3p	0	0	0	0	0	0	0	0	0	0	0	0
hsa-miR-205-5p	70	0	0	0	383	0	0	0	361	0	0	0
hsa-miR-2052	0	0	0	0	0	0	0	0	0	0	0	0
hsa-miR-2053	0	0	0	0	0	0	0	0	0	0	0	0
hsa-miR-2054	0	0	0	0	0	0	0	0	0	0	0	0
hsa-miR-206	0	0	0	0	0	0	0	0	0	0	0	0
hsa-miR-208a-3p	0	0	0	0	0	0	0	0	0	0	0	0
hsa-miR-208a-5p	0	0	0	0	0	0	0	0	0	0	0	0
hsa-miR-208b-3p	0	0	0	0	0	0	0	0	0	0	0	0
hsa-miR-208b-5p	0	0	0	0	0	0	0	0	0	0	0	0
hsa-miR-20a-3p	0	0	0	0	0	0	0	0	0	0	0	0
hsa-miR-20a-5p	6457	46957	3341	15326	18618	12673	24550	23345	4807	3560	75	971
hsa-miR-20b-3p	0	0	0	0	0	0	0	0	0	0	0	0
hsa-miR-20b-5p	422	2285	135	1211	23	143	17	31	1	1985	0	0
hsa-miR-21-3p	0	0	0	0	0	0	0	0	0	0	0	0
hsa-miR-21-5p	39495	383671	20868	110998	96035	85219	93506	85912	33833	51919	365	7278
hsa-miR-210-3p	0	1	0	0	0	124	302	0	0	0	0	0
hsa-miR-210-5p	0	0	0	0	0	0	0	0	0	0	0	0
hsa-miR-211-3p	0	0	0	0	0	0	0	0	0	0	0	0
hsa-miR-211-5p	0	0	0	0	0	0	0	0	0	0	0	0
hsa-miR-2110	341	0	336	394	553	1037	0	1	0	0	0	718
hsa-miR-2113	0	0	0	0	0	0	0	0	0	0	0	0
hsa-miR-2114-3p	0	0	0	0	0	0	0	0	0	0	0	0
hsa-miR-2114-5p	0	0	0	0	0	0	0	0	0	0	0	0
hsa-miR-2115-3p	0	0	0	0	0	0	0	0	0	0	0	0
hsa-miR-2115-5p	0	0	0	0	0	0	0	0	0	0	0	0
hsa-miR-2116-3p	0	0	0	0	0	163	0	0	0	0	0	0
hsa-miR-2116-5p	0	0	0	0	0	0	0	0	0	0	0	0
hsa-miR-2117	0	0	0	0	0	0	0	0	0	0	0	0
hsa-miR-212-3p	0	0	0	0	0	0	0	0	0	0	0	0
hsa-miR-212-5p	0	0	0	0	0	0	0	0	0	0	0	0
hsa-miR-214-3p	0	0	0	0	0	0	0	0	0	0	0	0
hsa-miR-214-5p	0	0	0	0	0	0	0	0	0	0	0	0
hsa-miR-215-3p	0	0	0	0	0	0	0	0	0	0	0	0
hsa-miR-215-5p	1	0	0	0	0	0	1	1	0	0	0	0
hsa-miR-216a-3p	0	0	0	0	0	0	0	0	0	0	0	0
hsa-miR-216a-5p	0	0	0	0	0	0	0	0	0	0	0	0
hsa-miR-216b-3p	0	0	0	0	0	0	0	0	0	0	0	0
hsa-miR-216b-5p	0	0	0	0	0	0	0	0	0	0	0	0
hsa-miR-217-3p	0	0	0	0	0	0	0	0	0	0	0	0
hsa-miR-217-5p	0	0	0	0	0	0	0	0	0	0	0	0
hsa-miR-218-1-3p	0	0	0	0	0	0	0	0	0	0	0	0
hsa-miR-218-2-3p	0	0	0	0	0	0	0	0	0	0	0	0
hsa-miR-218-5p	0	0	0	0	0	0	0	0	0	0	0	0
hsa-miR-219a-1-3p	0	0	0	0	0	0	0	0	0	0	0	0
hsa-miR-219a-2-3p	0	0	0	0	0	0	0	0	0	0	0	0
hsa-miR-219a-5p	0	0	0	0	0	0	0	0	0	0	0	0
hsa-miR-219b-3p	0	0	0	0	0	0	0	0	0	0	0	0
hsa-miR-219b-5p	0	0	0	0	0	0	0	0	0	0	0	0
hsa-miR-22-3p	696	1484	219	632	730	660	1330	377	0	0	0	0
hsa-miR-22-5p	0	0	0	3	0	85	0	0	0	0	0	0
hsa-miR-221-3p	10663	89403	14710	52782	57348	34782	22028	24709	34088	21122	466	5997
hsa-miR-221-5p	614	4517	228	524	1765	1610	824	0	0	0	0	0
hsa-miR-222-3p	1583	12584	1598	4404	5154	8523	1855	1027	1609	1542	0	0
hsa-miR-222-5p	0	0	0	0	238	0	0	0	0	0	0	0
hsa-miR-223-3p	66308	538021	68796	227303	251897	163364	206362	180700	48072	63751	1462	14024
hsa-miR-223-5p	1476	10198	2220	4888	10945	5099	7927	6342	2879	1228	0	0
hsa-miR-224-3p	0	0	0	0	0	0	0	0	0	0	0	0
hsa-miR-224-5p	4645	16032	1843	11620	16169	17770	1010	12887	1631	2100	0	1950
hsa-miR-2276-3p	0	0	0	0	453	0	0	0	0	0	0	0
hsa-miR-2276-5p	0	0	0	0	0	0	0	0	0	0	0	0
hsa-miR-2277-3p	114	0	0	0	0	0	0	0	0	447	0	0
hsa-miR-2277-5p	0	0	0	0	0	0	0	0	0	0	0	0
hsa-miR-2278	0	0	0	485	0	1	0	0	0	0	0	0
hsa-miR-2355-3p	0	0	146	0	0	185	0	0	424	0	0	0
hsa-miR-2355-5p	0	0	0	0	0	0	0	0	0	0	0	0
hsa-miR-2392	0	0	0	0	0	0	0	0	0	0	0	0
hsa-miR-23a-3p	6022	29549	3275	10613	9199	6093	11444	2494	1712	9422	328	0
hsa-miR-23a-5p	1	0	40	0	507	53	0	445	0	0	0	0
hsa-miR-23b-3p	596	10845	754	3704	3048	2542	363	1612	3	1059	0	0
hsa-miR-23b-5p	104	0	109	0	0	176	0	0	0	0	0	0
hsa-miR-23c	0	4	0	1	1	0	0	1	0	1	0	0
hsa-miR-24-1-5p	0	0	0	0	0	0	0	0	0	0	0	0
hsa-miR-24-2-5p	0	0	0	0	0	0	0	0	0	0	0	0
hsa-miR-24-3p	13529	59027	6277	36661	53686	36625	24269	28015	0	0	0	0
hsa-miR-2467-3p	0	0	0	0	0	0	0	0	0	0	0	0
hsa-miR-2467-5p	0	0	0	0	0	0	0	0	0	0	0	0
hsa-miR-25-3p	5611	32624	3657	8948	10057	14704	8426	17908	3653	5522	680	0
hsa-miR-25-5p	0	718	114	0	1259	197	961	0	481	0	0	0
hsa-miR-2681-3p	0	0	0	0	0	0	0	0	0	0	0	0
hsa-miR-2681-5p	0	0	0	0	0	0	0	0	0	0	0	0
hsa-miR-2682-3p	0	0	0	0	0	0	0	0	0	0	0	0
hsa-miR-2682-5p	0	0	0	0	0	0	0	0	0	0	0	0
hsa-miR-26a-1-3p	0	0	92	579	0	0	0	0	0	0	0	0
hsa-miR-26a-2-3p	129	0	0	0	0	0	0	1	0	0	0	0
hsa-miR-26a-5p	44459	344364	38238	129701	115979	83643	101920	67253	0	743	22	0
hsa-miR-26b-3p	19	2092	76	889	881	1640	0	9	0	1028	0	0
hsa-miR-26b-5p	36066	228392	29123	112978	117651	79820	99023	83389	18026	37366	639	6502
hsa-miR-27a-3p	1760	7755	510	4053	3602	2424	3294	1516	1654	4577	0	2
hsa-miR-27a-5p	0	0	44	0	350	0	0	0	0	0	0	0
hsa-miR-27b-3p	6527	41666	1698	14368	13615	11191	10559	23269	2970	2365	0	888
hsa-miR-27b-5p	0	0	0	563	0	0	0	67	0	0	0	0
hsa-miR-28-3p	1145	6892	1714	2818	3555	4178	0	3697	1323	2552	0	0
hsa-miR-28-5p	121	1229	183	0	1442	0	0	271	0	0	0	0
hsa-miR-2861	0	0	0	0	0	0	0	0	0	0	0	0
hsa-miR-2909	0	0	0	0	0	0	0	0	0	0	0	0
hsa-miR-296-3p	0	0	0	0	0	78	0	0	0	0	0	0
hsa-miR-296-5p	0	0	0	0	0	0	0	0	0	0	0	0
hsa-miR-297	0	0	0	0	0	0	0	0	0	0	0	0
hsa-miR-298	0	0	0	0	0	0	0	0	0	0	0	0
hsa-miR-299-3p	0	0	0	0	0	0	0	0	0	0	0	0
hsa-miR-299-5p	0	0	77	0	0	0	0	0	0	0	0	0
hsa-miR-29a-3p	555	5617	598	886	312	573	5	118	510	2557	0	1
hsa-miR-29a-5p	0	609	0	0	0	0	0	0	0	0	0	0
hsa-miR-29b-1-5p	0	0	0	0	0	0	0	0	0	0	0	0
hsa-miR-29b-2-5p	0	0	0	1068	0	0	0	0	0	0	0	0
hsa-miR-29b-3p	1279	6778	147	909	2179	588	2189	1494	0	0	0	0
hsa-miR-29c-3p	720	2791	667	1216	1066	722	653	652	2192	1657	0	0
hsa-miR-29c-5p	57	1041	129	0	359	0	0	0	0	0	0	0
hsa-miR-300	0	0	0	0	0	0	0	0	0	0	0	0
hsa-miR-301a-3p	96	5453	0	0	1943	957	909	1738	0	0	0	0
hsa-miR-301a-5p	99	0	44	0	0	0	0	0	0	0	0	0
hsa-miR-301b-3p	0	3	0	0	0	0	0	1	0	227	0	0
hsa-miR-301b-5p	0	0	0	0	0	0	0	0	0	0	0	0
hsa-miR-302a-3p	0	0	0	0	0	0	0	0	0	0	0	0
hsa-miR-302a-5p	0	0	0	0	0	0	0	0	0	0	0	0
hsa-miR-302b-3p	0	0	0	0	0	0	0	0	0	0	0	0
hsa-miR-302b-5p	0	0	0	0	0	0	0	0	0	0	0	0
hsa-miR-302c-3p	0	0	0	0	0	0	0	0	0	0	0	0
hsa-miR-302c-5p	0	0	0	0	0	0	0	0	0	0	0	0
hsa-miR-302d-3p	0	0	0	0	0	0	0	0	0	0	0	0
hsa-miR-302d-5p	0	0	0	0	0	0	0	0	0	0	0	0
hsa-miR-302e	0	0	0	0	0	0	0	0	0	0	0	0
hsa-miR-302f	0	0	0	0	0	0	0	0	0	0	0	0
hsa-miR-3059-3p	0	0	0	0	0	0	0	0	0	0	0	0
hsa-miR-3059-5p	0	0	0	0	0	0	0	0	0	0	0	0
hsa-miR-3064-3p	0	0	0	0	0	0	0	0	0	0	0	0
hsa-miR-3064-5p	106	0	0	0	0	328	0	0	0	0	0	0
hsa-miR-3065-3p	0	566	68	0	0	0	0	0	0	0	0	0
hsa-miR-3065-5p	88	1963	1	72	0	0	0	1	0	0	0	0
hsa-miR-3074-3p	0	0	0	0	0	0	0	0	0	0	0	0
hsa-miR-3074-5p	0	0	0	0	0	0	0	0	0	0	0	0
hsa-miR-3085-3p	0	0	0	0	0	0	0	0	0	0	0	0
hsa-miR-3085-5p	0	0	0	0	0	0	0	0	0	0	0	0
hsa-miR-30a-3p	0	1	0	2	277	1	2	0	1	0	0	0
hsa-miR-30a-5p	59	1487	169	1072	1092	1013	1214	77	618	56	1	5
hsa-miR-30b-3p	0	123	39	0	0	0	0	0	0	0	0	0
hsa-miR-30b-5p	0	469	55	0	1	0	0	0	0	0	0	0
hsa-miR-30c-1-3p	0	0	0	0	0	169	0	0	0	0	0	0
hsa-miR-30c-2-3p	82	0	0	0	0	0	0	0	0	0	0	0
hsa-miR-30c-5p	358	9265	675	1934	1193	1052	927	1	0	0	0	0
hsa-miR-30d-3p	0	0	0	325	0	0	0	0	0	518	0	957
hsa-miR-30d-5p	16994	100958	20562	52256	39576	32496	46334	25036	23768	36458	499	4201
hsa-miR-30e-3p	334	5158	285	1236	1650	900	1654	0	490	0	0	0
hsa-miR-30e-5p	10413	53798	7618	11011	17805	16815	15344	10263	6016	17138	47	2977
hsa-miR-31-3p	0	0	0	0	0	0	0	0	0	0	0	0
hsa-miR-31-5p	0	0	0	0	0	0	0	0	0	0	0	0
hsa-miR-3115	0	0	0	0	0	0	0	0	0	0	0	0
hsa-miR-3116	0	0	0	0	0	0	0	0	0	0	0	0
hsa-miR-3117-3p	0	0	0	0	0	0	0	0	0	0	0	0
hsa-miR-3117-5p	0	0	0	0	0	0	0	0	0	0	0	0
hsa-miR-3118	0	0	0	0	0	0	0	0	0	0	0	0
hsa-miR-3119	0	0	0	0	0	0	0	0	0	0	0	0
hsa-miR-3120-3p	0	0	0	0	0	0	0	0	0	0	0	0
hsa-miR-3120-5p	0	0	0	0	0	0	0	0	0	0	0	0
hsa-miR-3121-3p	0	0	0	0	0	0	0	0	0	0	0	0
hsa-miR-3121-5p	0	0	0	0	0	0	0	0	0	0	0	0
hsa-miR-3122	0	0	0	0	0	0	0	0	0	0	0	0
hsa-miR-3123	0	0	0	0	0	0	0	0	0	0	0	0
hsa-miR-3124-3p	0	0	0	0	0	0	0	0	0	0	0	0
hsa-miR-3124-5p	0	0	0	0	0	0	0	0	0	0	0	0
hsa-miR-3125	0	0	0	0	0	0	0	0	0	0	0	0
hsa-miR-3126-3p	1	0	0	0	0	0	0	0	0	0	0	0
hsa-miR-3126-5p	0	0	0	0	0	0	0	0	0	0	0	0
hsa-miR-3127-3p	0	0	0	0	0	0	0	0	0	0	0	0
hsa-miR-3127-5p	0	0	0	0	0	0	0	0	0	0	0	0
hsa-miR-3128	0	0	0	0	0	0	0	0	0	0	0	0
hsa-miR-3129-3p	0	0	0	0	0	0	0	0	0	0	0	0
hsa-miR-3129-5p	0	0	0	0	0	0	0	0	0	0	0	0
hsa-miR-3130-3p	0	0	0	0	0	0	0	0	0	0	0	0
hsa-miR-3130-5p	0	0	0	0	0	0	0	0	0	0	0	0
hsa-miR-3131	0	0	0	0	0	0	0	0	0	0	0	0
hsa-miR-3132	0	0	0	0	0	0	0	0	0	0	0	0
hsa-miR-3133	0	0	0	0	0	0	0	0	0	0	0	0
hsa-miR-3134	0	0	0	0	0	0	0	0	0	0	0	0
hsa-miR-3135a	0	0	0	0	0	0	0	0	0	0	0	0
hsa-miR-3135b	5	42	31	0	3	36	0	1	0	0	0	0
hsa-miR-3136-3p	0	0	0	0	0	0	0	0	0	0	0	0
hsa-miR-3136-5p	0	0	0	0	0	0	0	0	0	0	0	0
hsa-miR-3137	0	0	0	0	0	0	0	0	0	0	0	0
hsa-miR-3138	2	1010	97	0	1839	456	759	292	401	0	0	0
hsa-miR-3139	0	0	0	0	0	0	0	0	0	0	0	0
hsa-miR-3140-3p	0	0	0	0	363	0	0	0	0	0	0	0
hsa-miR-3140-5p	0	0	0	0	0	0	0	0	0	0	0	0
hsa-miR-3141	0	0	0	0	0	0	0	0	0	0	0	0
hsa-miR-3142	0	0	0	0	0	0	0	0	0	0	0	0
hsa-miR-3143	0	0	0	0	0	0	0	0	0	0	0	0
hsa-miR-3144-3p	0	0	0	0	0	0	0	0	0	0	0	0
hsa-miR-3144-5p	0	0	0	0	0	0	0	0	0	0	0	0
hsa-miR-3145-3p	0	0	0	0	0	0	0	0	0	0	0	0
hsa-miR-3145-5p	0	0	0	0	0	0	0	0	0	0	0	0
hsa-miR-3146	0	684	0	0	0	0	0	0	0	0	0	0
hsa-miR-3147	0	0	0	0	0	0	0	0	0	0	0	0
hsa-miR-3148	0	0	0	0	0	0	0	0	0	0	0	0
hsa-miR-3149	0	0	0	0	0	0	0	0	0	0	0	0
hsa-miR-3150a-3p	0	0	0	0	0	0	0	0	0	0	0	0
hsa-miR-3150a-5p	0	0	0	0	0	0	0	0	0	0	0	0
hsa-miR-3150b-3p	0	0	0	0	0	0	0	0	0	0	0	0
hsa-miR-3150b-5p	0	0	0	0	0	0	0	0	0	0	0	0
hsa-miR-3151-3p	0	0	0	0	0	0	0	0	0	0	0	0
hsa-miR-3151-5p	0	0	0	0	0	0	0	0	0	0	0	0
hsa-miR-3152-3p	0	0	0	0	0	0	0	0	0	0	0	0
hsa-miR-3152-5p	0	0	0	0	0	0	0	0	0	0	0	0
hsa-miR-3153	0	0	0	0	0	0	0	0	0	0	0	0
hsa-miR-3154	0	0	0	0	0	0	0	0	0	0	0	0
hsa-miR-3155a	0	0	0	0	0	0	0	0	0	0	0	0
hsa-miR-3155b	0	0	0	0	0	0	0	0	0	0	0	1
hsa-miR-3156-3p	0	0	0	0	0	0	0	0	0	0	0	0
hsa-miR-3156-5p	0	0	0	0	0	0	0	0	0	0	0	0
hsa-miR-3157-3p	0	0	0	0	0	0	0	0	0	0	0	0
hsa-miR-3157-5p	0	0	0	0	0	0	0	0	0	0	0	0
hsa-miR-3158-3p	0	0	0	0	0	0	0	0	0	0	0	0
hsa-miR-3158-5p	0	0	0	0	0	0	0	0	0	0	0	0
hsa-miR-3159	0	0	0	0	0	0	0	0	0	0	0	0
hsa-miR-3160-3p	0	0	0	0	0	0	0	0	0	0	0	0
hsa-miR-3160-5p	0	0	0	0	0	0	0	0	0	0	0	0
hsa-miR-3161	0	0	0	0	0	0	0	0	0	0	0	0
hsa-miR-3162-3p	0	0	0	0	0	0	0	0	0	0	0	0
hsa-miR-3162-5p	0	0	0	0	0	0	0	0	0	0	0	0
hsa-miR-3163	0	0	0	0	0	0	0	0	0	0	0	0
hsa-miR-3164	0	461	0	0	0	0	0	0	0	0	0	0
hsa-miR-3165	0	0	0	0	0	0	0	0	0	0	0	0
hsa-miR-3166	0	0	0	264	0	104	0	0	0	0	0	0
hsa-miR-3167	0	0	0	0	0	0	0	0	0	0	0	0
hsa-miR-3168	5	31	0	169	17	9	7	18	0	0	0	0
hsa-miR-3169	0	0	0	0	0	0	0	0	0	0	0	0
hsa-miR-3170	0	0	0	0	0	0	0	0	0	0	0	0
hsa-miR-3171	0	0	0	0	0	0	0	0	0	0	0	0
hsa-miR-3173-3p	0	0	0	0	0	0	0	0	0	0	0	0
hsa-miR-3173-5p	94	0	27	327	0	359	1340	0	0	0	0	0
hsa-miR-3174	0	0	0	0	13	0	0	0	0	0	0	0
hsa-miR-3175	0	0	0	0	0	0	0	0	0	0	0	0
hsa-miR-3176	0	0	0	0	0	0	0	0	0	0	0	0
hsa-miR-3177-3p	0	400	0	0	0	0	0	0	0	0	0	0
hsa-miR-3177-5p	0	0	0	0	0	0	0	0	0	0	0	0
hsa-miR-3178	0	0	0	0	21	0	0	0	0	0	0	0
hsa-miR-3179	0	0	0	0	0	0	0	0	0	0	0	0
hsa-miR-3180	0	0	0	0	0	0	0	0	0	0	0	0
hsa-miR-3180-3p	0	0	0	1	0	0	0	0	0	0	0	0
hsa-miR-3180-5p	0	95	23	0	0	37	0	0	0	0	0	0
hsa-miR-3181	0	0	0	0	269	0	0	0	0	0	0	0
hsa-miR-3182	12	112	1	42	0	36	1	0	0	0	0	0
hsa-miR-3183	0	0	0	0	0	0	0	0	0	0	0	0
hsa-miR-3184-3p	0	0	0	0	0	0	0	0	0	0	0	0
hsa-miR-3184-5p	0	0	0	0	0	0	0	0	0	0	0	0
hsa-miR-3185	0	0	0	0	0	0	0	0	0	0	0	0
hsa-miR-3186-3p	0	0	0	0	0	0	0	0	0	0	0	0
hsa-miR-3186-5p	0	0	0	0	0	0	0	0	0	0	0	0
hsa-miR-3187-3p	91	0	0	3	0	0	0	0	0	0	0	0
hsa-miR-3187-5p	0	0	0	0	0	0	0	0	0	0	0	0
hsa-miR-3188	0	0	0	0	0	0	0	0	0	0	0	0
hsa-miR-3189-3p	0	0	0	0	0	0	0	0	0	0	0	0
hsa-miR-3189-5p	0	0	0	0	0	0	0	0	0	0	0	0
hsa-miR-3190-3p	0	0	0	0	0	0	0	0	0	0	0	0
hsa-miR-3190-5p	0	0	0	0	0	0	0	0	0	0	0	0
hsa-miR-3191-3p	0	0	35	0	0	0	0	0	0	0	0	0
hsa-miR-3191-5p	0	0	0	0	0	0	0	0	0	0	0	0
hsa-miR-3192-3p	0	0	0	0	0	0	0	0	0	0	0	0
hsa-miR-3192-5p	0	0	0	0	0	0	0	0	0	0	0	0
hsa-miR-3193	0	0	0	0	0	0	0	0	0	0	0	0
hsa-miR-3194-3p	0	0	0	0	0	0	0	0	0	0	0	0
hsa-miR-3194-5p	0	0	0	0	0	0	0	0	0	0	0	0
hsa-miR-3195	0	0	0	0	0	0	0	0	0	0	0	0
hsa-miR-3196	0	0	0	0	0	0	0	0	0	0	0	0
hsa-miR-3197	0	0	0	0	0	0	0	0	0	0	0	0
hsa-miR-3198	0	0	62	0	0	170	0	0	0	0	0	0
hsa-miR-3199	0	0	0	0	0	0	0	0	0	0	0	0
hsa-miR-32-3p	96	0	0	0	0	0	0	0	0	0	0	0
hsa-miR-32-5p	381	1937	211	585	879	540	0	0	0	0	0	0
hsa-miR-3200-3p	0	0	1	0	0	0	0	0	0	0	0	0
hsa-miR-3200-5p	0	0	0	0	0	0	0	0	0	0	0	0
hsa-miR-3201	0	0	0	0	0	0	0	0	0	0	0	0
hsa-miR-3202	0	0	0	0	0	0	0	0	0	0	0	0
hsa-miR-320a-3p	6123	55023	5203	31647	28628	21303	12536	19340	16510	6068	310	5371
hsa-miR-320a-5p	0	0	0	0	0	0	1	0	0	0	0	0
hsa-miR-320b	273	736	110	928	1456	957	23	21	0	0	0	0
hsa-miR-320c	21	169	87	180	851	501	286	4	0	578	0	0
hsa-miR-320d	9	8	9	201	248	76	406	0	0	0	0	0
hsa-miR-320e	1	11	0	2	7	7	2	3	0	0	0	0
hsa-miR-323a-3p	0	309	0	0	0	0	0	0	0	0	0	0
hsa-miR-323a-5p	0	0	0	0	0	0	0	0	0	0	0	0
hsa-miR-323b-3p	0	480	156	0	375	0	0	0	0	0	0	0
hsa-miR-323b-5p	0	0	0	0	0	0	0	0	0	0	0	0
hsa-miR-324-3p	0	0	53	226	0	0	0	0	0	0	0	0
hsa-miR-324-5p	510	1891	119	501	1277	328	817	1	0	0	0	0
hsa-miR-325	0	0	0	0	0	0	0	0	0	0	0	0
hsa-miR-326	79	1964	0	0	702	0	0	0	415	0	0	0
hsa-miR-328-3p	2703	15514	2337	7883	4546	3306	1883	2238	386	1897	0	0
hsa-miR-328-5p	0	0	0	0	0	0	0	0	0	1	0	0
hsa-miR-329-3p	0	0	0	0	0	0	0	0	0	0	0	0
hsa-miR-329-5p	0	0	63	0	0	0	0	0	0	0	0	0
hsa-miR-330-3p	0	142	0	0	271	0	0	0	0	0	0	0
hsa-miR-330-5p	0	0	60	0	0	0	0	0	0	478	0	0
hsa-miR-331-3p	196	380	9	444	0	0	543	0	0	0	0	0
hsa-miR-331-5p	0	0	0	0	0	0	0	0	0	0	0	0
hsa-miR-335-3p	0	882	68	502	1010	0	0	0	0	0	0	0
hsa-miR-335-5p	404	4169	748	1196	2320	246	1116	1515	0	1865	0	0
hsa-miR-337-3p	0	0	0	0	0	0	0	0	0	0	0	0
hsa-miR-337-5p	0	349	0	0	317	138	0	0	0	0	0	0
hsa-miR-338-3p	0	0	0	0	0	0	0	0	0	0	0	0
hsa-miR-338-5p	0	0	0	0	0	0	0	0	0	0	0	0
hsa-miR-339-3p	67	2193	167	437	426	226	634	0	347	0	0	0
hsa-miR-339-5p	465	8291	658	4543	1269	703	2001	2146	0	68	0	0
hsa-miR-33a-3p	0	0	0	0	0	0	0	0	0	0	0	0
hsa-miR-33a-5p	76	1351	25	0	0	136	654	0	0	327	0	0
hsa-miR-33b-3p	0	0	0	0	0	0	0	0	0	0	0	0
hsa-miR-33b-5p	0	2	0	0	0	0	0	0	0	0	0	0
hsa-miR-340-3p	183	0	4	0	0	1	0	805	0	0	0	0
hsa-miR-340-5p	511	3288	444	504	1053	0	0	0	1585	0	0	0
hsa-miR-342-3p	6592	16876	8293	30576	16785	16257	13799	12245	2132	11276	309	1998
hsa-miR-342-5p	335	633	438	766	1373	1604	634	1710	0	0	0	0
hsa-miR-345-3p	0	0	0	0	0	0	0	0	0	0	0	0
hsa-miR-345-5p	0	849	102	0	0	173	0	0	0	240	0	0
hsa-miR-346	0	0	0	0	0	0	0	0	0	0	0	0
hsa-miR-34a-3p	0	0	0	0	0	0	0	0	0	0	0	0
hsa-miR-34a-5p	0	480	62	943	0	0	0	0	13	407	0	0
hsa-miR-34b-3p	0	0	0	0	0	0	0	0	0	0	0	0
hsa-miR-34b-5p	0	0	0	0	0	0	0	0	0	0	0	0
hsa-miR-34c-3p	0	0	0	0	0	0	0	0	0	0	0	0
hsa-miR-34c-5p	0	0	0	0	0	0	0	0	0	0	0	0
hsa-miR-3529-3p	0	0	0	0	0	0	0	0	0	0	0	0
hsa-miR-3529-5p	0	0	0	0	0	0	0	0	0	0	0	0
hsa-miR-3605-3p	4	0	59	0	0	141	0	759	0	0	0	0
hsa-miR-3605-5p	0	0	0	0	289	0	0	0	0	0	0	0
hsa-miR-3606-3p	0	0	0	0	0	0	0	0	0	0	0	0
hsa-miR-3606-5p	0	0	0	0	0	0	0	0	0	0	0	0
hsa-miR-3609	0	0	0	0	0	0	0	0	0	0	0	0
hsa-miR-361-3p	260	3474	593	446	419	384	1907	0	833	835	0	0
hsa-miR-361-5p	378	3465	973	466	2241	1081	0	1159	2303	1591	0	0
hsa-miR-3610	0	0	0	0	0	0	0	0	0	0	0	0
hsa-miR-3611	0	0	0	0	0	0	0	0	0	0	0	0
hsa-miR-3612	0	0	0	0	0	0	0	0	0	0	0	0
hsa-miR-3613-3p	0	85	0	0	0	0	0	0	0	0	0	0
hsa-miR-3613-5p	69	590	29	337	5	87	0	0	0	0	0	809
hsa-miR-3614-3p	0	0	0	0	0	0	0	0	0	0	0	0
hsa-miR-3614-5p	0	0	0	0	0	0	0	0	0	0	0	0
hsa-miR-3615	555	4725	637	1926	2265	1240	3	1719	419	965	0	0
hsa-miR-3616-3p	0	0	0	0	0	0	0	0	0	0	0	0
hsa-miR-3616-5p	0	0	0	0	0	0	0	0	0	0	0	0
hsa-miR-3617-3p	0	0	0	0	0	0	0	0	0	0	0	0
hsa-miR-3617-5p	4	0	0	0	0	0	0	638	0	0	0	0
hsa-miR-3618	0	0	0	0	0	0	0	0	0	0	0	0
hsa-miR-3619-3p	0	0	0	0	0	0	0	0	0	0	0	0
hsa-miR-3619-5p	0	0	0	0	0	0	0	0	0	0	0	0
hsa-miR-362-3p	0	0	0	0	0	0	0	0	0	0	0	0
hsa-miR-362-5p	0	0	63	0	0	0	0	0	0	0	0	0
hsa-miR-3620-3p	0	463	0	0	0	0	723	0	0	0	0	0
hsa-miR-3620-5p	0	0	0	0	0	0	0	0	0	0	0	0
hsa-miR-3621	0	0	0	0	0	0	0	0	0	0	0	0
hsa-miR-3622a-3p	0	0	0	0	0	0	0	0	0	0	0	0
hsa-miR-3622a-5p	0	0	0	0	0	0	0	0	0	0	0	0
hsa-miR-3622b-3p	0	0	0	0	0	0	0	0	0	0	0	0
hsa-miR-3622b-5p	0	0	0	0	0	0	0	0	0	0	0	0
hsa-miR-363-3p	383	1967	57	408	460	206	0	0	438	470	0	0
hsa-miR-363-5p	0	0	0	0	0	0	0	0	0	0	0	0
hsa-miR-3646	0	0	0	0	0	0	0	0	0	0	0	0
hsa-miR-3648	0	0	0	0	0	0	0	0	0	0	0	0
hsa-miR-3649	0	0	0	0	0	0	0	0	0	0	0	0
hsa-miR-3650	0	0	0	0	0	0	0	0	0	0	0	0
hsa-miR-3651	0	0	0	0	0	0	0	0	0	0	0	0
hsa-miR-3652	0	0	0	0	0	0	0	0	0	0	0	0
hsa-miR-3654	0	0	0	0	0	0	0	0	0	0	0	0
hsa-miR-3655	0	0	0	0	0	0	0	0	0	0	0	0
hsa-miR-3657	0	0	0	0	0	0	0	0	0	0	0	0
hsa-miR-3658	0	0	0	0	0	0	0	0	0	0	0	0
hsa-miR-3659	0	0	0	0	0	0	0	0	0	0	0	0
hsa-miR-365a-3p	0	0	0	0	0	0	0	0	0	0	0	0
hsa-miR-365a-5p	0	0	0	0	0	0	0	0	0	0	0	0
hsa-miR-365b-3p	0	0	0	0	0	0	0	0	0	0	0	0
hsa-miR-365b-5p	0	0	0	0	0	0	0	0	0	0	0	0
hsa-miR-3660	0	0	0	0	0	0	0	0	0	0	0	0
hsa-miR-3661	0	0	0	0	0	0	0	0	0	0	0	0
hsa-miR-3662	0	0	0	0	0	0	0	0	0	0	0	0
hsa-miR-3663-3p	0	0	0	0	0	0	0	0	0	0	0	0
hsa-miR-3663-5p	0	0	0	0	0	0	0	0	0	0	0	0
hsa-miR-3664-3p	0	0	0	0	0	0	0	0	0	0	0	0
hsa-miR-3664-5p	0	0	0	0	0	0	0	0	0	0	0	0
hsa-miR-3665	0	0	0	0	0	0	0	0	0	0	0	0
hsa-miR-3666	0	0	0	0	0	0	0	0	0	0	0	0
hsa-miR-3667-3p	0	0	0	0	0	0	0	0	0	0	0	0
hsa-miR-3667-5p	0	0	0	0	0	0	0	0	0	0	0	0
hsa-miR-3668	0	0	0	0	0	0	0	0	0	0	0	0
hsa-miR-367-3p	0	0	0	0	0	0	0	0	0	0	0	0
hsa-miR-367-5p	0	0	0	0	0	0	0	0	0	0	0	0
hsa-miR-3670	0	0	0	0	0	0	0	0	0	0	0	0
hsa-miR-3671	0	0	0	0	0	0	0	0	0	0	0	0
hsa-miR-3672	0	0	0	0	0	0	0	0	0	0	0	0
hsa-miR-3674	0	0	0	0	0	0	0	0	0	0	0	0
hsa-miR-3675-3p	0	0	0	0	0	0	0	0	0	0	0	0
hsa-miR-3675-5p	0	0	24	0	0	0	0	0	0	0	0	0
hsa-miR-3677-3p	0	0	0	0	0	0	0	0	0	0	0	0
hsa-miR-3677-5p	0	0	0	0	0	0	0	0	0	0	0	0
hsa-miR-3678-3p	0	0	0	0	0	0	0	0	0	0	0	0
hsa-miR-3678-5p	0	0	0	0	0	0	0	0	0	0	0	0
hsa-miR-3679-3p	0	0	0	0	0	0	0	0	0	0	0	0
hsa-miR-3679-5p	145	0	44	0	409	0	177	0	196	0	0	0
hsa-miR-3680-3p	0	262	0	0	0	0	0	0	0	0	0	0
hsa-miR-3680-5p	0	0	0	0	0	0	0	0	0	0	0	0
hsa-miR-3681-3p	0	0	0	0	0	0	0	0	0	0	0	0
hsa-miR-3681-5p	0	0	0	0	0	0	0	0	0	0	0	0
hsa-miR-3682-3p	0	0	0	0	0	154	0	0	0	0	0	0
hsa-miR-3682-5p	0	0	0	0	0	0	0	0	0	0	0	0
hsa-miR-3683	0	0	0	0	0	0	0	0	0	0	0	0
hsa-miR-3684	0	0	0	0	0	0	0	0	0	0	0	0
hsa-miR-3685	0	0	0	0	0	0	0	0	0	0	0	0
hsa-miR-3686	0	0	0	0	0	0	0	0	0	0	0	0
hsa-miR-3688-3p	0	0	0	0	0	0	0	0	0	0	0	0
hsa-miR-3688-5p	0	0	0	0	0	0	0	0	0	0	0	0
hsa-miR-3689a-3p	0	0	0	0	0	0	0	0	0	0	0	0
hsa-miR-3689a-5p	0	0	0	0	0	0	0	0	0	0	0	0
hsa-miR-3689b-3p	0	0	0	0	0	0	0	0	0	0	0	0
hsa-miR-3689b-5p	0	0	0	0	0	0	0	0	0	0	0	0
hsa-miR-3689c	0	0	0	0	0	0	0	0	0	0	0	0
hsa-miR-3689d	0	0	0	0	0	0	0	0	0	0	0	0
hsa-miR-3689e	0	0	0	0	0	0	0	0	0	0	0	0
hsa-miR-3689f	0	0	0	0	0	0	0	0	0	0	0	0
hsa-miR-369-3p	3	0	104	0	2618	109	929	654	0	0	0	0
hsa-miR-369-5p	0	727	161	0	602	0	2	616	0	0	0	0
hsa-miR-3690	0	0	0	0	0	0	0	0	0	0	0	0
hsa-miR-3691-3p	0	0	0	0	0	0	0	0	0	0	0	0
hsa-miR-3691-5p	0	0	0	0	0	0	0	0	0	0	0	0
hsa-miR-3692-3p	0	0	0	0	0	0	0	0	0	0	0	0
hsa-miR-3692-5p	0	0	0	0	0	0	0	0	0	0	0	0
hsa-miR-370-3p	442	793	882	1	1953	1713	0	0	719	0	0	0
hsa-miR-370-5p	0	0	0	0	0	0	0	0	0	0	0	0
hsa-miR-3714	0	0	0	0	0	0	0	0	0	0	0	0
hsa-miR-371a-3p	0	0	0	0	0	0	0	0	0	0	0	0
hsa-miR-371a-5p	0	0	0	0	0	0	0	0	0	0	0	0
hsa-miR-371b-3p	0	0	0	0	0	0	0	0	0	0	0	0
hsa-miR-371b-5p	0	0	0	0	0	0	0	0	0	0	0	0
hsa-miR-372-3p	0	0	0	0	0	0	0	0	0	0	0	0
hsa-miR-372-5p	0	0	0	0	0	0	0	0	0	0	0	0
hsa-miR-373-3p	0	0	0	0	0	0	0	0	0	0	0	0
hsa-miR-373-5p	0	0	0	0	0	0	0	0	0	0	0	0
hsa-miR-374a-3p	99	1446	234	0	586	0	0	0	0	332	0	0
hsa-miR-374a-5p	107	3964	530	581	1013	552	1063	904	0	1783	0	0
hsa-miR-374b-3p	0	0	48	0	0	243	0	0	0	0	0	0
hsa-miR-374b-5p	0	0	0	0	0	0	0	0	0	0	0	0
hsa-miR-374c-3p	0	0	0	0	0	0	0	0	0	0	0	0
hsa-miR-374c-5p	0	0	0	0	0	0	0	0	0	0	0	0
hsa-miR-375-3p	0	0	0	0	0	0	0	0	0	0	0	0
hsa-miR-375-5p	0	0	0	0	0	0	0	0	0	0	0	0
hsa-miR-376a-2-5p	0	0	0	0	0	0	0	0	0	0	0	0
hsa-miR-376a-3p	0	0	11	0	0	182	825	0	0	0	0	0
hsa-miR-376a-5p	0	0	0	0	0	0	0	0	0	0	0	0
hsa-miR-376b-3p	0	0	0	0	0	0	1	0	0	0	0	0
hsa-miR-376b-5p	0	0	0	0	0	0	0	0	0	0	0	0
hsa-miR-376c-3p	0	0	0	0	0	0	0	0	0	0	0	0
hsa-miR-376c-5p	0	0	0	0	0	0	0	0	0	0	0	0
hsa-miR-377-3p	0	581	58	0	0	210	0	0	0	0	0	0
hsa-miR-377-5p	0	0	0	0	0	0	0	0	0	0	0	0
hsa-miR-378a-3p	55	189	9	306	159	81	0	317	0	0	0	0
hsa-miR-378a-5p	0	0	0	0	0	0	0	0	0	0	0	0
hsa-miR-378b	0	0	0	0	0	0	0	0	0	0	0	0
hsa-miR-378c	0	0	0	0	0	0	0	0	0	0	0	0
hsa-miR-378d	0	0	0	0	0	0	0	0	0	0	0	0
hsa-miR-378e	0	0	0	0	0	0	0	0	0	0	0	0
hsa-miR-378f	0	0	0	0	0	0	0	0	0	0	0	0
hsa-miR-378h	0	0	0	0	0	0	0	0	0	0	0	0
hsa-miR-378i	0	53	0	2	1	0	0	2	0	0	0	0
hsa-miR-378j	0	0	0	0	0	0	0	0	0	0	0	0
hsa-miR-379-3p	0	0	0	0	0	0	0	0	0	0	0	0
hsa-miR-379-5p	886	4147	1876	3728	5337	7484	2864	8993	381	0	0	0
hsa-miR-380-3p	0	0	0	0	0	0	0	0	0	0	0	0
hsa-miR-380-5p	0	0	0	0	0	0	0	0	0	0	0	0
hsa-miR-381-3p	5	584	329	612	2517	234	5144	1809	801	608	0	0
hsa-miR-381-5p	0	0	0	0	0	0	0	0	0	0	0	0
hsa-miR-382-3p	0	0	1	0	0	0	937	0	0	0	0	0
hsa-miR-382-5p	1646	6570	4169	7302	40372	11265	22381	17533	3343	950	0	2465
hsa-miR-383-3p	0	0	0	0	0	0	0	0	0	0	0	0
hsa-miR-383-5p	0	0	0	0	0	0	0	0	0	0	0	0
hsa-miR-384	0	0	0	0	0	0	0	0	0	0	0	0
hsa-miR-3907	0	0	0	0	0	0	0	0	0	0	0	0
hsa-miR-3908	0	0	0	0	0	0	0	0	0	0	0	0
hsa-miR-3909	0	0	0	0	0	0	0	0	0	0	0	0
hsa-miR-3910	0	0	0	0	0	0	0	0	0	0	0	0
hsa-miR-3911	0	0	0	0	0	0	0	0	0	0	0	0
hsa-miR-3912-3p	0	0	0	0	0	0	0	0	0	0	0	0
hsa-miR-3912-5p	0	0	0	0	0	0	0	0	0	0	0	0
hsa-miR-3913-3p	0	0	0	0	0	0	0	0	0	0	0	0
hsa-miR-3913-5p	0	0	0	0	0	0	0	0	0	0	0	0
hsa-miR-3914	0	0	0	0	0	0	0	0	0	0	0	0
hsa-miR-3915	0	0	0	0	0	0	0	0	0	0	0	0
hsa-miR-3916	0	0	0	0	0	0	0	0	0	0	0	0
hsa-miR-3917	0	0	0	0	0	0	0	0	0	0	0	0
hsa-miR-3918	0	0	0	0	0	0	0	0	0	0	0	0
hsa-miR-3919	0	0	0	0	0	0	0	0	0	0	0	0
hsa-miR-3920	0	0	0	0	0	0	0	0	0	0	0	0
hsa-miR-3921	0	0	0	0	0	0	0	0	0	0	0	0
hsa-miR-3922-3p	0	0	0	0	0	0	0	0	0	0	0	0
hsa-miR-3922-5p	0	0	0	0	0	0	0	0	0	0	0	0
hsa-miR-3923	0	0	0	0	0	0	0	0	0	0	0	0
hsa-miR-3924	0	0	0	0	0	0	0	0	0	0	0	0
hsa-miR-3925-3p	0	0	0	0	0	0	0	0	0	0	0	0
hsa-miR-3925-5p	0	0	0	0	0	0	0	0	0	0	0	0
hsa-miR-3926	0	0	0	0	0	0	0	0	0	0	0	0
hsa-miR-3927-3p	0	0	0	0	0	0	0	0	0	0	0	0
hsa-miR-3927-5p	0	0	0	0	0	0	0	0	0	0	0	0
hsa-miR-3928-3p	0	0	56	0	0	141	753	0	0	0	0	0
hsa-miR-3928-5p	0	0	0	0	0	0	0	0	0	0	0	0
hsa-miR-3929	0	0	0	0	0	0	0	0	0	0	0	0
hsa-miR-3934-3p	0	0	0	0	0	0	0	0	0	0	0	0
hsa-miR-3934-5p	0	0	0	0	0	0	0	0	0	0	0	0
hsa-miR-3935	0	0	0	0	0	0	0	0	0	0	0	0
hsa-miR-3936	0	0	0	0	0	0	0	0	0	0	0	0
hsa-miR-3937	0	0	0	0	0	0	0	0	0	0	0	0
hsa-miR-3938	0	0	0	0	0	0	0	0	0	0	0	0
hsa-miR-3939	0	0	0	0	0	0	0	0	0	0	0	0
hsa-miR-3940-3p	0	0	0	0	0	0	0	0	0	0	0	0
hsa-miR-3940-5p	0	0	0	0	0	0	0	0	0	0	0	0
hsa-miR-3941	0	0	0	0	0	0	0	0	0	0	0	0
hsa-miR-3942-3p	0	0	0	0	0	0	0	0	0	0	0	0
hsa-miR-3942-5p	0	0	0	0	0	0	0	0	0	0	0	0
hsa-miR-3943	0	0	0	0	0	0	0	0	0	0	0	0
hsa-miR-3944-3p	0	0	0	0	0	0	0	0	0	0	0	0
hsa-miR-3944-5p	0	0	0	0	0	0	0	0	0	0	0	0
hsa-miR-3945	0	0	0	0	0	0	0	0	0	0	0	0
hsa-miR-3960	0	0	0	0	0	0	0	0	0	0	0	0
hsa-miR-3972	0	0	0	0	0	0	0	0	0	0	0	0
hsa-miR-3973	0	0	0	0	0	0	0	0	0	0	0	0
hsa-miR-3974	0	0	0	0	0	0	0	0	0	0	0	0
hsa-miR-3975	0	0	0	0	0	0	0	0	0	0	0	0
hsa-miR-3976	0	0	0	0	0	0	0	0	0	0	0	0
hsa-miR-3977	0	0	0	0	0	0	0	0	0	0	0	0
hsa-miR-3978	0	0	0	0	0	0	0	0	0	0	0	0
hsa-miR-409-3p	899	9251	5238	5777	16035	9352	17184	9284	4444	3838	0	915
hsa-miR-409-5p	0	0	0	0	0	0	0	0	0	0	0	0
hsa-miR-410-3p	0	0	0	0	0	0	0	0	0	0	0	0
hsa-miR-410-5p	0	0	0	0	0	0	0	0	0	0	0	0
hsa-miR-411-3p	0	0	0	0	0	0	0	0	0	0	0	0
hsa-miR-411-5p	7	490	290	1294	1586	325	1105	2580	0	554	0	0
hsa-miR-412-3p	0	0	0	0	0	0	0	0	0	0	0	0
hsa-miR-412-5p	0	0	0	0	421	0	932	0	0	0	0	0
hsa-miR-421	0	26	0	401	0	228	1	0	0	0	0	0
hsa-miR-422a	0	0	0	0	0	0	0	0	0	0	0	0
hsa-miR-423-3p	4632	43304	3437	11677	16970	12145	10098	13495	1925	9568	0	0
hsa-miR-423-5p	0	0	0	0	0	0	0	0	0	0	0	0
hsa-miR-424-3p	0	0	0	0	0	0	0	0	0	0	0	0
hsa-miR-424-5p	254	0	0	0	0	124	0	0	0	0	0	0
hsa-miR-425-3p	5	3045	545	0	726	622	797	1120	810	940	0	0
hsa-miR-425-5p	5735	67733	4386	24913	19401	14841	16217	12018	2824	17637	1	0
hsa-miR-4251	0	0	0	0	0	0	0	0	0	0	0	0
hsa-miR-4252	0	0	0	0	0	0	0	0	0	0	0	0
hsa-miR-4253	0	0	0	0	0	0	0	0	0	0	0	0
hsa-miR-4254	0	0	0	0	0	0	0	0	0	0	0	0
hsa-miR-4255	0	0	0	0	0	0	0	0	0	0	0	0
hsa-miR-4256	0	0	0	0	0	0	0	0	0	0	0	0
hsa-miR-4257	0	0	0	0	0	0	0	0	0	0	0	0
hsa-miR-4258	0	0	0	0	0	0	0	0	0	0	0	0
hsa-miR-4259	0	0	0	0	0	0	0	0	0	0	0	0
hsa-miR-4260	0	0	0	0	0	0	0	0	0	0	0	0
hsa-miR-4261	0	0	0	0	0	0	0	0	0	0	0	0
hsa-miR-4262	0	0	0	0	0	0	0	0	0	0	0	0
hsa-miR-4263	0	0	0	0	0	0	0	0	0	0	0	0
hsa-miR-4264	0	0	0	0	0	0	0	0	0	0	0	0
hsa-miR-4265	0	0	0	0	0	0	0	0	0	0	0	0
hsa-miR-4266	0	0	0	0	0	0	0	0	0	0	0	0
hsa-miR-4267	0	0	0	0	0	0	0	0	0	0	0	0
hsa-miR-4268	0	0	0	0	0	0	0	0	0	0	0	0
hsa-miR-4269	0	0	0	0	0	0	0	0	0	0	0	0
hsa-miR-4270	0	0	0	0	0	0	0	0	0	0	0	0
hsa-miR-4271	0	0	0	0	0	0	0	0	0	0	0	0
hsa-miR-4272	0	0	0	0	0	0	0	0	0	0	0	0
hsa-miR-4273	0	0	0	0	0	0	0	0	0	0	0	0
hsa-miR-4274	0	0	0	0	0	0	0	0	0	0	0	0
hsa-miR-4275	0	0	0	0	0	0	0	0	0	0	0	0
hsa-miR-4276	0	0	0	0	0	0	0	0	0	0	0	0
hsa-miR-4277	0	0	0	0	0	0	0	0	0	0	0	0
hsa-miR-4278	0	0	0	0	0	0	0	0	0	0	0	0
hsa-miR-4279	0	0	0	0	0	0	0	0	0	0	0	0
hsa-miR-4280	0	0	0	0	0	0	0	0	0	0	0	0
hsa-miR-4281	0	0	0	0	0	0	0	0	0	0	0	0
hsa-miR-4282	0	0	0	0	0	0	0	0	0	0	0	0
hsa-miR-4283	0	0	0	0	0	0	0	0	0	0	0	0
hsa-miR-4284	0	0	0	0	0	0	0	0	0	0	0	0
hsa-miR-4285	0	0	0	0	0	0	0	0	0	0	0	0
hsa-miR-4286	0	0	0	0	0	0	0	0	0	0	0	0
hsa-miR-4287	0	0	0	0	0	0	0	0	0	0	0	0
hsa-miR-4288	0	0	0	0	0	0	0	0	0	0	0	0
hsa-miR-4289	0	0	0	0	0	0	0	0	0	0	0	0
hsa-miR-429	0	0	0	0	0	0	0	0	0	0	0	0
hsa-miR-4290	0	0	0	0	0	0	0	0	0	0	0	0
hsa-miR-4291	0	0	0	0	0	0	0	0	0	0	0	0
hsa-miR-4292	0	0	0	0	0	0	0	0	0	0	0	0
hsa-miR-4293	0	0	0	0	0	0	0	0	0	0	0	0
hsa-miR-4294	0	0	0	0	0	0	0	0	0	0	0	0
hsa-miR-4295	0	0	0	0	0	0	0	0	0	0	0	0
hsa-miR-4296	0	0	0	0	0	0	0	0	0	0	0	0
hsa-miR-4297	0	0	0	0	0	0	0	0	0	0	0	0
hsa-miR-4298	0	0	0	0	0	0	0	0	0	0	0	0
hsa-miR-4299	0	0	0	0	0	0	0	0	0	0	0	0
hsa-miR-4300	0	0	0	0	0	0	0	0	0	0	0	0
hsa-miR-4301	0	0	0	0	0	0	0	0	0	0	0	0
hsa-miR-4302	0	0	0	0	0	0	0	0	0	0	0	0
hsa-miR-4303	0	0	0	0	0	0	0	0	0	0	0	0
hsa-miR-4304	0	0	0	0	0	0	0	0	0	0	0	0
hsa-miR-4305	0	0	0	0	0	0	0	0	0	0	0	0
hsa-miR-4306	0	0	0	0	0	0	0	0	0	0	0	0
hsa-miR-4307	0	0	0	0	0	0	0	0	0	0	0	0
hsa-miR-4308	0	0	0	0	0	0	0	0	0	0	0	0
hsa-miR-4309	0	0	0	0	0	0	0	0	0	0	0	0
hsa-miR-431-3p	0	0	0	0	487	0	0	0	0	0	0	0
hsa-miR-431-5p	906	1840	1110	4780	8068	3844	2887	2459	1529	1985	0	0
hsa-miR-4310	0	0	0	0	0	0	0	0	0	0	0	0
hsa-miR-4311	0	0	0	0	0	0	0	0	0	0	0	0
hsa-miR-4312	0	0	0	0	0	0	0	0	0	0	0	0
hsa-miR-4313	0	0	0	0	0	0	0	0	0	0	0	0
hsa-miR-4314	0	0	0	0	0	0	0	0	0	0	0	0
hsa-miR-4315	0	0	0	0	0	0	0	0	0	0	0	0
hsa-miR-4316	0	0	0	0	0	0	0	0	0	0	0	0
hsa-miR-4317	0	0	0	0	0	0	0	0	0	0	0	0
hsa-miR-4318	0	0	0	0	0	0	0	0	0	0	0	0
hsa-miR-4319	0	0	0	0	0	0	0	0	0	0	0	0
hsa-miR-432-3p	0	0	0	0	0	0	0	0	0	0	0	0
hsa-miR-432-5p	3914	12069	17243	21012	146082	45125	30749	53090	10918	4368	1058	9801
hsa-miR-4320	0	0	0	0	0	0	0	0	0	0	0	0
hsa-miR-4321	0	0	0	0	0	0	0	0	0	0	0	0
hsa-miR-4322	0	0	0	0	0	0	0	0	0	0	0	0
hsa-miR-4323	0	0	0	0	0	0	0	0	0	0	0	0
hsa-miR-4324	0	0	0	0	0	0	0	0	0	0	0	0
hsa-miR-4325	0	0	0	0	0	0	0	0	0	0	0	0
hsa-miR-4326	0	0	0	0	519	263	0	0	0	0	0	0
hsa-miR-4327	0	0	0	0	0	0	0	0	0	0	0	0
hsa-miR-4328	0	0	0	0	0	0	0	0	0	0	0	0
hsa-miR-4329	0	0	0	0	0	0	0	0	0	0	0	0
hsa-miR-433-3p	0	0	0	0	0	0	0	0	0	0	0	0
hsa-miR-433-5p	0	0	0	0	0	0	0	0	0	0	0	0
hsa-miR-4330	0	0	0	0	0	0	0	0	0	0	0	0
hsa-miR-4418	0	0	0	0	0	0	0	0	0	0	0	0
hsa-miR-4420	0	0	0	0	0	0	0	0	0	0	0	0
hsa-miR-4421	0	0	0	0	0	0	0	0	0	0	0	0
hsa-miR-4422	0	0	0	0	0	0	0	0	0	0	0	0
hsa-miR-4423-3p	0	0	0	0	0	0	0	0	0	0	0	0
hsa-miR-4423-5p	0	0	0	0	0	0	0	0	0	0	0	0
hsa-miR-4424	0	0	0	0	0	0	0	0	0	0	0	0
hsa-miR-4425	0	0	0	0	0	0	0	0	0	0	0	0
hsa-miR-4426	0	0	0	0	0	0	0	0	0	0	0	0
hsa-miR-4427	0	0	0	0	0	0	0	0	0	0	0	0
hsa-miR-4428	0	0	0	0	0	0	0	0	0	0	0	0
hsa-miR-4429	0	0	0	2	2	3	0	1	0	0	0	0
hsa-miR-4430	0	0	0	0	0	0	0	0	0	0	0	0
hsa-miR-4431	0	0	0	0	0	0	0	0	0	0	0	0
hsa-miR-4432	0	0	0	0	0	0	0	0	0	0	0	0
hsa-miR-4433a-3p	0	0	0	0	0	0	0	0	0	0	0	0
hsa-miR-4433a-5p	42	911	0	370	1	384	1	0	0	270	0	0
hsa-miR-4433b-3p	209	3561	46	978	664	1104	1113	534	0	0	0	0
hsa-miR-4433b-5p	0	0	0	0	0	0	0	0	0	0	0	0
hsa-miR-4434	0	0	0	0	0	0	0	0	0	0	0	0
hsa-miR-4435	0	597	50	0	0	205	0	0	0	0	0	0
hsa-miR-4436a	0	0	0	0	0	0	0	0	0	0	0	0
hsa-miR-4436b-3p	0	0	0	0	0	0	0	0	0	0	0	0
hsa-miR-4436b-5p	0	0	0	0	0	0	0	0	0	0	0	0
hsa-miR-4437	0	0	0	0	0	0	0	0	0	0	0	0
hsa-miR-4438	0	0	0	0	0	0	0	0	0	0	0	0
hsa-miR-4439	0	0	0	0	0	0	0	0	0	0	0	0
hsa-miR-4440	0	0	0	0	0	0	0	0	0	0	0	0
hsa-miR-4441	0	0	0	0	0	0	0	0	0	0	0	0
hsa-miR-4442	0	0	0	0	0	0	0	0	0	0	0	0
hsa-miR-4443	0	213	0	0	0	0	0	0	0	0	0	0
hsa-miR-4444	0	0	0	0	0	0	0	0	0	0	0	0
hsa-miR-4445-3p	0	0	0	0	0	0	0	0	0	0	0	0
hsa-miR-4445-5p	0	0	0	0	0	0	0	0	0	0	0	0
hsa-miR-4446-3p	494	546	395	385	776	1966	0	0	105	0	0	0
hsa-miR-4446-5p	0	0	0	0	0	0	0	0	0	0	0	0
hsa-miR-4447	0	0	0	0	0	0	0	0	0	0	0	0
hsa-miR-4448	0	0	0	0	0	0	0	0	0	0	0	0
hsa-miR-4449	0	0	0	0	429	0	0	0	0	0	0	0
hsa-miR-4450	0	0	0	0	0	0	0	0	0	0	0	0
hsa-miR-4451	0	0	0	0	0	0	0	0	0	0	0	0
hsa-miR-4452	0	0	0	0	0	0	0	0	0	0	0	0
hsa-miR-4453	0	0	0	0	0	0	0	0	0	0	0	0
hsa-miR-4454	0	1	0	2	1	0	1	0	0	0	0	0
hsa-miR-4455	0	0	0	0	0	0	0	0	0	0	0	0
hsa-miR-4457	0	0	0	0	0	0	0	0	0	0	0	0
hsa-miR-4458	0	0	0	0	0	0	0	0	0	0	0	0
hsa-miR-4460	0	0	0	0	0	0	0	0	0	0	0	0
hsa-miR-4462	0	0	0	0	0	0	0	0	0	0	0	0
hsa-miR-4463	0	0	0	0	0	0	0	0	0	0	0	0
hsa-miR-4464	0	0	0	0	0	0	0	0	0	0	0	0
hsa-miR-4465	0	0	0	0	0	0	0	0	0	0	0	0
hsa-miR-4466	0	0	0	0	0	0	0	0	0	0	0	0
hsa-miR-4467	0	0	0	0	0	0	0	0	0	0	0	0
hsa-miR-4468	0	0	0	0	0	0	0	0	0	0	0	0
hsa-miR-4469	0	0	0	0	0	0	0	0	0	0	0	0
hsa-miR-4470	0	0	0	0	0	0	0	0	0	0	0	0
hsa-miR-4471	0	0	0	0	0	0	0	0	0	0	0	0
hsa-miR-4472	0	0	0	0	0	0	0	0	0	0	0	0
hsa-miR-4473	0	0	0	0	0	0	0	0	0	0	0	0
hsa-miR-4474-3p	0	0	0	0	0	0	0	0	0	0	0	0
hsa-miR-4474-5p	0	0	0	0	0	0	0	0	0	0	0	0
hsa-miR-4475	0	0	0	0	0	0	0	0	0	0	0	0
hsa-miR-4476	0	0	0	0	0	0	0	0	0	0	0	0
hsa-miR-4477a	0	0	0	0	0	0	0	0	0	0	0	0
hsa-miR-4477b	0	0	0	0	0	0	0	0	0	0	0	0
hsa-miR-4478	0	0	0	0	0	0	0	0	0	0	0	0
hsa-miR-4479	0	0	0	0	0	0	0	0	0	0	0	0
hsa-miR-448	0	0	0	0	0	0	0	0	0	0	0	0
hsa-miR-4480	0	0	0	0	0	0	0	0	0	0	0	0
hsa-miR-4481	0	0	0	0	0	0	0	0	0	0	0	0
hsa-miR-4482-3p	0	0	0	0	0	0	0	0	0	0	0	0
hsa-miR-4482-5p	0	0	0	0	0	0	0	0	0	0	0	0
hsa-miR-4483	0	0	0	0	0	0	0	0	0	0	0	0
hsa-miR-4484	0	0	0	0	0	0	0	0	0	0	0	0
hsa-miR-4485-3p	16	130	1	0	32	0	231	0	0	0	0	3
hsa-miR-4485-5p	0	0	0	0	0	0	0	0	0	0	0	0
hsa-miR-4486	0	0	0	0	0	0	0	0	0	0	0	0
hsa-miR-4487	0	0	0	0	0	0	0	0	0	0	0	0
hsa-miR-4488	0	0	0	0	1	0	0	0	0	0	0	0
hsa-miR-4489	0	0	0	0	0	0	0	0	0	0	0	0
hsa-miR-4490	0	0	0	0	0	0	0	0	0	0	0	0
hsa-miR-4491	0	0	0	0	0	0	0	0	0	0	0	0
hsa-miR-4492	0	0	0	0	0	0	0	0	0	0	0	0
hsa-miR-4493	0	0	0	0	0	0	0	0	0	0	0	0
hsa-miR-4494	0	0	0	0	0	0	0	0	0	0	0	0
hsa-miR-4495	0	0	0	0	0	0	0	0	0	0	0	0
hsa-miR-4496	0	0	0	0	0	0	0	0	0	0	0	0
hsa-miR-4497	1	0	0	0	0	0	0	0	0	0	0	0
hsa-miR-4498	0	0	43	0	0	0	0	0	0	0	0	0
hsa-miR-4499	0	0	0	0	0	0	0	0	0	0	0	0
hsa-miR-449a	0	0	0	0	0	0	0	0	0	0	0	0
hsa-miR-449b-3p	0	0	0	0	0	0	0	0	0	0	0	0
hsa-miR-449b-5p	0	0	0	0	0	0	0	0	0	0	0	0
hsa-miR-449c-3p	0	0	0	0	0	0	0	0	0	0	0	0
hsa-miR-449c-5p	0	0	0	0	0	0	0	0	0	0	0	0
hsa-miR-4500	0	0	0	0	0	0	0	0	0	0	0	0
hsa-miR-4501	0	0	0	0	0	0	0	0	0	0	0	0
hsa-miR-4502	0	0	0	0	0	0	0	0	0	0	0	0
hsa-miR-4503	0	0	0	0	0	0	0	0	0	0	0	0
hsa-miR-4504	0	0	0	0	0	0	0	0	0	0	0	0
hsa-miR-4505	0	0	0	0	0	0	0	0	0	0	0	0
hsa-miR-4506	0	0	0	0	0	0	0	0	0	0	0	0
hsa-miR-4507	0	0	0	0	0	0	0	0	0	0	0	0
hsa-miR-4508	0	0	0	1	0	0	0	0	0	0	0	0
hsa-miR-4509	0	0	0	0	0	0	0	0	0	0	0	0
hsa-miR-450a-1-3p	0	0	0	0	0	0	0	0	0	0	0	0
hsa-miR-450a-2-3p	0	0	0	0	0	0	0	0	0	0	0	0
hsa-miR-450a-5p	0	0	0	0	0	0	0	0	0	0	0	0
hsa-miR-450b-3p	0	0	0	0	0	0	0	0	0	0	0	0
hsa-miR-450b-5p	0	0	0	0	0	0	0	0	0	0	0	0
hsa-miR-4510	0	1	1	1	1	0	1	1	0	0	0	0
hsa-miR-4511	0	0	0	0	0	0	0	0	0	0	0	0
hsa-miR-4512	0	0	0	0	0	0	0	0	0	0	0	0
hsa-miR-4513	0	0	0	0	0	0	0	0	0	0	0	0
hsa-miR-4514	0	0	0	0	0	0	0	0	0	0	0	0
hsa-miR-4515	0	0	0	0	0	0	0	0	0	0	0	0
hsa-miR-4516	1	0	0	11	0	0	2	7	0	0	0	0
hsa-miR-4517	0	0	0	0	0	0	0	0	0	0	0	0
hsa-miR-4518	0	0	0	0	0	0	0	0	0	0	0	0
hsa-miR-4519	0	0	0	0	0	0	0	0	0	0	0	0
hsa-miR-451a	3087	4038	235	1955	609	2	0	1104	995	1114	0	0
hsa-miR-451b	0	0	0	0	0	0	0	0	0	0	0	0
hsa-miR-452-3p	0	0	0	0	0	0	0	0	0	0	0	0
hsa-miR-452-5p	0	0	0	1002	0	0	0	0	0	0	0	0
hsa-miR-4520-2-3p	0	0	0	0	0	0	0	0	0	0	0	0
hsa-miR-4520-3p	0	0	0	0	0	0	0	0	0	0	0	0
hsa-miR-4520-5p	0	0	0	0	0	0	0	0	0	0	0	0
hsa-miR-4521	59	0	0	1	0	34	95	0	0	0	0	0
hsa-miR-4522	0	0	0	0	0	0	0	0	0	0	0	0
hsa-miR-4523	0	0	0	0	0	0	0	0	0	0	0	0
hsa-miR-4524a-3p	0	0	0	0	0	0	0	0	0	0	0	0
hsa-miR-4524a-5p	0	0	0	0	0	0	0	0	0	0	0	0
hsa-miR-4524b-3p	0	0	0	0	0	0	0	0	0	0	0	0
hsa-miR-4524b-5p	0	0	0	0	0	0	0	0	0	0	0	0
hsa-miR-4525	0	0	0	0	0	0	0	0	0	0	0	0
hsa-miR-4526	0	0	0	0	0	0	0	0	0	0	0	0
hsa-miR-4527	0	0	0	0	0	0	0	0	0	0	0	0
hsa-miR-4528	0	0	0	0	0	0	0	0	0	0	0	0
hsa-miR-4529-3p	0	0	0	0	0	0	0	0	0	0	0	0
hsa-miR-4529-5p	0	0	0	0	0	0	0	0	0	0	0	0
hsa-miR-4530	0	0	0	0	0	0	0	0	0	0	0	0
hsa-miR-4531	0	0	0	0	0	0	0	0	0	0	0	0
hsa-miR-4533	0	0	0	0	0	0	0	0	0	0	0	0
hsa-miR-4534	0	0	0	0	0	0	0	0	0	0	0	0
hsa-miR-4535	0	0	0	0	0	0	0	0	0	0	0	0
hsa-miR-4536-3p	0	0	0	0	0	0	0	0	0	0	0	0
hsa-miR-4536-5p	0	0	0	0	0	0	0	0	0	0	0	0
hsa-miR-4537	0	0	0	0	0	0	0	0	0	0	0	0
hsa-miR-4538	0	0	0	0	0	0	0	0	0	0	0	0
hsa-miR-4539	0	0	0	0	0	0	0	0	0	0	0	0
hsa-miR-454-3p	4345	24670	3209	6325	10411	9921	6871	7046	0	0	0	0
hsa-miR-454-5p	122	0	0	534	511	384	0	0	0	0	0	0
hsa-miR-4540	0	0	0	0	0	0	0	0	0	0	0	0
hsa-miR-455-3p	0	0	0	0	0	0	0	0	0	0	0	0
hsa-miR-455-5p	0	0	0	0	0	0	0	0	0	0	0	0
hsa-miR-4632-3p	0	0	0	0	0	0	0	0	0	0	0	0
hsa-miR-4632-5p	0	0	0	0	0	0	0	0	0	0	0	0
hsa-miR-4633-3p	0	0	0	0	0	0	0	0	0	0	0	0
hsa-miR-4633-5p	0	0	0	0	0	0	0	0	0	0	0	0
hsa-miR-4634	0	0	0	0	0	0	0	0	0	0	0	0
hsa-miR-4635	0	0	0	0	0	0	0	0	0	0	0	0
hsa-miR-4636	0	0	0	0	0	0	0	0	0	0	0	0
hsa-miR-4637	0	0	0	0	0	0	0	0	0	0	0	0
hsa-miR-4638-3p	0	0	0	0	0	0	0	0	0	0	0	0
hsa-miR-4638-5p	0	0	0	0	0	0	0	0	0	0	0	0
hsa-miR-4639-3p	0	0	0	0	0	0	0	0	0	0	0	0
hsa-miR-4639-5p	0	0	0	0	344	0	0	0	0	0	0	0
hsa-miR-4640-3p	0	0	0	0	0	0	0	0	0	0	0	0
hsa-miR-4640-5p	0	0	0	0	0	0	0	0	0	0	0	0
hsa-miR-4641	0	0	0	0	0	0	0	0	0	0	0	0
hsa-miR-4642	0	0	0	0	0	0	0	0	0	0	0	0
hsa-miR-4643	0	0	0	0	0	0	0	0	0	0	0	0
hsa-miR-4644	0	0	0	0	0	0	0	0	0	0	0	0
hsa-miR-4645-3p	0	0	0	0	0	0	0	0	0	0	0	0
hsa-miR-4645-5p	0	0	0	0	0	0	0	0	0	0	0	0
hsa-miR-4646-3p	0	0	0	0	0	0	0	0	0	0	0	0
hsa-miR-4646-5p	14	73	0	0	0	0	0	0	0	0	0	0
hsa-miR-4647	0	0	0	0	0	0	0	0	0	0	0	0
hsa-miR-4648	0	0	0	0	0	0	0	0	0	0	0	0
hsa-miR-4649-3p	0	0	0	0	0	0	0	0	0	0	0	0
hsa-miR-4649-5p	0	0	0	0	0	0	0	0	0	0	0	0
hsa-miR-4650-3p	0	0	0	0	0	0	0	0	0	0	0	0
hsa-miR-4650-5p	0	0	0	0	0	0	0	0	0	0	0	0
hsa-miR-4651	0	0	0	0	0	0	0	0	0	0	0	0
hsa-miR-4652-3p	0	0	0	0	0	0	0	0	0	0	0	0
hsa-miR-4652-5p	0	0	0	0	0	0	0	0	0	0	0	0
hsa-miR-4653-3p	0	0	0	0	0	0	0	0	0	0	0	0
hsa-miR-4653-5p	0	0	0	0	0	0	0	0	0	0	0	0
hsa-miR-4654	0	0	49	0	0	0	0	0	0	0	0	0
hsa-miR-4655-3p	0	0	0	0	0	0	0	0	0	0	0	0
hsa-miR-4655-5p	0	0	0	0	0	0	0	0	0	0	0	0
hsa-miR-4656	0	0	0	0	0	0	0	0	0	0	0	0
hsa-miR-4657	0	0	0	0	0	0	0	0	0	0	0	0
hsa-miR-4658	0	0	0	0	0	0	0	0	0	0	0	0
hsa-miR-4659a-3p	0	0	0	0	0	0	0	0	0	0	0	0
hsa-miR-4659a-5p	0	0	0	0	0	0	0	0	0	0	0	0
hsa-miR-4659b-3p	0	0	0	0	0	0	0	0	0	0	0	0
hsa-miR-4659b-5p	0	0	0	0	0	0	0	0	0	0	0	0
hsa-miR-466	0	0	0	0	0	0	0	0	0	0	0	0
hsa-miR-4660	0	0	0	0	0	0	0	0	0	0	0	0
hsa-miR-4661-3p	0	0	0	0	0	0	0	0	0	0	0	0
hsa-miR-4661-5p	0	0	0	0	0	0	0	0	0	0	0	0
hsa-miR-4662a-3p	0	0	0	3	0	2	0	0	0	0	0	0
hsa-miR-4662a-5p	0	0	0	486	0	179	0	0	0	0	0	0
hsa-miR-4662b	0	0	0	0	0	0	0	0	0	0	0	0
hsa-miR-4663	0	0	0	0	0	0	0	0	0	0	0	0
hsa-miR-4664-3p	0	0	0	0	0	0	0	0	0	0	0	0
hsa-miR-4664-5p	0	0	0	0	0	0	0	0	0	0	0	0
hsa-miR-4665-3p	0	0	0	0	0	0	0	0	0	0	0	0
hsa-miR-4665-5p	0	0	0	0	0	0	0	921	0	0	0	0
hsa-miR-4666a-3p	0	0	0	0	0	0	0	0	0	0	0	0
hsa-miR-4666a-5p	0	0	0	0	0	0	0	0	0	0	0	0
hsa-miR-4666b	0	0	0	0	0	0	0	0	0	0	0	0
hsa-miR-4667-3p	0	0	0	0	0	0	0	0	0	0	0	0
hsa-miR-4667-5p	0	0	0	0	0	0	0	0	0	0	0	0
hsa-miR-4668-3p	0	0	0	0	0	0	0	0	0	0	0	0
hsa-miR-4668-5p	0	0	0	0	0	0	0	0	0	0	0	0
hsa-miR-4669	0	0	0	0	0	0	0	0	0	0	0	0
hsa-miR-4670-3p	0	0	0	0	0	0	0	0	0	0	0	0
hsa-miR-4670-5p	0	0	0	0	0	0	0	0	0	0	0	0
hsa-miR-4671-3p	0	0	0	0	0	0	0	0	0	0	0	0
hsa-miR-4671-5p	0	0	0	0	0	0	0	0	0	0	0	0
hsa-miR-4672	0	0	0	0	0	0	0	0	0	0	0	0
hsa-miR-4673	0	0	0	0	0	0	0	0	0	0	0	0
hsa-miR-4674	0	0	0	0	0	0	0	0	0	0	0	0
hsa-miR-4675	0	0	0	0	0	0	0	0	0	0	0	0
hsa-miR-4676-3p	0	0	0	0	0	0	0	0	0	0	0	0
hsa-miR-4676-5p	0	0	0	0	0	0	0	0	0	0	0	0
hsa-miR-4677-3p	0	0	0	0	0	0	0	0	0	0	0	0
hsa-miR-4677-5p	0	0	0	0	0	0	0	0	0	0	0	0
hsa-miR-4678	0	0	0	0	0	0	0	0	0	0	0	0
hsa-miR-4679	0	0	0	0	0	0	0	0	0	0	0	0
hsa-miR-4680-3p	0	0	0	0	0	0	0	0	0	0	0	0
hsa-miR-4680-5p	0	0	0	0	0	0	0	0	0	0	0	0
hsa-miR-4681	0	0	0	0	0	0	0	0	0	0	0	0
hsa-miR-4682	0	0	0	0	0	0	0	0	0	0	0	0
hsa-miR-4683	0	0	0	0	0	0	0	0	0	0	0	0
hsa-miR-4684-3p	0	0	0	0	0	0	0	0	0	0	0	0
hsa-miR-4684-5p	0	0	0	0	0	0	0	0	0	0	0	0
hsa-miR-4685-3p	0	113	0	0	0	0	0	0	0	0	0	0
hsa-miR-4685-5p	0	30	0	0	0	0	0	0	0	0	0	0
hsa-miR-4686	0	0	0	0	0	0	0	0	0	0	0	0
hsa-miR-4687-3p	0	0	0	0	0	0	0	0	0	0	0	0
hsa-miR-4687-5p	0	0	0	0	0	0	686	0	0	0	0	0
hsa-miR-4688	0	0	37	0	0	0	0	0	0	0	0	0
hsa-miR-4689	0	0	0	0	0	0	0	0	0	0	0	0
hsa-miR-4690-3p	0	0	0	0	0	0	0	0	0	0	0	0
hsa-miR-4690-5p	0	0	0	0	0	0	0	0	0	0	0	0
hsa-miR-4691-3p	0	0	0	0	0	0	0	0	0	0	0	0
hsa-miR-4691-5p	0	0	0	0	0	0	0	0	0	0	0	0
hsa-miR-4692	0	0	0	0	0	0	0	0	0	0	0	0
hsa-miR-4693-3p	0	0	0	0	0	0	0	0	0	0	0	0
hsa-miR-4693-5p	0	0	0	0	0	0	0	0	0	0	0	0
hsa-miR-4694-3p	0	0	0	0	0	0	0	0	0	0	0	0
hsa-miR-4694-5p	0	0	0	0	0	0	0	0	0	0	0	0
hsa-miR-4695-3p	0	0	0	0	0	0	0	0	0	0	0	0
hsa-miR-4695-5p	0	0	0	0	0	0	0	0	0	0	0	0
hsa-miR-4696	0	0	0	0	0	0	0	0	0	0	0	0
hsa-miR-4697-3p	0	0	0	0	0	0	0	0	0	0	0	0
hsa-miR-4697-5p	0	0	0	0	0	0	0	0	0	0	0	0
hsa-miR-4698	0	0	0	0	0	0	0	0	0	0	0	0
hsa-miR-4699-3p	0	0	0	0	0	0	0	0	0	0	0	0
hsa-miR-4699-5p	0	0	0	0	0	0	0	0	0	0	0	0
hsa-miR-4700-3p	0	0	0	0	0	0	0	0	0	0	0	0
hsa-miR-4700-5p	0	0	0	0	0	0	0	0	0	0	0	0
hsa-miR-4701-3p	0	0	0	0	0	0	0	0	0	0	0	0
hsa-miR-4701-5p	0	0	0	0	0	0	0	0	0	0	0	0
hsa-miR-4703-3p	0	0	0	0	0	0	0	0	0	0	0	0
hsa-miR-4703-5p	0	0	0	0	0	0	0	0	0	0	0	0
hsa-miR-4704-3p	0	0	0	0	0	0	0	0	0	0	0	0
hsa-miR-4704-5p	0	0	0	0	0	0	0	0	0	0	0	0
hsa-miR-4705	0	0	0	0	0	0	0	0	0	0	0	0
hsa-miR-4706	0	0	0	0	0	0	0	0	0	0	0	0
hsa-miR-4707-3p	0	0	0	0	0	0	0	0	0	0	0	0
hsa-miR-4707-5p	0	0	0	0	0	0	0	0	0	0	0	0
hsa-miR-4708-3p	0	0	0	0	0	0	0	0	0	0	0	0
hsa-miR-4708-5p	0	0	0	0	0	0	0	0	0	0	0	0
hsa-miR-4709-3p	0	0	0	0	0	0	0	0	0	0	0	0
hsa-miR-4709-5p	0	0	0	0	0	0	0	0	0	0	0	0
hsa-miR-4710	0	5	1	0	0	0	0	0	0	0	0	0
hsa-miR-4711-3p	0	0	0	0	0	0	0	0	0	0	0	0
hsa-miR-4711-5p	0	0	0	0	0	0	0	0	0	0	0	0
hsa-miR-4712-3p	0	0	0	0	0	0	0	0	0	0	0	0
hsa-miR-4712-5p	0	0	0	0	0	0	0	0	0	0	0	0
hsa-miR-4713-3p	0	0	0	0	0	0	0	0	0	0	0	0
hsa-miR-4713-5p	0	0	0	0	0	0	0	0	0	0	0	0
hsa-miR-4714-3p	0	0	0	0	0	0	0	0	0	0	0	0
hsa-miR-4714-5p	0	0	0	0	0	0	0	0	0	0	0	0
hsa-miR-4715-3p	0	0	0	0	0	0	0	0	0	0	0	0
hsa-miR-4715-5p	0	0	0	0	0	0	0	0	0	0	0	0
hsa-miR-4716-3p	0	0	0	0	0	1	0	0	0	0	0	0
hsa-miR-4716-5p	0	0	0	0	0	0	0	0	0	0	0	0
hsa-miR-4717-3p	0	0	0	0	0	0	0	0	0	0	0	0
hsa-miR-4717-5p	0	0	0	0	0	0	0	0	0	0	0	0
hsa-miR-4718	0	0	0	0	0	0	0	0	0	0	0	0
hsa-miR-4719	0	0	0	0	0	0	0	0	0	0	0	0
hsa-miR-4720-3p	0	0	0	0	0	0	0	0	0	0	0	0
hsa-miR-4720-5p	0	0	0	0	0	0	0	0	0	0	0	0
hsa-miR-4721	0	0	0	0	0	0	0	0	0	0	0	0
hsa-miR-4722-3p	0	0	0	0	0	0	0	0	0	0	0	0
hsa-miR-4722-5p	0	0	0	0	0	0	0	0	0	0	0	0
hsa-miR-4723-3p	0	0	0	0	0	0	0	0	0	0	0	0
hsa-miR-4723-5p	0	0	0	0	0	0	0	0	0	0	0	0
hsa-miR-4724-3p	0	0	0	0	0	0	0	0	0	0	0	0
hsa-miR-4724-5p	0	0	0	0	0	0	0	0	0	0	0	0
hsa-miR-4725-3p	0	0	0	0	0	0	0	0	0	0	0	0
hsa-miR-4725-5p	0	0	0	0	0	0	0	0	0	0	0	0
hsa-miR-4726-3p	0	0	0	0	0	0	0	0	0	0	0	0
hsa-miR-4726-5p	0	0	0	0	0	0	0	0	0	0	0	0
hsa-miR-4727-3p	0	0	0	0	0	0	0	0	0	0	0	0
hsa-miR-4727-5p	0	0	0	0	0	0	0	0	0	0	0	0
hsa-miR-4728-3p	0	0	0	0	0	0	0	0	0	0	0	0
hsa-miR-4728-5p	0	0	0	0	0	0	0	0	0	0	0	0
hsa-miR-4729	0	0	0	0	0	0	0	0	0	0	0	0
hsa-miR-4730	0	0	0	0	0	0	0	0	0	0	0	0
hsa-miR-4731-3p	0	0	0	0	0	0	0	0	0	0	0	0
hsa-miR-4731-5p	0	0	0	0	0	0	0	0	0	0	0	0
hsa-miR-4732-3p	1	0	0	0	0	0	0	0	0	0	0	0
hsa-miR-4732-5p	98	0	0	459	0	0	0	0	0	0	0	0
hsa-miR-4733-3p	0	0	0	0	0	0	0	0	0	0	0	0
hsa-miR-4733-5p	0	0	0	0	0	0	0	0	0	0	0	0
hsa-miR-4734	0	0	0	0	0	0	0	0	0	0	0	0
hsa-miR-4735-3p	0	0	0	0	0	0	0	0	0	0	0	0
hsa-miR-4735-5p	0	0	0	0	0	0	0	0	0	0	0	0
hsa-miR-4736	0	0	0	0	0	0	0	0	0	0	0	0
hsa-miR-4737	0	0	0	0	0	0	0	0	0	0	0	0
hsa-miR-4738-3p	0	0	0	0	0	0	0	0	0	0	0	0
hsa-miR-4738-5p	0	0	0	0	0	0	0	0	0	0	0	0
hsa-miR-4739	0	0	0	0	0	0	0	0	0	0	0	0
hsa-miR-4740-3p	0	0	0	0	0	0	0	0	0	0	0	0
hsa-miR-4740-5p	0	0	0	0	0	0	0	0	0	0	0	0
hsa-miR-4741	0	0	0	0	0	0	0	0	0	0	0	0
hsa-miR-4742-3p	129	0	0	0	564	164	0	1	0	0	0	0
hsa-miR-4742-5p	0	0	0	0	0	0	0	0	0	0	0	0
hsa-miR-4743-3p	0	0	0	0	0	0	0	0	0	0	0	0
hsa-miR-4743-5p	0	0	0	0	365	0	0	0	0	0	0	0
hsa-miR-4744	0	0	0	0	0	0	0	0	0	0	0	0
hsa-miR-4745-3p	1	0	0	0	3	0	0	0	0	0	0	0
hsa-miR-4745-5p	0	0	0	0	0	0	0	0	0	0	0	0
hsa-miR-4746-3p	0	0	0	0	0	0	0	0	0	0	0	0
hsa-miR-4746-5p	0	0	0	0	0	0	0	0	0	0	0	0
hsa-miR-4747-3p	0	0	0	0	0	0	0	0	0	0	0	0
hsa-miR-4747-5p	87	0	0	0	0	0	0	0	0	0	0	0
hsa-miR-4748	0	0	0	0	0	0	0	0	0	0	0	0
hsa-miR-4749-3p	0	0	0	0	0	0	0	0	0	0	0	0
hsa-miR-4749-5p	0	0	0	0	0	0	0	0	0	0	0	0
hsa-miR-4750-3p	0	0	0	0	0	0	0	0	0	0	0	0
hsa-miR-4750-5p	104	0	51	0	0	74	0	1	0	0	0	0
hsa-miR-4751	0	0	0	0	0	0	0	0	0	0	0	0
hsa-miR-4752	0	0	0	0	0	0	0	0	0	0	0	0
hsa-miR-4753-3p	0	0	0	0	0	0	0	0	0	0	0	0
hsa-miR-4753-5p	0	0	0	0	0	0	0	0	0	0	0	0
hsa-miR-4754	0	0	0	0	0	0	0	0	0	0	0	0
hsa-miR-4755-3p	0	0	0	0	0	0	0	0	0	0	0	0
hsa-miR-4755-5p	0	0	0	0	0	0	0	0	0	0	0	0
hsa-miR-4756-3p	0	0	0	0	0	0	0	0	0	0	0	0
hsa-miR-4756-5p	0	0	0	0	0	0	0	0	0	0	0	0
hsa-miR-4757-3p	0	0	0	0	0	0	0	0	0	0	0	0
hsa-miR-4757-5p	0	0	0	0	0	0	0	0	0	0	0	0
hsa-miR-4758-3p	0	0	0	0	0	0	0	0	0	0	0	0
hsa-miR-4758-5p	0	0	0	0	0	0	0	0	0	0	0	0
hsa-miR-4759	0	0	0	0	0	0	0	0	0	0	0	0
hsa-miR-4760-3p	0	0	0	0	0	0	0	0	0	0	0	0
hsa-miR-4760-5p	0	0	0	0	0	0	0	0	0	0	0	0
hsa-miR-4761-3p	0	0	0	0	0	0	0	0	0	0	0	0
hsa-miR-4761-5p	0	0	0	58	0	0	0	0	0	0	0	0
hsa-miR-4762-3p	0	0	0	0	0	0	0	0	0	0	0	0
hsa-miR-4762-5p	0	0	0	0	0	0	0	0	0	0	0	0
hsa-miR-4763-3p	0	0	0	0	0	0	0	0	0	0	0	0
hsa-miR-4763-5p	0	0	0	0	0	0	0	0	0	0	0	0
hsa-miR-4764-3p	0	0	0	0	0	0	0	0	0	0	0	0
hsa-miR-4764-5p	0	0	0	0	0	0	0	0	0	0	0	0
hsa-miR-4765	0	0	0	0	0	0	0	0	0	0	0	0
hsa-miR-4766-3p	0	0	0	0	0	0	0	0	0	0	0	0
hsa-miR-4766-5p	0	0	0	0	0	0	0	0	0	0	0	0
hsa-miR-4767	0	0	0	0	0	0	0	0	0	0	0	0
hsa-miR-4768-3p	0	0	0	0	0	0	0	0	0	0	0	0
hsa-miR-4768-5p	0	0	0	0	0	0	0	0	0	0	0	0
hsa-miR-4769-3p	0	0	0	0	0	0	0	0	0	0	0	0
hsa-miR-4769-5p	0	0	0	0	0	0	0	0	0	0	0	0
hsa-miR-4770	0	0	0	0	0	0	0	0	0	0	0	0
hsa-miR-4771	0	0	0	0	0	0	0	0	0	0	0	0
hsa-miR-4772-3p	0	0	0	0	0	246	0	0	0	0	0	0
hsa-miR-4772-5p	0	0	0	0	0	0	0	0	0	0	0	0
hsa-miR-4773	0	0	0	0	0	0	0	0	0	0	0	0
hsa-miR-4774-3p	0	0	0	0	0	0	0	0	0	0	0	0
hsa-miR-4774-5p	0	0	0	0	0	0	0	0	0	0	0	0
hsa-miR-4775	0	0	0	0	0	0	0	0	0	0	0	0
hsa-miR-4776-3p	0	0	0	0	0	0	0	0	0	0	0	0
hsa-miR-4776-5p	0	0	0	0	0	0	0	0	0	0	0	0
hsa-miR-4777-3p	0	0	0	0	0	0	0	0	0	0	0	0
hsa-miR-4777-5p	0	0	0	0	0	0	0	0	0	0	0	0
hsa-miR-4778-3p	0	0	0	0	0	0	0	0	0	0	0	0
hsa-miR-4778-5p	0	0	0	0	0	0	0	0	0	0	0	0
hsa-miR-4779	0	0	0	0	0	0	0	0	0	0	0	0
hsa-miR-4780	0	0	0	0	0	0	0	0	0	0	0	0
hsa-miR-4781-3p	0	0	0	0	0	0	0	0	0	0	0	0
hsa-miR-4781-5p	0	0	0	0	0	0	0	0	0	0	0	0
hsa-miR-4782-3p	0	0	0	0	0	0	0	0	0	0	0	0
hsa-miR-4782-5p	0	0	0	0	0	0	0	0	0	0	0	0
hsa-miR-4783-3p	0	0	0	0	0	0	0	0	0	0	0	0
hsa-miR-4783-5p	0	0	0	0	0	0	0	0	0	0	0	0
hsa-miR-4784	0	0	0	0	0	0	0	0	0	0	0	0
hsa-miR-4785	0	0	0	0	0	0	0	0	0	0	0	0
hsa-miR-4786-3p	0	0	0	0	0	0	0	0	0	0	0	0
hsa-miR-4786-5p	0	0	0	0	0	0	0	0	0	0	0	0
hsa-miR-4787-3p	0	0	0	0	0	0	0	0	0	0	0	0
hsa-miR-4787-5p	0	0	0	0	0	0	0	0	0	0	0	0
hsa-miR-4788	0	0	0	0	0	0	0	0	0	0	0	0
hsa-miR-4789-3p	0	0	0	0	0	0	0	0	0	0	0	0
hsa-miR-4789-5p	0	0	0	0	0	0	0	0	0	0	0	0
hsa-miR-4790-3p	0	0	0	0	0	0	0	0	0	0	0	0
hsa-miR-4790-5p	0	0	0	0	0	0	0	0	0	0	0	0
hsa-miR-4791	0	0	0	0	0	0	0	0	0	0	0	0
hsa-miR-4793-3p	0	0	0	0	0	0	0	0	0	0	0	0
hsa-miR-4793-5p	0	0	0	0	0	0	0	0	0	0	0	0
hsa-miR-4794	0	0	0	0	0	0	0	0	0	0	0	0
hsa-miR-4795-3p	0	0	0	0	0	0	0	0	0	0	0	0
hsa-miR-4795-5p	0	0	0	0	0	0	0	0	0	0	0	0
hsa-miR-4796-3p	0	0	0	0	0	0	0	0	0	0	0	0
hsa-miR-4796-5p	0	0	0	0	0	0	0	0	0	0	0	0
hsa-miR-4797-3p	0	0	0	0	0	0	0	0	0	0	0	0
hsa-miR-4797-5p	0	0	0	0	0	0	0	0	0	0	0	0
hsa-miR-4798-3p	0	0	0	0	0	0	0	0	0	0	0	0
hsa-miR-4798-5p	0	0	0	0	0	0	0	0	0	0	0	0
hsa-miR-4799-3p	0	0	0	0	0	0	0	0	0	0	0	0
hsa-miR-4799-5p	0	0	0	0	0	0	0	0	0	0	0	0
hsa-miR-4800-3p	0	0	0	0	0	0	0	0	0	0	0	0
hsa-miR-4800-5p	0	0	0	0	0	0	0	0	0	0	0	0
hsa-miR-4801	0	0	0	0	0	0	0	0	0	0	0	0
hsa-miR-4802-3p	0	0	0	0	0	0	0	0	0	0	0	0
hsa-miR-4802-5p	0	0	0	0	0	0	0	0	0	0	0	0
hsa-miR-4803	0	0	0	0	0	0	0	0	0	0	0	0
hsa-miR-4804-3p	0	0	0	0	0	0	0	0	0	0	0	0
hsa-miR-4804-5p	0	0	0	0	0	174	0	0	0	0	0	0
hsa-miR-483-3p	0	0	25	0	0	92	0	0	0	0	0	0
hsa-miR-483-5p	0	0	0	0	367	227	0	0	0	520	0	0
hsa-miR-484	110	468	88	184	432	3	327	22	0	0	0	0
hsa-miR-485-3p	230	0	853	2646	3865	687	826	898	445	0	0	0
hsa-miR-485-5p	79	451	381	825	1222	573	867	0	752	1	0	0
hsa-miR-486-3p	60	976	80	1202	216	317	1009	546	0	1	0	0
hsa-miR-486-5p	33485	115001	14864	76173	80008	55222	25770	28381	77	53	0	9
hsa-miR-487a-3p	0	0	0	0	0	0	0	0	0	0	0	0
hsa-miR-487a-5p	0	0	0	0	0	128	0	0	0	0	0	0
hsa-miR-487b-3p	46	568	101	0	0	47	0	0	0	0	0	0
hsa-miR-487b-5p	0	0	53	0	0	151	0	0	0	0	0	0
hsa-miR-488-3p	0	0	0	0	0	0	0	0	0	0	0	0
hsa-miR-488-5p	0	0	0	0	0	0	0	0	0	0	0	0
hsa-miR-489-3p	0	0	0	0	0	0	0	0	0	0	0	0
hsa-miR-489-5p	0	0	0	0	0	0	0	0	0	0	0	0
hsa-miR-490-3p	0	0	0	0	0	0	0	0	0	0	0	0
hsa-miR-490-5p	0	0	0	0	0	46	0	0	0	0	0	0
hsa-miR-491-3p	0	0	0	0	0	0	0	0	0	0	0	0
hsa-miR-491-5p	129	543	94	887	458	186	0	762	0	0	0	824
hsa-miR-492	0	0	0	0	0	0	0	0	0	0	0	0
hsa-miR-493-3p	280	567	116	269	178	52	1894	0	0	0	0	0
hsa-miR-493-5p	75	454	216	0	1559	603	1819	1886	0	0	0	0
hsa-miR-494-3p	0	1809	131	0	509	433	0	0	0	1128	0	0
hsa-miR-494-5p	0	0	0	0	0	0	0	0	0	0	0	0
hsa-miR-495-3p	0	0	0	0	476	0	0	0	0	0	0	0
hsa-miR-495-5p	0	0	0	0	0	190	0	0	0	0	0	0
hsa-miR-496	0	0	0	0	0	0	0	0	0	0	0	0
hsa-miR-497-3p	0	0	0	0	0	0	0	0	0	0	0	0
hsa-miR-497-5p	2	589	0	0	470	0	0	769	0	0	0	0
hsa-miR-498-3p	0	0	0	0	0	0	0	0	0	0	0	0
hsa-miR-498-5p	0	0	0	0	0	0	0	0	0	0	0	0
hsa-miR-4999-3p	0	1	0	0	0	0	0	0	0	0	0	0
hsa-miR-4999-5p	0	551	0	0	0	0	0	0	0	0	0	0
hsa-miR-499a-3p	0	0	0	0	0	0	0	0	0	0	0	0
hsa-miR-499a-5p	0	0	0	0	0	0	0	0	0	0	0	0
hsa-miR-499b-3p	0	0	0	0	0	0	0	0	0	0	0	0
hsa-miR-499b-5p	0	0	0	0	0	0	0	0	0	0	0	0
hsa-miR-5000-3p	0	0	0	0	0	0	0	0	0	0	0	0
hsa-miR-5000-5p	0	0	0	0	0	0	0	0	0	0	0	0
hsa-miR-5001-3p	0	0	0	0	0	213	0	0	0	0	0	0
hsa-miR-5001-5p	0	0	0	0	0	0	0	0	0	0	0	0
hsa-miR-5002-3p	0	0	0	0	0	0	0	0	0	0	0	0
hsa-miR-5002-5p	0	0	0	0	0	0	0	0	0	0	0	0
hsa-miR-5003-3p	0	0	0	0	0	0	0	0	0	0	0	0
hsa-miR-5003-5p	0	0	0	0	0	0	0	0	0	0	0	0
hsa-miR-5004-3p	0	0	0	0	0	0	0	0	0	0	0	0
hsa-miR-5004-5p	0	0	0	0	0	0	0	0	0	0	0	0
hsa-miR-5006-3p	0	0	0	0	0	0	0	0	0	0	0	0
hsa-miR-5006-5p	0	0	0	0	0	0	0	0	0	0	0	0
hsa-miR-5007-3p	0	0	0	0	0	0	0	0	0	0	0	0
hsa-miR-5007-5p	0	0	0	0	0	0	0	0	0	0	0	0
hsa-miR-5008-3p	0	0	0	0	0	0	0	0	0	0	0	0
hsa-miR-5008-5p	0	0	0	0	0	0	0	0	0	0	0	0
hsa-miR-5009-3p	0	0	0	0	0	0	0	0	0	0	0	0
hsa-miR-5009-5p	0	0	0	0	0	0	0	0	0	0	0	0
hsa-miR-500a-3p	99	0	77	0	0	0	0	1	0	0	0	0
hsa-miR-500a-5p	0	0	0	0	0	0	0	0	0	0	0	0
hsa-miR-500b-3p	0	0	0	0	0	0	0	0	0	0	0	0
hsa-miR-500b-5p	0	0	0	0	0	0	0	0	0	0	0	0
hsa-miR-501-3p	134	0	0	0	0	0	0	936	0	0	0	0
hsa-miR-501-5p	0	0	0	0	0	0	0	0	0	0	0	0
hsa-miR-5010-3p	0	0	0	0	0	0	0	0	0	0	0	0
hsa-miR-5010-5p	0	0	0	0	0	185	0	0	0	573	0	0
hsa-miR-5011-3p	0	0	0	0	0	0	0	0	0	0	0	0
hsa-miR-5011-5p	0	0	0	0	0	0	0	0	0	0	0	0
hsa-miR-502-3p	0	0	0	0	0	0	0	0	0	0	0	0
hsa-miR-502-5p	0	0	0	0	0	0	0	0	0	0	0	0
hsa-miR-503-3p	2	0	0	0	0	0	0	657	0	0	0	0
hsa-miR-503-5p	65	0	0	0	371	149	0	0	0	1	0	0
hsa-miR-504-3p	0	0	0	0	0	0	0	0	0	0	0	0
hsa-miR-504-5p	0	0	0	0	0	0	0	0	0	0	0	0
hsa-miR-5047	0	0	0	0	0	0	0	0	0	0	0	0
hsa-miR-505-3p	0	558	0	0	0	0	0	0	0	0	0	0
hsa-miR-505-5p	397	1540	150	763	1092	1406	0	1	0	0	0	0
hsa-miR-506-3p	0	0	0	0	0	0	0	0	0	0	0	0
hsa-miR-506-5p	0	0	0	0	0	0	0	0	0	0	0	0
hsa-miR-507	0	0	0	0	0	0	0	0	0	0	0	0
hsa-miR-508-3p	0	0	0	0	0	0	0	0	0	0	0	0
hsa-miR-508-5p	0	0	0	0	0	0	0	0	0	0	0	0
hsa-miR-5087	0	0	0	0	0	0	0	0	0	0	0	0
hsa-miR-5088-3p	0	0	0	0	0	0	0	0	0	0	0	0
hsa-miR-5088-5p	0	0	0	0	0	0	0	0	0	0	0	0
hsa-miR-5089-3p	0	0	0	0	0	0	0	0	0	0	0	0
hsa-miR-5089-5p	0	0	0	0	0	0	0	0	0	0	0	0
hsa-miR-509-3-5p	0	0	0	0	0	0	0	0	0	0	0	0
hsa-miR-509-3p	0	0	57	0	0	45	0	0	0	0	0	0
hsa-miR-509-5p	0	0	0	0	0	0	0	0	0	0	0	0
hsa-miR-5090	0	0	0	453	0	0	0	0	0	0	0	0
hsa-miR-5091	0	0	0	0	0	0	0	0	0	0	0	0
hsa-miR-5092	0	0	0	0	0	0	0	0	0	0	0	0
hsa-miR-5093	0	0	0	0	0	0	0	0	0	0	0	0
hsa-miR-5094	0	0	0	0	0	0	0	0	0	0	0	0
hsa-miR-510-3p	0	0	0	0	0	0	0	0	0	0	0	0
hsa-miR-510-5p	0	0	0	0	0	0	2	0	0	0	0	0
hsa-miR-5100	1	0	0	0	0	0	0	0	0	0	0	0
hsa-miR-511-3p	0	0	0	0	0	0	0	0	0	0	0	0
hsa-miR-511-5p	0	0	0	0	0	0	0	0	0	0	0	0
hsa-miR-512-3p	0	0	0	0	0	0	0	0	0	0	0	0
hsa-miR-512-5p	0	0	0	0	0	0	0	0	0	0	0	0
hsa-miR-513a-3p	0	0	0	0	0	0	0	0	0	0	0	0
hsa-miR-513a-5p	0	0	0	0	0	0	0	0	0	0	0	0
hsa-miR-513b-3p	0	0	0	0	0	0	0	0	0	0	0	0
hsa-miR-513b-5p	0	0	0	0	0	0	0	0	0	0	0	0
hsa-miR-513c-3p	0	0	0	0	0	0	0	0	0	0	0	0
hsa-miR-513c-5p	0	0	0	0	0	0	0	0	0	0	0	0
hsa-miR-514a-3p	0	0	19	0	0	0	0	0	0	0	0	0
hsa-miR-514a-5p	0	0	0	0	0	0	0	0	0	0	0	0
hsa-miR-514b-3p	0	0	1	0	0	0	0	0	0	0	0	0
hsa-miR-514b-5p	0	0	0	0	0	0	0	0	0	0	0	0
hsa-miR-515-3p	0	0	0	0	0	0	0	0	0	0	0	0
hsa-miR-515-5p	0	0	0	0	0	0	0	0	0	0	0	0
hsa-miR-516a-3p	0	0	0	0	0	0	0	0	0	0	0	0
hsa-miR-516a-5p	0	0	0	0	0	0	0	0	0	0	0	0
hsa-miR-516b-3p	0	0	0	0	0	0	0	0	0	0	0	0
hsa-miR-516b-5p	0	0	0	0	0	0	0	0	0	0	0	0
hsa-miR-517-5p	0	0	0	0	0	0	0	0	0	0	0	0
hsa-miR-517a-3p	0	0	0	0	0	0	0	0	0	0	0	0
hsa-miR-517b-3p	0	0	0	0	0	0	0	0	0	0	0	0
hsa-miR-517c-3p	0	0	0	0	0	0	0	0	0	0	0	0
hsa-miR-5186	0	0	0	0	0	0	0	0	0	0	0	0
hsa-miR-5187-3p	0	0	0	0	0	0	0	0	0	0	0	0
hsa-miR-5187-5p	97	952	363	2259	1312	1394	1907	1420	0	364	0	91
hsa-miR-5188	0	0	0	0	0	0	0	0	0	0	0	0
hsa-miR-5189-3p	0	569	0	0	0	353	0	0	0	0	0	0
hsa-miR-5189-5p	0	0	91	346	676	419	0	0	0	0	0	0
hsa-miR-518a-3p	0	0	0	0	0	0	0	0	0	0	0	0
hsa-miR-518a-5p	0	0	0	0	0	0	0	0	0	0	0	0
hsa-miR-518b	0	0	0	0	0	0	0	0	0	0	0	0
hsa-miR-518c-3p	0	0	0	0	0	0	0	0	0	0	0	0
hsa-miR-518c-5p	0	0	0	0	0	0	0	0	0	0	0	0
hsa-miR-518d-3p	0	0	0	0	0	0	0	0	0	0	0	0
hsa-miR-518d-5p	0	0	0	0	0	0	0	0	0	0	0	0
hsa-miR-518e-3p	0	0	0	0	0	0	0	0	0	0	0	0
hsa-miR-518e-5p	0	0	0	0	0	0	0	0	0	0	0	0
hsa-miR-518f-3p	0	0	0	0	0	0	0	0	0	0	0	0
hsa-miR-518f-5p	0	0	0	0	0	0	0	0	0	0	0	0
hsa-miR-5190	0	0	0	0	0	0	0	0	0	0	0	0
hsa-miR-5191	0	0	0	0	0	0	0	0	0	0	0	0
hsa-miR-5192	0	0	0	0	0	0	0	0	0	0	0	0
hsa-miR-5193	0	1635	0	0	1	0	1	0	0	503	0	0
hsa-miR-5194	0	0	0	0	0	0	0	0	0	0	0	0
hsa-miR-5195-3p	0	0	0	0	0	0	0	0	0	0	0	0
hsa-miR-5195-5p	0	0	0	0	0	0	0	0	0	0	0	0
hsa-miR-5196-3p	0	0	0	0	91	0	0	0	0	0	0	0
hsa-miR-5196-5p	0	0	0	0	0	0	0	0	0	0	0	0
hsa-miR-5197-3p	0	0	0	0	0	0	0	0	0	0	0	0
hsa-miR-5197-5p	0	0	0	0	0	0	0	0	0	0	0	0
hsa-miR-519a-2-5p	0	0	0	0	0	0	0	0	0	0	0	0
hsa-miR-519a-3p	0	0	0	0	0	0	0	0	0	0	0	0
hsa-miR-519a-5p	0	0	0	0	0	0	0	0	0	0	0	0
hsa-miR-519b-3p	0	0	0	0	0	0	0	0	0	0	0	0
hsa-miR-519b-5p	0	0	0	0	0	0	0	0	0	0	0	0
hsa-miR-519c-3p	0	0	0	0	0	0	0	0	0	0	0	0
hsa-miR-519c-5p	0	0	0	0	0	0	0	0	0	0	0	0
hsa-miR-519d-3p	0	0	0	0	0	0	0	0	0	0	0	0
hsa-miR-519d-5p	0	0	0	0	0	0	0	0	0	0	0	0
hsa-miR-519e-3p	0	0	0	0	0	0	0	0	0	0	0	0
hsa-miR-519e-5p	0	0	0	0	0	0	0	0	0	0	0	0
hsa-miR-520a-3p	0	0	0	0	0	0	0	0	0	0	0	0
hsa-miR-520a-5p	0	0	0	0	0	0	0	0	0	0	0	0
hsa-miR-520b-3p	0	0	0	0	0	0	0	0	0	0	0	0
hsa-miR-520b-5p	0	0	0	0	0	0	0	0	0	0	0	0
hsa-miR-520c-3p	0	0	0	0	0	0	0	0	0	0	0	0
hsa-miR-520c-5p	0	0	0	0	0	0	0	0	0	0	0	0
hsa-miR-520d-3p	0	0	0	0	0	0	0	0	0	0	0	0
hsa-miR-520d-5p	0	0	0	0	0	0	0	0	0	0	0	0
hsa-miR-520e-3p	0	0	0	0	0	0	0	0	0	0	0	0
hsa-miR-520e-5p	0	0	0	0	0	0	0	0	0	0	0	0
hsa-miR-520f-3p	0	0	0	0	0	0	0	0	0	0	0	0
hsa-miR-520f-5p	0	0	0	0	0	0	0	0	0	0	0	0
hsa-miR-520g-3p	0	0	0	0	0	0	0	0	0	0	0	0
hsa-miR-520g-5p	0	0	0	0	0	0	0	0	0	0	0	0
hsa-miR-520h	0	0	0	0	0	0	0	0	0	0	0	0
hsa-miR-521	0	0	0	0	0	0	0	0	0	0	0	0
hsa-miR-522-3p	0	0	0	0	0	0	0	0	0	0	0	0
hsa-miR-522-5p	0	0	0	0	0	0	0	0	0	0	0	0
hsa-miR-523-3p	0	0	0	0	0	0	0	0	0	0	0	0
hsa-miR-523-5p	0	0	0	0	0	0	0	0	0	0	0	0
hsa-miR-524-3p	0	0	0	0	0	0	0	0	0	0	0	0
hsa-miR-524-5p	0	0	0	0	0	0	0	0	0	0	0	0
hsa-miR-525-3p	0	0	0	0	0	0	0	0	0	0	0	0
hsa-miR-525-5p	0	0	0	0	0	0	0	0	0	0	0	0
hsa-miR-526a-3p	0	0	0	0	0	0	0	0	0	0	0	0
hsa-miR-526a-5p	0	0	0	0	0	0	0	0	0	0	0	0
hsa-miR-526b-3p	0	0	0	0	0	0	0	0	0	0	0	0
hsa-miR-526b-5p	0	0	0	0	0	0	0	0	0	0	0	0
hsa-miR-527	0	0	0	0	0	0	0	0	0	0	0	0
hsa-miR-532-3p	0	0	0	0	0	6	0	0	0	0	0	0
hsa-miR-532-5p	393	1302	87	447	866	0	0	0	211	0	0	0
hsa-miR-539-3p	0	0	0	0	0	0	0	0	0	0	0	0
hsa-miR-539-5p	0	0	0	0	0	0	0	0	0	0	0	0
hsa-miR-541-3p	0	0	0	0	0	0	0	0	0	0	0	0
hsa-miR-541-5p	0	0	0	0	0	0	0	0	0	0	0	0
hsa-miR-542-3p	0	0	0	0	0	0	0	0	0	0	0	0
hsa-miR-542-5p	0	0	41	0	0	186	0	0	0	0	0	0
hsa-miR-543	3	0	0	285	0	127	0	921	0	0	0	0
hsa-miR-544a	0	0	0	0	0	0	0	0	0	0	0	0
hsa-miR-544b	0	0	0	0	0	0	0	0	0	0	0	0
hsa-miR-545-3p	0	0	23	0	0	0	0	0	0	0	0	0
hsa-miR-545-5p	0	0	0	0	0	0	0	0	0	0	0	0
hsa-miR-548a-3p	0	421	0	0	347	0	0	0	0	0	0	0
hsa-miR-548a-5p	0	0	0	0	0	0	0	0	0	0	0	0
hsa-miR-548aa	0	0	0	0	0	0	0	0	0	0	0	0
hsa-miR-548ab	0	0	0	0	0	0	0	0	0	0	0	0
hsa-miR-548ac	0	0	0	0	0	0	0	0	0	0	0	0
hsa-miR-548ad-3p	0	0	0	0	0	0	0	0	0	0	0	0
hsa-miR-548ad-5p	0	0	0	0	0	0	0	0	0	0	0	0
hsa-miR-548ae-3p	0	0	0	0	0	0	0	0	0	0	0	0
hsa-miR-548ae-5p	0	0	0	0	0	0	0	0	0	0	0	0
hsa-miR-548ag	0	0	1	0	0	0	0	0	0	0	0	0
hsa-miR-548ah-3p	0	0	0	0	0	0	0	0	0	0	0	0
hsa-miR-548ah-5p	0	0	0	0	0	0	0	0	0	0	0	0
hsa-miR-548ai	0	0	0	0	0	0	0	0	0	0	0	0
hsa-miR-548aj-3p	0	0	0	0	0	0	0	0	0	0	0	0
hsa-miR-548aj-5p	0	0	0	0	0	0	0	0	0	0	0	0
hsa-miR-548ak	0	0	0	0	0	0	0	0	0	0	0	0
hsa-miR-548al	0	0	0	0	0	0	0	0	0	0	0	0
hsa-miR-548am-3p	0	0	0	0	0	0	0	0	0	0	0	0
hsa-miR-548am-5p	0	0	0	2	13	0	0	0	0	0	0	0
hsa-miR-548an	0	0	0	0	0	0	0	0	0	0	0	0
hsa-miR-548ao-3p	0	0	0	0	0	0	0	0	0	0	0	0
hsa-miR-548ao-5p	0	0	0	0	0	0	0	0	0	0	0	0
hsa-miR-548ap-3p	0	0	0	0	0	0	0	0	0	0	0	0
hsa-miR-548ap-5p	0	1	0	0	0	0	0	0	0	0	0	0
hsa-miR-548aq-3p	0	0	0	0	0	0	0	0	0	0	0	0
hsa-miR-548aq-5p	0	0	0	0	0	0	0	0	0	0	0	0
hsa-miR-548ar-3p	0	0	0	0	0	0	0	0	0	0	0	0
hsa-miR-548ar-5p	0	0	0	0	0	0	0	0	0	0	0	0
hsa-miR-548as-3p	0	0	0	0	0	0	0	0	0	0	0	0
hsa-miR-548as-5p	0	0	0	0	0	0	0	0	0	0	0	0
hsa-miR-548at-3p	0	0	0	0	0	0	0	0	0	0	0	0
hsa-miR-548at-5p	0	0	0	0	0	0	0	0	0	0	0	0
hsa-miR-548au-3p	0	0	0	0	0	0	0	0	0	0	0	0
hsa-miR-548au-5p	0	0	0	0	0	0	0	0	0	0	0	0
hsa-miR-548av-3p	0	0	0	0	0	0	0	0	0	0	0	0
hsa-miR-548av-5p	0	0	0	0	0	0	0	0	0	0	0	0
hsa-miR-548aw	0	0	0	0	0	0	0	0	0	0	0	0
hsa-miR-548ax	0	570	0	0	0	0	0	0	0	0	0	0
hsa-miR-548ay-3p	0	0	0	0	0	0	0	0	0	0	0	0
hsa-miR-548ay-5p	1	0	0	0	0	0	0	0	0	0	0	0
hsa-miR-548az-3p	0	0	0	0	0	0	0	0	0	0	0	0
hsa-miR-548az-5p	0	0	0	0	0	0	0	0	0	0	0	0
hsa-miR-548b-3p	0	0	0	0	0	0	0	0	0	0	0	0
hsa-miR-548b-5p	0	0	0	0	0	0	0	0	0	0	0	0
hsa-miR-548ba	0	0	0	0	0	0	0	0	0	0	0	0
hsa-miR-548bb-3p	0	0	0	0	0	0	0	0	0	0	0	0
hsa-miR-548bb-5p	0	0	0	0	0	0	0	0	0	0	0	0
hsa-miR-548bc	0	0	0	0	0	0	0	0	0	0	0	0
hsa-miR-548c-3p	0	0	0	0	0	0	0	0	0	0	0	0
hsa-miR-548c-5p	0	0	0	3	0	0	0	0	0	0	0	0
hsa-miR-548d-3p	0	0	0	0	0	0	0	0	0	0	0	0
hsa-miR-548d-5p	1	0	0	0	0	0	0	0	0	0	0	0
hsa-miR-548e-3p	0	0	0	0	0	0	0	0	0	0	0	0
hsa-miR-548e-5p	0	0	0	0	0	0	0	0	0	0	0	0
hsa-miR-548f-3p	0	0	0	0	0	0	0	0	0	0	0	0
hsa-miR-548f-5p	0	0	0	0	0	0	0	0	0	0	0	0
hsa-miR-548g-3p	0	0	0	0	0	0	0	0	0	0	0	0
hsa-miR-548g-5p	0	0	0	0	0	0	0	0	0	0	0	0
hsa-miR-548h-3p	0	0	0	0	0	0	0	0	0	0	0	0
hsa-miR-548h-5p	0	1	0	0	0	0	0	0	0	0	0	0
hsa-miR-548i	0	0	0	0	0	0	0	0	0	0	0	0
hsa-miR-548j-3p	0	0	0	0	0	0	0	0	0	0	0	0
hsa-miR-548j-5p	553	3855	617	1470	2450	1248	2062	2912	0	1417	0	0
hsa-miR-548k	0	0	0	0	0	0	0	0	0	0	0	0
hsa-miR-548l	129	0	0	0	0	0	0	0	0	0	0	0
hsa-miR-548m	0	0	0	0	0	0	0	0	0	0	0	0
hsa-miR-548n	0	0	74	0	416	0	0	0	0	0	0	0
hsa-miR-548o-3p	0	0	0	0	0	0	0	0	0	0	0	0
hsa-miR-548o-5p	0	0	0	2	0	1	0	0	0	0	0	0
hsa-miR-548p	0	0	0	0	0	0	0	0	0	0	0	0
hsa-miR-548q	0	0	0	0	0	0	0	0	0	0	0	0
hsa-miR-548s	0	0	0	0	0	0	0	0	0	0	0	0
hsa-miR-548t-3p	0	0	0	0	0	0	0	0	0	0	0	0
hsa-miR-548t-5p	0	0	0	0	0	0	0	0	0	0	0	0
hsa-miR-548u	0	0	0	0	0	0	0	0	0	0	0	0
hsa-miR-548v	0	0	0	0	0	0	0	0	0	0	0	0
hsa-miR-548w	0	0	0	0	0	0	0	0	0	0	0	0
hsa-miR-548x-3p	0	0	0	0	0	0	0	0	0	0	0	0
hsa-miR-548x-5p	0	0	0	0	0	0	0	0	0	0	0	0
hsa-miR-548y	0	0	0	0	0	0	0	0	0	0	0	0
hsa-miR-548z	0	0	0	0	0	0	0	0	0	0	0	0
hsa-miR-549a-3p	0	0	0	0	0	0	0	0	0	0	0	0
hsa-miR-549a-5p	0	0	0	0	0	0	0	0	0	0	0	0
hsa-miR-550a-3-5p	0	0	0	0	0	0	0	0	0	0	0	0
hsa-miR-550a-3p	0	0	0	0	0	0	0	0	0	0	0	0
hsa-miR-550a-5p	0	0	0	0	0	0	0	0	0	0	0	0
hsa-miR-550b-2-5p	0	0	0	0	0	0	0	0	0	0	0	0
hsa-miR-550b-3p	0	0	0	0	0	0	0	0	0	0	0	0
hsa-miR-551a	0	0	0	0	0	0	0	0	0	0	0	0
hsa-miR-551b-3p	0	0	0	0	0	0	0	0	0	0	0	0
hsa-miR-551b-5p	0	0	0	0	0	0	0	0	0	0	0	0
hsa-miR-552-3p	0	0	0	0	0	0	0	0	0	0	0	0
hsa-miR-552-5p	0	0	0	0	0	0	0	0	0	0	0	0
hsa-miR-553	0	0	0	0	0	0	0	0	0	0	0	0
hsa-miR-554	0	0	0	0	0	0	0	0	0	0	0	0
hsa-miR-555	0	0	0	0	0	0	0	0	0	0	0	0
hsa-miR-556-3p	0	0	0	0	0	0	0	0	0	0	0	0
hsa-miR-556-5p	0	0	0	0	266	0	0	0	0	0	0	0
hsa-miR-557	0	0	0	0	0	0	0	0	0	0	0	0
hsa-miR-5571-3p	0	0	0	0	0	0	0	0	0	0	0	0
hsa-miR-5571-5p	0	0	0	0	0	0	0	0	0	0	0	0
hsa-miR-5572	0	0	0	0	0	0	0	0	0	0	0	0
hsa-miR-5579-3p	0	0	0	0	0	0	0	0	0	0	0	0
hsa-miR-5579-5p	0	0	0	0	0	0	0	0	0	0	0	0
hsa-miR-558	0	0	0	0	0	0	0	0	0	0	0	0
hsa-miR-5580-3p	0	0	0	0	0	0	0	0	0	0	0	0
hsa-miR-5580-5p	0	0	0	0	0	0	0	0	0	0	0	0
hsa-miR-5581-3p	0	0	0	0	0	0	0	0	0	0	0	0
hsa-miR-5581-5p	0	0	0	0	0	0	0	0	0	0	0	0
hsa-miR-5582-3p	0	0	0	0	0	0	0	0	0	0	0	0
hsa-miR-5582-5p	0	0	0	0	0	0	0	0	0	0	0	0
hsa-miR-5583-3p	0	0	0	0	0	0	0	0	0	0	0	0
hsa-miR-5583-5p	0	0	0	0	0	0	0	0	0	0	0	0
hsa-miR-5584-3p	0	0	0	0	0	0	0	0	0	0	0	0
hsa-miR-5584-5p	0	0	0	0	0	0	0	0	0	0	0	0
hsa-miR-5585-3p	0	0	0	0	0	0	0	0	0	0	0	0
hsa-miR-5585-5p	0	0	0	0	0	0	0	0	1	0	0	0
hsa-miR-5586-3p	0	0	0	0	0	0	0	0	0	0	0	0
hsa-miR-5586-5p	2	538	72	0	0	0	0	841	0	0	0	0
hsa-miR-5587-3p	0	0	0	0	0	0	0	0	0	0	0	0
hsa-miR-5587-5p	0	0	0	0	0	0	0	0	0	0	0	0
hsa-miR-5588-3p	0	0	0	0	0	0	0	0	0	0	0	0
hsa-miR-5588-5p	0	0	0	0	0	0	0	0	0	0	0	0
hsa-miR-5589-3p	0	0	0	0	0	0	0	0	0	0	0	0
hsa-miR-5589-5p	0	0	0	0	0	0	0	0	0	0	0	0
hsa-miR-559	0	0	0	0	0	0	0	0	0	0	0	0
hsa-miR-5590-3p	0	0	0	0	0	0	0	0	0	0	0	0
hsa-miR-5590-5p	0	0	0	0	0	0	0	0	0	0	0	0
hsa-miR-5591-3p	0	0	0	0	0	0	0	0	0	0	0	0
hsa-miR-5591-5p	0	0	0	0	0	0	0	0	0	0	0	0
hsa-miR-561-3p	0	0	0	0	0	0	0	0	0	0	0	0
hsa-miR-561-5p	0	0	0	0	0	0	0	0	0	0	0	0
hsa-miR-562	0	0	0	0	0	0	0	0	0	0	0	0
hsa-miR-563	0	0	0	0	0	0	0	0	0	0	0	0
hsa-miR-564	0	0	0	0	0	0	0	0	0	0	0	0
hsa-miR-567	0	0	0	0	0	0	0	0	0	0	0	0
hsa-miR-568	0	0	0	0	0	0	0	0	0	0	0	0
hsa-miR-5680	0	0	0	0	0	0	0	0	0	0	0	0
hsa-miR-5681a	0	0	0	0	0	0	0	0	0	0	0	0
hsa-miR-5681b	0	0	0	0	0	0	0	0	0	0	0	0
hsa-miR-5682	0	0	0	0	0	0	0	0	0	0	0	0
hsa-miR-5683	0	0	0	0	0	0	0	0	0	0	0	0
hsa-miR-5684	0	0	0	0	0	0	0	0	0	0	0	0
hsa-miR-5685	0	0	0	0	0	0	0	0	0	0	0	0
hsa-miR-5687	0	0	0	0	0	0	0	0	0	0	0	0
hsa-miR-5688	0	0	0	0	0	0	0	0	0	0	0	0
hsa-miR-5689	0	0	0	0	0	0	0	0	0	0	0	0
hsa-miR-569	0	0	0	0	0	0	0	0	0	0	0	0
hsa-miR-5690	0	0	0	0	0	0	0	0	0	0	0	0
hsa-miR-5691	0	0	0	0	0	0	0	0	0	0	0	0
hsa-miR-5692a	0	0	0	0	0	0	0	0	0	0	0	0
hsa-miR-5692b	0	0	0	0	0	0	0	0	0	0	0	0
hsa-miR-5692c	0	0	0	0	0	0	0	0	0	0	0	0
hsa-miR-5693	0	0	0	0	0	0	0	0	0	0	0	0
hsa-miR-5694	0	0	0	0	0	0	0	0	0	0	0	0
hsa-miR-5695	0	0	0	0	0	0	0	0	0	0	0	0
hsa-miR-5696	0	0	0	0	0	0	0	0	0	0	0	0
hsa-miR-5697	0	0	0	0	201	0	0	0	0	0	0	0
hsa-miR-5698	0	0	6	553	212	125	390	0	0	0	0	0
hsa-miR-5699-3p	0	0	0	0	0	0	0	0	0	0	0	0
hsa-miR-5699-5p	0	0	0	0	0	0	0	0	0	0	0	0
hsa-miR-570-3p	0	0	0	0	0	0	0	0	0	0	0	0
hsa-miR-570-5p	0	0	0	0	0	0	0	0	0	0	0	0
hsa-miR-5700	0	0	0	0	0	0	0	0	0	0	0	0
hsa-miR-5701	0	0	0	0	0	0	0	0	0	0	0	0
hsa-miR-5702	0	0	0	0	0	0	0	0	0	0	0	0
hsa-miR-5703	0	0	0	1	1	0	0	0	0	0	0	0
hsa-miR-5704	0	0	0	0	0	0	0	0	0	0	0	0
hsa-miR-5705	0	0	0	0	0	0	0	0	0	0	0	0
hsa-miR-5706	0	0	0	0	0	0	0	0	0	0	0	0
hsa-miR-5707	0	0	0	0	0	0	0	0	0	0	0	0
hsa-miR-5708	0	0	0	0	0	0	0	0	0	0	0	0
hsa-miR-571	0	0	0	0	0	0	0	0	0	0	0	0
hsa-miR-572	0	0	0	0	0	0	0	0	0	0	0	0
hsa-miR-573	0	0	0	0	0	0	0	0	0	0	0	0
hsa-miR-5739	0	0	0	0	0	0	0	0	0	0	0	0
hsa-miR-574-3p	0	1237	283	241	335	0	841	0	0	0	0	0
hsa-miR-574-5p	0	16	2	0	10	11	0	0	0	0	0	0
hsa-miR-575	0	0	0	0	0	0	0	0	0	0	0	0
hsa-miR-576-3p	6	0	0	0	0	0	0	0	0	0	0	0
hsa-miR-576-5p	0	434	93	12	0	223	0	0	0	0	0	0
hsa-miR-577	0	0	0	0	0	0	0	0	0	0	0	0
hsa-miR-578	0	0	0	0	0	0	0	0	0	0	0	0
hsa-miR-5787	0	0	0	0	0	0	0	0	0	0	0	0
hsa-miR-579-3p	0	0	0	0	0	0	0	0	0	0	0	0
hsa-miR-579-5p	0	0	0	0	0	0	0	0	0	0	0	0
hsa-miR-580-3p	0	0	0	0	254	0	0	0	0	0	0	0
hsa-miR-580-5p	0	0	0	0	0	0	0	0	0	0	0	0
hsa-miR-581	0	0	0	0	0	0	0	0	0	0	0	0
hsa-miR-582-3p	0	0	0	0	0	0	0	0	0	0	0	0
hsa-miR-582-5p	0	0	0	0	0	0	0	0	0	0	0	0
hsa-miR-583	0	0	0	0	0	0	0	0	0	0	0	0
hsa-miR-584-3p	0	0	59	0	0	0	0	0	0	0	0	0
hsa-miR-584-5p	16282	77991	6255	41667	57020	49398	20244	47705	9966	4344	419	7411
hsa-miR-585-3p	0	0	0	0	0	0	0	0	0	0	0	0
hsa-miR-585-5p	0	0	0	0	0	0	0	0	0	0	0	0
hsa-miR-586	0	0	0	0	0	0	0	0	0	0	0	0
hsa-miR-587	0	0	0	0	0	0	0	0	0	0	0	0
hsa-miR-588	0	0	0	0	0	0	0	0	0	0	0	0
hsa-miR-589-3p	0	580	0	0	0	0	0	0	0	0	0	0
hsa-miR-589-5p	62	287	44	0	0	358	910	0	0	0	0	0
hsa-miR-590-3p	2	1075	142	0	532	220	0	798	0	0	0	0
hsa-miR-590-5p	0	0	0	0	0	0	0	0	0	0	0	0
hsa-miR-591	0	0	0	0	0	0	0	0	0	0	0	0
hsa-miR-592	0	0	0	0	0	0	0	0	0	0	0	0
hsa-miR-593-3p	0	0	0	0	0	0	0	0	0	0	0	0
hsa-miR-593-5p	0	0	0	0	0	0	0	0	0	0	0	0
hsa-miR-595	0	0	0	0	0	0	0	0	0	0	0	0
hsa-miR-596	0	0	0	0	0	0	0	0	0	0	0	0
hsa-miR-597-3p	0	0	0	0	0	0	0	0	0	0	0	0
hsa-miR-597-5p	0	0	0	0	0	0	0	0	0	0	0	0
hsa-miR-598-3p	0	355	98	0	0	0	0	0	0	0	0	0
hsa-miR-598-5p	0	0	0	0	0	0	0	0	0	0	0	0
hsa-miR-599	0	0	0	0	0	0	0	0	0	0	0	0
hsa-miR-600	0	0	0	0	0	0	0	0	0	0	0	0
hsa-miR-601	0	0	0	0	0	0	0	0	0	0	0	0
hsa-miR-602	0	0	0	0	0	0	0	0	0	0	0	0
hsa-miR-603	0	0	0	0	0	0	0	0	0	0	0	0
hsa-miR-604	0	0	0	0	0	0	0	0	0	0	0	0
hsa-miR-605-3p	0	0	0	0	0	0	0	0	0	0	0	0
hsa-miR-605-5p	0	0	0	0	0	0	0	0	0	0	0	0
hsa-miR-606	0	0	0	0	0	0	0	0	0	0	0	0
hsa-miR-6068	0	0	0	0	0	0	0	0	0	0	0	0
hsa-miR-6069	0	0	0	0	0	0	3	0	0	0	0	0
hsa-miR-607	0	0	0	0	0	0	0	0	0	0	0	0
hsa-miR-6070	0	0	0	0	0	0	0	0	0	0	0	0
hsa-miR-6071	0	0	0	0	0	0	0	0	0	0	0	0
hsa-miR-6072	0	0	0	0	0	0	0	0	0	0	0	0
hsa-miR-6073	0	3	0	0	1	0	0	0	0	0	0	0
hsa-miR-6074	0	0	0	0	0	0	0	0	0	0	0	0
hsa-miR-6075	0	0	0	0	0	0	0	0	0	0	0	0
hsa-miR-6076	0	0	0	0	0	0	0	0	0	0	0	0
hsa-miR-6077	0	0	0	0	0	0	0	0	0	0	0	0
hsa-miR-6078	0	0	0	0	0	0	0	0	0	0	0	0
hsa-miR-6079	0	0	0	0	0	0	0	0	0	0	0	0
hsa-miR-608	0	0	0	0	0	0	0	0	0	0	0	0
hsa-miR-6080	0	0	0	0	0	0	0	0	0	0	0	0
hsa-miR-6081	0	0	0	1	0	0	0	0	0	0	0	0
hsa-miR-6082	0	0	0	0	0	0	0	0	0	0	0	0
hsa-miR-6083	0	0	0	0	0	0	0	0	0	0	0	0
hsa-miR-6084	0	0	0	0	0	0	0	0	0	0	0	0
hsa-miR-6085	0	0	0	0	0	0	0	0	0	0	0	0
hsa-miR-6086	0	0	0	0	0	0	0	0	0	0	0	0
hsa-miR-6088	0	0	0	0	0	0	0	0	0	0	0	0
hsa-miR-6089	0	0	0	0	0	0	0	0	0	0	0	0
hsa-miR-609	0	0	0	0	0	0	0	0	0	0	0	0
hsa-miR-6090	0	0	0	0	0	0	0	0	0	0	0	0
hsa-miR-610	0	0	0	0	0	0	0	0	0	0	0	0
hsa-miR-611	0	0	0	0	0	0	0	0	0	0	0	0
hsa-miR-612	0	0	0	0	0	0	0	0	0	0	0	0
hsa-miR-6124	0	0	0	0	0	0	0	0	0	0	0	0
hsa-miR-6125	20	0	0	0	0	0	0	0	0	0	0	0
hsa-miR-6126	0	1	0	0	0	0	0	0	0	0	0	0
hsa-miR-6127	0	0	0	0	0	0	0	0	0	0	0	0
hsa-miR-6128	0	0	0	0	0	0	0	0	0	0	0	0
hsa-miR-6129	0	0	0	0	0	0	0	0	0	0	0	0
hsa-miR-613	0	0	0	0	0	0	0	0	0	0	0	0
hsa-miR-6130	0	0	0	0	0	0	0	1	0	0	0	0
hsa-miR-6131	0	1	0	0	0	0	0	0	0	0	0	0
hsa-miR-6132	0	0	0	0	0	0	0	0	0	0	0	0
hsa-miR-6133	0	0	0	0	0	0	0	0	0	0	0	0
hsa-miR-6134	0	0	0	0	0	0	0	0	0	0	0	0
hsa-miR-614	0	0	0	0	0	0	0	0	0	0	0	0
hsa-miR-615-3p	0	0	0	0	0	0	0	0	0	0	0	0
hsa-miR-615-5p	0	0	0	0	0	0	0	0	0	0	0	0
hsa-miR-616-3p	0	0	0	0	0	0	0	0	0	0	0	0
hsa-miR-616-5p	0	0	0	0	0	0	0	0	0	0	0	0
hsa-miR-6165	0	0	0	0	0	0	0	0	0	0	0	0
hsa-miR-617	0	0	0	0	0	0	0	0	0	0	0	0
hsa-miR-618	0	0	0	0	0	0	0	0	0	0	0	0
hsa-miR-619-3p	0	0	0	0	0	0	0	0	0	0	0	0
hsa-miR-619-5p	0	0	0	0	0	0	0	0	0	0	0	0
hsa-miR-620	0	0	0	0	0	0	0	0	0	0	0	0
hsa-miR-621	0	0	0	0	0	0	0	0	0	0	0	0
hsa-miR-622	0	0	0	0	0	0	0	0	0	0	0	0
hsa-miR-623	0	0	0	0	0	0	0	0	0	0	0	0
hsa-miR-624-3p	0	0	0	0	0	0	0	0	0	0	0	0
hsa-miR-624-5p	0	0	0	0	0	0	0	0	0	0	0	0
hsa-miR-625-3p	615	2123	214	2895	3363	811	239	3042	0	0	0	0
hsa-miR-625-5p	592	2164	232	2977	3368	770	213	2953	0	0	0	0
hsa-miR-626	0	0	0	0	0	0	0	0	0	0	0	0
hsa-miR-627-3p	0	0	0	0	0	0	0	0	0	0	0	0
hsa-miR-627-5p	0	0	0	0	0	0	0	0	0	0	0	0
hsa-miR-628-3p	620	3546	475	3406	3915	1491	1635	2468	0	0	0	0
hsa-miR-628-5p	0	598	116	427	536	662	847	0	0	0	0	0
hsa-miR-629-3p	1	8	2	5	2	11	0	29	0	0	0	0
hsa-miR-629-5p	753	5047	458	2416	2838	3373	0	3889	1632	1273	0	1400
hsa-miR-630	0	0	0	0	0	0	0	0	0	0	0	0
hsa-miR-631	0	0	0	0	0	0	0	0	0	0	0	0
hsa-miR-632	0	0	0	0	0	0	0	0	0	0	0	0
hsa-miR-633	0	0	0	0	0	0	0	0	0	0	0	0
hsa-miR-634	0	0	0	0	0	0	0	0	0	0	0	0
hsa-miR-635	0	0	0	0	0	0	0	0	0	0	0	0
hsa-miR-636	0	0	59	0	1	0	0	0	0	0	0	0
hsa-miR-637	0	0	0	0	0	0	0	0	0	0	0	0
hsa-miR-638	0	0	0	0	0	0	0	0	0	0	0	0
hsa-miR-639	0	0	0	0	0	0	0	0	0	0	0	0
hsa-miR-640	0	0	0	0	0	0	0	0	0	0	0	0
hsa-miR-641	0	623	0	0	0	0	0	0	0	0	0	0
[truncated: 653 more rows]

## Sheet: Normalised data
Names	C9	C2	C12	C8	C6	C11	C1	C10	D2	D9	D6	D3
hsa-let-7a-2-3p	0	0	0	0	0	0	0	0	0	0	0	0
hsa-let-7a-3p	0	37.511	0	0	0.521501	0	0.346395	0	0	0	0	0
hsa-let-7a-5p	86433.7	64270.1	178889	116371	148261	125476	97114	106960	586.527	263.265	25204.9	1059.43
hsa-let-7b-3p	2.17061	1.10669	2.20349	2.07189	3.65051	3.96878	1.21238	2.14134	1.32699	1.77882	0	14.8618
hsa-let-7b-5p	43844.5	30516.8	59218.8	65350.8	101307	63900.6	49248.3	51366.9	119880	63125	113490	365273
hsa-let-7c-3p	0	0.0582469	0	0	0	0	0	0	0	0	0	0
hsa-let-7c-5p	921.785	521.775	1445.49	1430.29	2524.48	1271.1	1077.81	1716.55	901.023	382.446	7718.58	2978.73
hsa-let-7d-3p	347.297	327.872	131.659	346.558	168.341	270.424	290.452	90.8731	760.362	0	0	0
hsa-let-7d-5p	3790.61	3307.78	5912.52	6090.25	5006.2	3766.37	3732.75	2539.09	4876.67	3604.78	4439.89	14.8618
hsa-let-7e-3p	0	0	0	0	0	0	0	0	0	0	0	0
hsa-let-7e-5p	1702.84	1912.48	10306.8	2668.73	7359.01	4756.38	2932.4	3983.03	4708.14	3121.83	68.306	10605
hsa-let-7f-1-3p	0	0	0	0	0	0	0	0	0	0	0	0
hsa-let-7f-2-3p	0	0	0	0	0	0	0	0	0	0	0	0
hsa-let-7f-5p	79975.7	70041.4	153480	103788	123127	131813	96358.2	105329	1909.53	6691.92	34.153	10634.7
hsa-let-7g-3p	0.361768	30.0554	0	0	0	0	0	0	0	0	0	0
hsa-let-7g-5p	6896.39	4887.26	5154.52	7721.38	8794.38	6289.69	5970.63	6829.27	2726.95	1589.38	16051.9	14626.1
hsa-let-7i-3p	52.4564	0	0	0	0	0	118.467	0	0	381.557	0	0
hsa-let-7i-5p	80529.6	62263.5	56320.7	84270.2	108209	102677	61224.9	97042.6	151397	117268	192589	211008
hsa-miR-1-3p	0	71.2359	247.893	0	103.987	66.1007	372.201	0	0	0	0	0
hsa-miR-1-5p	0	0	0	0	0	0	0	0	0	0	0	0
hsa-miR-100-3p	0	0	0	0	0	0	0	0	0	0	0	0
hsa-miR-100-5p	37.2621	0	0	0	0	0	0	0	0	0	0	0
hsa-miR-101-2-5p	0	0	0	0	0	0	0	0	0	0	0	0
hsa-miR-101-3p	1507.49	2204.41	524.431	1041.33	918.468	663.197	2737.56	1650.97	0	0.88941	0	0
hsa-miR-101-5p	0	0	0	0	0	0	0	0	0	0	0	0
hsa-miR-10226	0	0	0	0	0	0	0	0	0	0	0	0
hsa-miR-10392-3p	0	0	0	0	0	0	0	0	0	0	0	0
hsa-miR-10392-5p	0	0	0	0.138126	0	0	0	0	0	0	0	0
hsa-miR-10393-3p	0	0	4.95786	0	0	0	0	0	0	0	0	0
hsa-miR-10393-5p	0	0	0	0	0	0.410563	0	0	0	0	0	0
hsa-miR-10394-3p	0.361768	0	0	0	0	0	0	101.446	0	0	0	0
hsa-miR-10394-5p	0	0	0	0	0	0	0	0	0	0	0	0
hsa-miR-10395-3p	0	0	0	0	0	0	0	0	0	0	0	0
hsa-miR-10395-5p	0	0	0	0	0	0	0	0	0	0	0	0
hsa-miR-10396a-3p	0	0	0	0	0	0	0	0	0	0	0	0
hsa-miR-10396a-5p	0	0	0	0	0	0	0	0	0	0	0	0
hsa-miR-10396b-3p	0	0	0	0	0	0	0	0	0	0	0	0
hsa-miR-10396b-5p	0	0	0	0	0	0	0	0	0	0	0	0
hsa-miR-10397-3p	0	0	0	0	0	0	0	0	0	0	0	0
hsa-miR-10397-5p	0	0	0	0	0	0	0	0	0	0	0	0
hsa-miR-10398-3p	0	0	0	0	0	0	0	0	0	0	0	0
hsa-miR-10398-5p	0	0	0	0	0	0	0	0	0	0	0	0
hsa-miR-10399-3p	0	29.4147	34.1541	0	0	61.3108	16.9733	0	0	0	0	0
hsa-miR-10399-5p	0	0	0	0	0	55.2892	0	0	0	0	0	0
hsa-miR-103a-1-5p	0	0	0	0	0	0	0	0	0	0	0	0
hsa-miR-103a-2-5p	0	0	0	0	0	0	0	0	0	0	0	0
hsa-miR-103a-3p	0	0	0	0	0	0	0	0	0	0	0	0
hsa-miR-103b	0	0	0	0	0	0	0	0	0	0	0	0
hsa-miR-10400-3p	0	0	0	0	0	0	0	0	0	0	0	0
hsa-miR-10400-5p	0	0	0	0	0	0	0	0	0	0	0	0
hsa-miR-10401-3p	0	0	0	0	0	0	0	0	0	0	0	0
hsa-miR-10401-5p	0	0	0	0	0	0	0	0	0	0	0	0
hsa-miR-105-3p	0	0	0	0	0	0	0	0	0	0	0	0
hsa-miR-105-5p	0	0	0	0	0	0	0	0	0	0	0	0
hsa-miR-10522-5p	0	0	0	0	0	0	0	0	0	0	0	0
hsa-miR-10523-5p	0	0	0	0	0	0	0	0	0	0	0	0
hsa-miR-10524-5p	0	0	0	0	0	0	0	0	0	0	0	0
hsa-miR-10525-3p	0	0	0	0	0	0	0	0	0	0	0	0
hsa-miR-10526-3p	0	0	0	0	0	0	0	0	0	0	0	0
hsa-miR-10527-5p	0	0	0	0	0	0	0	0	0	0	0	0
hsa-miR-106a-3p	0	0	0	0	0	0	0	0	0	0	0	0
hsa-miR-106a-5p	4.70299	25.3956	4.40698	4.14378	2.3989	2.60023	6.23511	20.3427	0	1.77882	0	6.36935
hsa-miR-106b-3p	229.723	238.579	181.788	282.744	263.567	327.493	0	176.393	2898.14	800.469	0	1275.99
hsa-miR-106b-5p	46.6681	63.0231	0	147.242	96.3734	0	0.173197	0	0	0	0	0
hsa-miR-107	338.253	251.685	304.082	268.379	97.7293	144.108	48.8417	407.925	712.591	428.696	68.306	2.12312
hsa-miR-10a-3p	0	0	0	0	0	0	0	0	0	0	0	0
hsa-miR-10a-5p	2.17061	141.365	355.864	65.1954	88.3423	149.856	4.32993	232.469	1332.29	363.769	0	0
hsa-miR-10b-3p	0	0	0	0	0	0	0	0	0	0	0	0
hsa-miR-10b-5p	0	0.116494	0.550873	0	0.2086	32.7082	169.907	0.535335	1.32699	0	0	0
hsa-miR-11181-3p	0	0	0	0	0	0	0	0	0	0	0	0
hsa-miR-11181-5p	0	0	0	0	0	0	0	0	0	0	0	0
hsa-miR-11399	0	0	0	0	0	0	0	0	0	0	0	0
hsa-miR-11400	0	74.09	0.550873	0.138126	0.312901	0.136854	0	0.133834	623.683	798.69	0	0
hsa-miR-11401	0	0	0	30.1114	0	0	0	0	0	0	0	0
hsa-miR-1178-3p	0	0	0	0	0	0	0	0	0	0	0	0
hsa-miR-1178-5p	0	0	0	0	0	0	0	0	0	0	0	0
hsa-miR-1179	47.0299	61.7999	54.5364	41.8522	40.8857	27.9183	0	3.61351	0	0	0	0
hsa-miR-1180-3p	0	0	0	0	0	0	0	0	0	0	0	0
hsa-miR-1180-5p	0	0	0	0	0	0	0	0	0	0	0	0
hsa-miR-1181	0	0	0	0	0	0	0	0	0	0	0	0
hsa-miR-1182	0	0	0	0	0	0	0	0	0	0	0	0
hsa-miR-1183	0	0	0	0	0	0	0	0	0	0	0	0
hsa-miR-1184	0	0	0	0	0	0	0	0	0	0	0	0
hsa-miR-1185-1-3p	0	0	0	0	0	0	0	0	0	0	0	0
hsa-miR-1185-2-3p	0	0	0	0	0	0	0	0	0	0	34.153	0
hsa-miR-1185-5p	0	0	0	0	0	0	0	0	0	0	0	0
hsa-miR-1193	0	0	0	0	0	0	0	0	0	0	0	0
hsa-miR-1197	0	0	25.3402	0	0	0	0	0	0	0	0	0
hsa-miR-1199-3p	0	0	0	0	0	0	0	0	0	0	0	0
hsa-miR-1199-5p	0	0	0	0	0	0	0	0	0	0	0	0
hsa-miR-1200	0	0	0	0	0	0	0	0	0	0	0	0
hsa-miR-1202	0	0	0	0	0	0	0	0	0	0	0	0
hsa-miR-1203	0	0	0	0	0	0	0	0	0	0	0	0
hsa-miR-1204	0	0	0	0	0	0	0	0	0	0	0	0
hsa-miR-1205	0	0	0	0	0	0	0	0	0	0	0	0
hsa-miR-1206	0	0	0	0	0	0	0	0	0	0	0	0
hsa-miR-1207-3p	0	0	0	0	0	0	0.173197	0	0	0	0	0
hsa-miR-1207-5p	0	0	0	0	0	0	0	0	0	0	0	0
hsa-miR-1208	0	0.698962	0	0	0	0	0	0	0	0	0	0
hsa-miR-12113	0	0	0	0	0	0	0	0	0	0	0	0
hsa-miR-12114	0	0	0	0	0	0	0	0	0	0	0	0
hsa-miR-12115	0	0	0	0	0	0	0	0	0	0	0	0
hsa-miR-12116	0	0	0	0	0	0	0	0	0	0	0	0
hsa-miR-12117	0	0	0	0	0	0	0	0	0	0	0	0
hsa-miR-12118	0	0	0	0	0	0	0	0	0	0	0	0
hsa-miR-12119	0	0	0	0	0	0	0	0	0	0	0	0
hsa-miR-12120	0	0	0	0	0	0	0	0	0	0	0	0
hsa-miR-12121	0	0	0	0	0	0	0	0	0	0	0	0
hsa-miR-12122	0	0	0	0	0	0	0	0	0	0	0	0
hsa-miR-12123	0	0	0	0	0	0	0	0	0	0	0	0
hsa-miR-12124	0	0	0	0	0	0	0	0	0	0	0	0
hsa-miR-12125	0	0	0	0	0	0	0	0	0	0	0	0
hsa-miR-12126	0	0	0	0	0	0	0	0	0	0	0	0
hsa-miR-12127	0	0	0	0	0	0	0	0	0	0	0	0
hsa-miR-12128	0	0	0	0	0	0	0	0	0	0	0	0
hsa-miR-12129	0	0	0	0	0	0	0	0	0	0	0	0
hsa-miR-12130	0	0	0	0	0	0	0	0	0	0	0	0
hsa-miR-12131	0	0	0	0	0	0	0	0	0	0	0	0
hsa-miR-12132	0	0	0	0	0	0	0	0	0	0	0	0
hsa-miR-12133	0	0	0	0	0	0	0	0	0	0	0	0
hsa-miR-12135	0	0	0	0	0	0	0	0	0	0	0	0
hsa-miR-12136	2751.61	1601.15	6821.46	2641.93	5119.78	2683.58	1784.97	2161.68	0	0	0	0
hsa-miR-122-3p	0	0	0	0	0	0	0	0	0	0	0	0
hsa-miR-122-5p	0	46.248	31.9506	105.114	133.087	26.4129	272.959	0	0	0	0	0
hsa-miR-1224-3p	0	0	0	0	0	0	0	0	0	0	0	0
hsa-miR-1224-5p	0	0	0	0	0	0	0	0	0	0	0	0
hsa-miR-1225-3p	0	0	0	0	0	0	0	0	0	0	0	0
hsa-miR-1225-5p	0	0	0	0	27.431	0	0	0	0	0	0	0
hsa-miR-1226-3p	0.723536	77.0024	32.5015	0	39.947	0	0	84.9844	0	0	0	0
hsa-miR-1226-5p	0	0	0	0	0	0	0	0	0	0	0	0
hsa-miR-1227-3p	0	0	0	0	0	0	0	0	0	0	0	0
hsa-miR-1227-5p	0	0	0	0	0	0	0	0	0	0	0	0
hsa-miR-1228-3p	0	0	0	0	0	0	0	0	0	0	0	0
hsa-miR-1228-5p	0	0	0	0	0	0	0	0	0	0	0	0
hsa-miR-1229-3p	129.513	30.8126	0	70.4442	43.2846	0	137.865	0	0	0	0	0
hsa-miR-1229-5p	0	0	0	0	0	0	0	0	0	0	0	0
hsa-miR-122b-3p	0	0	0	0	0	0	0	0	0	0	0	0
hsa-miR-122b-5p	0	0	0	0	0	0	0	0	0	0	0	0
hsa-miR-1231	0	0	0	0	0	0	0	0	0	0	0	0
hsa-miR-1233-3p	0	0	0	0	0	0	0	0	0	0	0	0
hsa-miR-1233-5p	0	0	0	0	0	0	0	0	0	0	0	0
hsa-miR-1234-3p	0	0	0	0	0	0	0	0	0	0	0	0
hsa-miR-1236-3p	0	0	0	0	0	0	0	0	0	0	0	0
hsa-miR-1236-5p	0	0	0	0	0	0	0	0	0	0	0	0
hsa-miR-1237-3p	0	0.0582469	0	48.7584	2.2946	0	0	0	0	0	0	0
hsa-miR-1237-5p	0	0	0	0	0	0	0	0	0	0	0	0
hsa-miR-1238-3p	0	0	0	0	0	0	0	0	0	0	0	0
hsa-miR-1238-5p	0	0	0	0	0	0	0	0	0	0	0	0
hsa-miR-124-3p	0	0	0	0	0	0	0	0	0	0	0	0
hsa-miR-124-5p	0	0	0	0	0	0	0	0	0	0	0	0
hsa-miR-1243	0	0	0	0	0	0	0	0	0	0	0	0
hsa-miR-1244	0	0	0	0	0	0	0	0	0	0	0	0
hsa-miR-1245a	0	0	0	0	0	0	0	0	0	0	0	0
hsa-miR-1245b-3p	0	0	0	0	0	0	0	0	0	0	0	0
hsa-miR-1245b-5p	0	0	0	0	0	0	0	0	0	0	0	0
hsa-miR-1246	0	0.990197	0	0	0.938702	0.273709	0	0	0	0	0	0
hsa-miR-1247-3p	0	0	0	0	0	0	0	0	0	0	0	0
hsa-miR-1247-5p	0	0	0	0	0	0	0	0	0	0	0	0
hsa-miR-1248	0	0	0	0	0	0	0	0	0	0	0	0
hsa-miR-1249-3p	17.3649	19.8039	14.8736	0	0	0	0	174.385	0	0	0	0
hsa-miR-1249-5p	0	0	0	0	0	0	0	0	0	0	0	0
hsa-miR-1250-3p	0	0	0	0	0	0	0	0	0	0	0	0
hsa-miR-1250-5p	0	0	0	0	0	0	0	0	0	0	0	0
hsa-miR-1251-3p	0	0	0	0	0	0	0	0	0	0	0	0
hsa-miR-1251-5p	0	0	0	0	0	0	0	0	0	0	0	0
hsa-miR-1252-3p	0	0	0	0	0	0	0	0	0	0	0	0
hsa-miR-1252-5p	0	0	0	0	0	0	0	0	0	0	0	0
hsa-miR-1253	0	0	0	0	0	0	0	0	0	0	0	0
hsa-miR-1255a	0	0	0	0	0	0	0	0	0	0	0	0
hsa-miR-1255b-2-3p	0	0	0	0	0	0	0	0	0	0	0	0
hsa-miR-1255b-5p	1.80884	0	0	0	0	0	0	0	0	0	0	0
hsa-miR-1256	0	0	0	0	0	0	0	0	0	0	0	0
hsa-miR-1257	0	0	0	0	0	0	0	0	0	0	0	0
hsa-miR-1258	0	0	0	0	0	0	0	0	0	0	0	0
hsa-miR-125a-3p	0	0	25.3402	0	0	0	0	0	0	0	0	0
hsa-miR-125a-5p	573.764	865.432	3156.5	1488.58	860.894	623.509	1426.28	732.606	3545.7	6548.72	0	1246.27
hsa-miR-125b-1-3p	0	0	0	0	0	0	0	0	0	0	0	0
hsa-miR-125b-2-3p	0	0	27.5436	0	0	0	0	0	0	0	0	0
hsa-miR-125b-5p	0	45.3743	110.725	99.4507	92.7229	58.5737	58.7139	0	0	0	0	0
hsa-miR-126-3p	55407.7	49560.9	50197.7	38294.2	35697.5	51238.2	45349.7	34925.5	91140	122140	113798	51347.5
hsa-miR-126-5p	3519.28	2966.8	5223.38	2467.48	2188.11	2470.36	2522.62	1600.38	29112.7	16560.8	0	5038.15
hsa-miR-1260a	3.61768	0	0	0	0.2086	0.957981	0	0	0	0	0	0
hsa-miR-1260b	0	0	0	0	0	9.99037	0	0	0	0	0	0
hsa-miR-1261	0	0	0	0	0	0	0	0	0	0	0	0
hsa-miR-1262	0	0	0	0	0	0	0	0	0	0	0	0
hsa-miR-1263	0	0	0	0	0	0	0	0	0	0	0	0
hsa-miR-1264	0	0	0	0	0	0	0	0	0	0	0	0
hsa-miR-1265	0	0	0	0	0	0	0	0	0	0	0	0
hsa-miR-1266-3p	0	0	0	0	0	0	0	0	0	0	0	0
hsa-miR-1266-5p	0	0	0	0	0	0	0	0	0	0	0	0
hsa-miR-1267	0	0	0	0	0	0	0	0	0	0	0	0
hsa-miR-1268a	0	0	0	0	0	0	0	0	0	0	0	0
hsa-miR-1268b	0	0	0	0	0	0	0	0	0	0	0	0
hsa-miR-1269a	0	0	0	0	0	0	0	0	0	0	0	0
hsa-miR-1269b	0	0	0	0	0	0	0	0	0	0	0	0
hsa-miR-127-3p	28.5797	169.673	1010.3	296.971	624.758	422.196	748.039	59.6899	1698.54	230.357	0	1656.03
hsa-miR-127-5p	0	0	0	0	0	0	0	0	0	475.834	0	0
hsa-miR-1270	0	37.278	36.3576	0	49.1254	0	0	0	940.832	0	0	0
hsa-miR-1271-3p	0	0	0	0	0	0	0	0	0	0	0	0
hsa-miR-1271-5p	0	0	0	0	0	0	0	0	0	0	0	0
hsa-miR-1272	0	0	0	0	0	0	0	0	0	0	0	0
hsa-miR-1273c	0	0	0	0	0	0	0	0	0	0	0	0
hsa-miR-1273h-3p	4.34122	7.16436	4.95786	41.8522	0	2.18967	0	0	0	0	0	0
hsa-miR-1273h-5p	0	0	0	0	0	0	0	0	0	0	0	0
hsa-miR-1275	0	0	0	0	0	0	0	0	0	0	0	0
hsa-miR-1276	0	0	0	0	0	0	0	0	0	0	0	0
hsa-miR-1277-3p	11.5766	37.4527	0	145.861	46.4136	0	0.173197	0.133834	0	0	0	0
hsa-miR-1277-5p	29.665	53.0629	24.7893	32.3215	2.81611	20.3913	34.1199	10.3052	0	0	0	0
hsa-miR-1278	0	0	0	0	0	0	0	0	0	0	0	0
hsa-miR-1279	0	0	0	0	0	0	0	0	0	0	0	0
hsa-miR-128-1-5p	0	0	0	0	0	0	0	0	0	0	0	0
hsa-miR-128-2-5p	0	0	0	0	0	0	0	0	0	0	0	0
hsa-miR-128-3p	378.048	615.029	412.053	337.303	84.6918	234.432	572.071	333.781	0	0	0	1496.8
hsa-miR-1281	0	0	0	0	0	0	0	0	0	0	0	0
hsa-miR-1282	0	0	0	0	15.4364	0.547418	0	0	0	0	0	0
hsa-miR-1283	0	0	0	0	0	0	0	0	0	0	0	0
hsa-miR-1284	0	0	0	0	0	0	0	0	0	0	0	0
hsa-miR-1285-3p	0	0	0	0	0	0	0	0	0	0	0	0
hsa-miR-1285-5p	0	0	0	0	0	0	0	0	0	0	0	0
hsa-miR-1286	0	0	0	0	0	0	0	0	0	0	0	0
hsa-miR-1287-3p	0	0	0	0	0	0	0	0	0	0	0	0
hsa-miR-1287-5p	0	0	40.2137	0	0	17.2437	165.75	0	448.521	765.782	0	0
hsa-miR-1288-3p	0	0	0	0	0	0	0	0	0	0	0	0
hsa-miR-1288-5p	0	0	0	0	0	0	0	0	0	0	0	0
hsa-miR-1289	0	0	0	0	0	0	0	0	0	0	0	0
hsa-miR-129-1-3p	0	0	0	0	0	0	0	0	0	0	0	0
hsa-miR-129-2-3p	0	0	0	0	0	0	0	0	0	0	0	0
hsa-miR-129-5p	0	0	0	0	0	0	0	0	0	0	0	0
hsa-miR-1290	0	0	0	0	0	0	0	0	0	0	0	0
hsa-miR-1291	0	0	0	0	0	0	0	0	0	0	0	0
hsa-miR-1292-3p	0	0	0	0	0	0	0	0	0	0	0	0
hsa-miR-1292-5p	0	30.5796	0	59.9466	0	23.4021	0	0	545.391	0	0	0
hsa-miR-1293	0	0	0	0	0	0	0	0	0	0	0	0
hsa-miR-1294	0	0	0	65.0573	0	0.136854	0	0	0	0	0	0
hsa-miR-1295a	0	0	0	0	0	0	0	0	0	0	0	0
hsa-miR-1295b-3p	0	0	0	0	0	0	0	0	0	0	0	0
hsa-miR-1295b-5p	0	0	0	0	0	0	0	0	0	0	0	0
hsa-miR-1296-3p	0	0	0	0	0	0	0	0	0	0	0	0
hsa-miR-1296-5p	0	0	23.6875	56.9079	0	0	0	0	0	0	0	0
hsa-miR-1297	0	0	0	0	0	0	0	0	0	0	0	0
hsa-miR-1298-3p	0	0	0	0	0	0	0	0	0	0	0	0
hsa-miR-1298-5p	0	0	0	0	0	0	0	0	0	0	0	0
hsa-miR-1299	6.51183	0	0	8.84006	0	0.273709	16.2806	2.40901	0	0	0	0
hsa-miR-1301-3p	350.915	275.508	603.206	447.114	687.547	247.843	511.105	136.243	2680.51	2025.19	0	1982.99
hsa-miR-1301-5p	0	0	0	0	0	0	0	0	0	0	0	0
hsa-miR-1302	0	0	0	0	0	0	0	0	0	0	0	0
hsa-miR-1303	0	0	0	0	0	0	0	0	0	0	0	0
hsa-miR-1304-3p	2.17061	0	0	62.571	0	0	0	113.357	0	0	0	0
hsa-miR-1304-5p	0	0	0	0	0	0	0	0	0	0	0	0
hsa-miR-1305	0	0	0	0	0	0	0	0	0	0	0	0
hsa-miR-1306-3p	0	28.1332	0	63.8142	41.5115	39.5509	0	0	0	0	0	0
hsa-miR-1306-5p	158.093	173.576	151.49	677.093	271.702	120.569	340.679	0	853.251	420.691	0	0
hsa-miR-1307-3p	2287.82	2495.65	2667.88	2310.16	2964.52	3514.01	2004.24	1731.01	5562.72	4804.59	0	2511.65
hsa-miR-1307-5p	0.361768	59.5865	30.8489	0	1.1473	47.0779	0	130.086	0	0	0	0
hsa-miR-130a-3p	437.378	230.017	187.848	514.381	220.386	491.581	620.913	435.629	0	866.285	0	0
hsa-miR-130a-5p	0	0	0	0	0	0	0	0	0	0	0	0
hsa-miR-130b-3p	70.5448	44.6171	28.0945	103.042	113.27	63.7742	81.9224	0	0	0	0	0
hsa-miR-130b-5p	96.2303	67.1004	30.298	0	47.4566	34.8979	0	0	0	0	0	0
hsa-miR-132-3p	43.774	27.0848	0	123.346	95.1218	16.5594	0	0	0	0	0	0
hsa-miR-132-5p	0	0	17.0771	0	0	25.1812	0	0	0	0	0	0
hsa-miR-1321	0	0	0	0	0	0	0	0	0	0	0	0
hsa-miR-1322	0	0	0	0	0	0	0	0	0	0	0	0
hsa-miR-1323	0	0	0	0	0	26.6866	0	0	0	0	0	0
hsa-miR-1324	0	0	0	0	0	0	0	0	0	0	0	0
hsa-miR-133a-3p	0	28.4827	97.5045	0	0	0	0	0	0	0	0	0
hsa-miR-133a-5p	0	0	0	0	0	0	0	0	0	0	0	0
hsa-miR-133b	0	0	0	0	0	0	0	0	0	0	0	0
hsa-miR-134-3p	0	0	0	0	0	0	0	0	0	0	0	0
hsa-miR-134-5p	403.733	51.0825	1931.91	353.74	1053.33	778.702	1295.69	461.86	2651.32	314.851	0	0
hsa-miR-1343-3p	0	0	0	0	0	0	0	0	0	0	0	0
hsa-miR-1343-5p	0	0	0	0	0	0	0	0	0	0	0	0
hsa-miR-135a-2-3p	0	0	0	0	0	0	0	0	0	0	0	0
hsa-miR-135a-3p	42.3269	0	0	0	0	0	0	0	0	0	0	0
hsa-miR-135a-5p	0	0	0	0	0	0	0	0	0	0	0	0
hsa-miR-135b-3p	0	0	0	0	0	0	0	0	0	0	0	0
hsa-miR-135b-5p	0	0	0	0	0	0	0	0	0	369.995	0	0
hsa-miR-136-3p	0	0	0	0	0	0	0	0	0	0	0	0
hsa-miR-136-5p	45.221	0	28.6454	0	0	0	0	0	0	0	0	0
hsa-miR-137-3p	0	0	0	0	0	0	0	0	0	0	0	0
hsa-miR-137-5p	0	0	0	0	0	0	0	0	0	0	0	0
hsa-miR-138-1-3p	0	0	0	0	0	0	0	0	0	0	0	0
hsa-miR-138-2-3p	0	0	0	0	0	0	0	0	0	0	0	0
hsa-miR-138-5p	0	0	0	0	0	0	0	0	0	0	0	0
hsa-miR-139-3p	299.544	472.44	531.592	432.61	697.56	511.151	375.145	266.998	705.956	424.249	0	1390.64
hsa-miR-139-5p	226.829	146.782	101.911	0	157.911	109.757	88.3307	117.64	1.32699	0.88941	0	0
hsa-miR-140-3p	925.041	918.786	1737.45	1701.16	725.721	1140.41	1610.74	572.407	6434.55	3625.23	0	5089.11
hsa-miR-140-5p	365.748	480.071	245.689	320.867	309.563	251.949	10.7382	298.985	0	589.679	0	2184.69
hsa-miR-141-3p	61.1388	0	0	0	0	0	0	0	585.2	0	0	0
hsa-miR-141-5p	0	0	0	0	0	0	0	0	0	0	0	0
hsa-miR-142-3p	151852	262507	81219	134835	70425.9	125586	168097	178118	38846.2	149766	212807	28526.2
hsa-miR-142-5p	1880.47	2010.97	1971.02	1367.86	974.477	582.726	2875.42	1926.54	4341.9	8729.56	0	394.899
hsa-miR-143-3p	540.843	2052.85	892.965	900.857	987.723	1118.78	1097.21	1180.68	2953.87	474.945	0	0
hsa-miR-143-5p	0	77.4683	34.1541	0	0	0	131.11	0	0	0	0	0
hsa-miR-144-3p	317.271	61.2757	0	0	78.4338	0	0	94.0851	0	0	0	0
hsa-miR-144-5p	424.716	37.6857	74.9187	157.325	0	29.15	256.505	141.73	0	0	0	0
hsa-miR-145-3p	0	0	0	0	0	0	0	0	0	0	0	0
hsa-miR-145-5p	0	0	38.0102	0	0	0.684272	0	0	0	0	0	0
hsa-miR-1468-3p	0	0	0	0	0	0	0	0	0	0	0	0
hsa-miR-1468-5p	2.17061	13.5133	0	0	0	0	0	123.662	0	0	0	0
hsa-miR-1469	0	0	0	0	0	0	0	0	0	0	0	0
hsa-miR-146a-3p	0	0	24.7893	0	0	0	0	0	655.531	0	0	0
hsa-miR-146a-5p	11215.5	16266.7	23373	10505.2	11104.4	10463.6	15298	7595.47	51619.7	32893	24760.9	49954.8
hsa-miR-146b-3p	0	40.5398	39.6628	43.924	0	36.4033	133.189	0	0	0	0	0
hsa-miR-146b-5p	721.366	735.6	1152.98	647.396	504.709	560.008	703.528	327.625	2496.06	2293.79	0	1861.97
hsa-miR-1470	0	0	0	0	0	0	0	0	0	0	0	0
hsa-miR-1471	0	0	0	0	0	0	0	0	0	0	0	0
hsa-miR-147a	0	0	0	0	0	0	0	0	0	0	0	0
hsa-miR-147b-3p	0	0	0	0	0	0	0	0	0	0	0	0
hsa-miR-147b-5p	0	0	0	0	0	0	0	0	0	0	0	0
hsa-miR-148a-3p	4065.91	3716.21	3377.4	3246.37	3393.62	3723.4	4253.73	4819.09	5142.07	3280.14	23463.1	562.626
hsa-miR-148a-5p	0	0	0	0	0	0	0	0	0	0	0	0
hsa-miR-148b-3p	3131.83	4605.52	2060.82	3544.17	2281.88	2869.02	2882.87	3362.44	7543.91	11824.7	0	0
hsa-miR-148b-5p	85.3773	0	0	0	0	0	182.896	0	0	0	0	0
hsa-miR-149-3p	0	0	0	0	0	0	0	0	0	0	0	0
hsa-miR-149-5p	0	0	0	0	0	0	0	0	0	0	0	0
hsa-miR-150-3p	0	0	0	0	0	0	0	0	0	0	0	0
hsa-miR-150-5p	440.272	89.9332	315.65	668.806	404.893	155.877	1702.53	206.372	1154.48	5140.79	0	1955.39
hsa-miR-151a-3p	3191.52	4401.66	3969.59	3143.61	3385.48	3476.51	3290.58	3022.77	3763.33	5066.97	0	1734.59
hsa-miR-151a-5p	233.702	316.863	213.739	363.824	166.776	278.225	463.303	302.732	0	0	0	0
hsa-miR-151b	0.361768	0.465975	0	0.138126	7.92682	0.410563	0.519592	0.535335	0	0	0	2.12312
hsa-miR-152-3p	237.682	412.912	210.433	511.618	165.942	323.113	144.447	0.267667	1235.42	382.446	0	3774.9
hsa-miR-152-5p	0	0	0	0	0	0	0	0	0	0	0	0
hsa-miR-153-3p	0	0	0	0	0	0	0	0	0	0	0	0
hsa-miR-153-5p	0	0	0	0	0	0	0	0	0	0	0	0
hsa-miR-1537-3p	0	0	0	0	0	0	0	0	0	0	0	0
hsa-miR-1537-5p	0	0	0	0	0	0	0	0	0	0	0	0
hsa-miR-1538	0	0	0	0	0	0	0	0	0	0	0	0
hsa-miR-1539	0	0	0	0	0	0	0	0	0	0	0	0
hsa-miR-154-3p	0	0	0	0	0	0	0	0	0	0	0	0
hsa-miR-154-5p	0	0	30.8489	0	0	18.4753	0	0	0	0	0	0
hsa-miR-155-3p	0	0	0	0	0	0	0	0	0	0	0	0
hsa-miR-155-5p	1205.41	1083.74	2982.98	1674.64	1676.31	1432.59	2055.33	1108.14	3858.87	2045.64	13456.3	3840.72
hsa-miR-1587	0	0	0	0	0	0	0	0	0	0	0	0
hsa-miR-15a-3p	0	0	0	0	0	0	0	0	0	0	0	0
hsa-miR-15a-5p	709.427	247.141	150.939	0	193.268	158.614	158.822	589.939	0	1479.98	0	0
hsa-miR-15b-3p	0	0	60.596	0	0	0	0	0	0	0	0	0
hsa-miR-15b-5p	385.283	424.969	172.974	368.796	109.202	230.052	115.176	312.636	1223.48	1232.72	0	0
hsa-miR-16-1-3p	0	0	0	0	0	0	0	0	0	0	0	0
hsa-miR-16-2-3p	0	0	0	0	0	0	0	0	0	0	0	0
hsa-miR-16-5p	256663	185918	86039.7	172013	151718	166799	215167	207771	1.32699	936.549	0	0
hsa-miR-17-3p	0	0	80.9783	0	0	26.6866	0	100.241	1171.73	0	0	0
hsa-miR-17-5p	901.526	1234.25	1063.74	1009.98	573.443	973.172	957.955	851.316	0	1048.61	0	1870.46
hsa-miR-181a-2-3p	0	93.7192	88.6905	120.308	41.4072	0	148.257	0	0	0	0	0
hsa-miR-181a-3p	0	28.5992	35.2559	0	0	72.396	0	0	0	0	0	0
hsa-miR-181a-5p	1100.14	1083.28	340.439	852.375	446.509	283.836	493.093	367.374	0	0	0	0
hsa-miR-181b-2-3p	0	0	0	0	0	0	0	0	0	0	0	0
hsa-miR-181b-3p	0	0	0	0	0	0	0	0	0	0	0	0
hsa-miR-181b-5p	208.74	222.852	36.9085	151.939	96.3734	219.925	455.682	125.536	0	0	0	0
hsa-miR-181c-3p	0	0	0	0	0	0	0	0	0	0	0	0
hsa-miR-181c-5p	0	0	0	0	0.1043	0	0	0	0	0	0	0
hsa-miR-181d-3p	0	0	0	0	0	0	0	0	0	0	0	0
hsa-miR-181d-5p	38.3474	33.6084	13.2209	0.138126	0.1043	67.1955	0.865987	140.793	0	1001.48	0	0
hsa-miR-182-3p	0	0	0	0	0	0	0	0	0	0	0	0
hsa-miR-182-5p	987.989	92.962	302.429	260.091	367.45	367.454	429.183	542.83	1060.26	0	0	0
hsa-miR-1825	0	0	0	0	0	0	0	0	0	0	0	0
hsa-miR-1827	0	0	0	0	0	0	0	0	0	0	0	0
hsa-miR-183-3p	0	0	0	0	0	0	0	0	0	0	0	0
hsa-miR-183-5p	496.346	0	64.4521	79.6987	0	30.2448	0	0	0	0	0	0
hsa-miR-184	0	0	0	0	42.033	0	0	0	0	0	0	0
hsa-miR-1843	1.44707	27.9002	34.705	74.8642	45.5792	66.3744	0	111.885	983.296	0	0	0
hsa-miR-185-3p	33.2827	88.6517	149.287	26.9346	32.0202	56.2472	0	78.1589	0	666.168	0	0
hsa-miR-185-5p	472.831	940.745	982.757	819.225	737.715	680.167	799.479	597.434	3470.07	3046.23	0	0
hsa-miR-186-3p	0	0	0	0	0	0	0	0	0	0	0	0
hsa-miR-186-5p	433.037	712.184	858.26	946.853	347.007	378.95	362.329	499.735	4893.92	6163.61	0	0
hsa-miR-187-3p	0	0	0	0	0	0	0	0	0	0	0	0
hsa-miR-187-5p	0	0	0	0	0	0	0	0	0	0	0	0
hsa-miR-188-3p	0	0	0	0	0	0	0	0	0	0	0	0
hsa-miR-188-5p	0	0	0	0	0	0	0	0	0	0	0	0
hsa-miR-18a-3p	0	0	2.20349	0	0	0	0	0	0	0	0	0
hsa-miR-18a-5p	315.824	306.495	125.048	306.087	287.034	431.776	0	411.539	0	0	0	0
hsa-miR-18b-3p	0	0	0	0	0	0	0	0	0	0	0	0
hsa-miR-18b-5p	0	0.174741	0.550873	0.276252	0.1043	0.547418	0	0.401501	0	0	0	0
hsa-miR-1908-3p	0	0	0	0	0	0	0	0	0	0	0	0
hsa-miR-1908-5p	281.456	108.98	280.945	553.056	388.101	260.708	262.914	158.058	1.32699	0	0	1358.79
hsa-miR-1909-3p	0	0	0	0	0	0	0	0	0	0	0	0
hsa-miR-1909-5p	0	0	0	0	0	0	0	0	0	0	0	0
hsa-miR-190a-3p	0	0	0	0	0	0	0	0	0	0	0	0
hsa-miR-190a-5p	206.57	426.775	253.402	140.336	166.776	340.768	193.635	136.778	557.334	0	0	0
hsa-miR-190b-3p	0	0	0	0	0	0	0	0	0	0	0	0
hsa-miR-190b-5p	136.748	36.1713	65.003	0	104.196	0	0	0.133834	0	0	0	1288.73
hsa-miR-191-3p	34.0062	19.8622	130.006	0.276252	72.0714	54.3312	0.173197	0	0	0	0	0
hsa-miR-191-5p	3210.33	6197.12	10405.4	7328.96	3914.8	2851.64	4376.18	3647.37	9430.88	20707.2	0	963.894
hsa-miR-1910-3p	0	0	0	0	0	0	0	0	0	0	0	0
hsa-miR-1910-5p	0	0	0	0	0	0	0	0	0	0	0	0
hsa-miR-1911-3p	0	0	0	0	0	0	0	0	0	0	0	0
hsa-miR-1911-5p	0	0	0	0	0	0	0	0	0	0	0	0
hsa-miR-1912-3p	0	0	0	0	0	0	0	0	0	0	0	0
hsa-miR-1912-5p	0	0	0	0	0	0	0	0	0	0	0	0
hsa-miR-1913	0	0	0	0	0	0	0	0	0	0	0	0
hsa-miR-1914-3p	0	0	0	0	0	0	0	0	0	0	0	0
hsa-miR-1914-5p	0	0	0	0	0	0	0	0	0	0	0	0
hsa-miR-1915-3p	0	0	0	0	0	0	0	0	0	0	0	0
hsa-miR-1915-5p	0	0	0	0	0	0	0	0	0	0	0	0
hsa-miR-192-3p	0	0	0	0	0	0	0	0	0	0	0	0
hsa-miR-192-5p	118.298	57.7809	121.743	0	47.1437	0	146.352	123.261	579.892	418.023	0	0
hsa-miR-193a-3p	0	0	0	0.138126	0	0	0	0	0	0	0	0
hsa-miR-193a-5p	0	0	0	38.399	0	0	0	0	0	0	0	0
hsa-miR-193b-3p	0	0	0	0	0	0	0	0	0	0	0	0
hsa-miR-193b-5p	0	0	0	0	26.7009	0	0	0	0	0	0	0
hsa-miR-194-3p	0	0	0	0	0	0	0	0	0	0	0	0
hsa-miR-194-5p	50.6475	0	0	73.7592	0	16.012	0	0	0	0	0	0
hsa-miR-195-3p	0	0	0	0	0	0	0	0.535335	0	0	0	0
hsa-miR-195-5p	32.5591	73.857	0	55.941	0.2086	0.547418	114.83	72.1364	0	0	0	0
hsa-miR-196a-1-3p	0	0	0	0	0	0	0	0	0	0	0	0
hsa-miR-196a-3p	0	0	0	0	0	0	0	0	0	0	0	0
hsa-miR-196a-5p	0.361768	0.116494	28.6454	0.276252	0.2086	0.273709	0.346395	0.267667	0	0	0	0
hsa-miR-196b-3p	0	0	0	0	0	0	0	0	0	0	0	0
hsa-miR-196b-5p	171.478	206.252	514.515	238.543	321.036	344.463	111.366	256.559	1109.36	298.842	0	1768.55
hsa-miR-197-3p	202.228	337.541	509.557	572.394	442.859	274.393	148.777	175.991	506.908	482.95	0	0
hsa-miR-197-5p	17.3649	0	15.9753	0	0	0	0	0	0	0	0	0
hsa-miR-1972	0	0	0	0	0	0	0	0	0	0	0	0
hsa-miR-1976	0	0	17.0771	23.6195	0	0	0.173197	0	575.912	0	0	0
hsa-miR-198	0	0	0	0	0	0	0	0	0	0	0	0
hsa-miR-199a-3p	12544	15746	8438.27	14543.1	12541.2	12576.9	10244.1	15566.6	21.2318	14.2306	0	0
hsa-miR-199a-5p	195.355	607.631	135.515	260.091	303.096	259.887	173.544	244.782	0	0	0	0
hsa-miR-199b-3p	6193.47	7896.24	4165.7	7155.47	6272.41	6248.36	5142.58	7866.75	0	0	0	0
hsa-miR-199b-5p	0	0.0582469	0	0	0	0	0	0	0	0	0	0
hsa-miR-19a-3p	98.0392	155.927	28.6454	43.0953	125.682	11.2221	156.744	0	1.32699	3.55764	0	0
hsa-miR-19a-5p	0	0	0	0	0	0	0	0	0	0	0	0
hsa-miR-19b-1-5p	0	0	0	0	0	0	0	0	0	0	0	0
hsa-miR-19b-2-5p	0	0	0	0	0	0	0	0	0	0	0	0
hsa-miR-19b-3p	310.035	238.055	237.426	140.474	48.8125	36.9507	0.692789	224.573	0	0	0	0
hsa-miR-200a-3p	0	33.5502	30.298	0	0	0	0	0	0	0	0	0
hsa-miR-200a-5p	0	0	0	0	0	0	0	0	0	0	0	0
hsa-miR-200b-3p	0	0	18.7297	0	0	0	0	0	0	0	0	0
hsa-miR-200b-5p	0	0	0	0	0	0	0	0	0	0	0	0
hsa-miR-200c-3p	70.183	89.1177	137.167	133.568	0	75.9542	0	0	0	0	0	0
hsa-miR-200c-5p	0	0	0	0	0	0	0	0	0	0	0	0
hsa-miR-202-3p	0	0	0	0	0	0	0	0	0	0	0	0
hsa-miR-202-5p	0	0	0	0	0	0	0	0	0	0	0	0
hsa-miR-203a-3p	90.442	0	84.2835	0	0	0	0	0	0	0	0	0
hsa-miR-203a-5p	0	0	0	0	0	0	0	0	0	0	0	0
hsa-miR-203b-3p	0	0	0	0	0	0	0	0	0	0	0	0
hsa-miR-203b-5p	0	0	0	0	0	0	0	0	0	0	0	0
hsa-miR-204-3p	0	0	0	0	0	0	0	0	0	0	0	0
hsa-miR-204-5p	0	32.7347	0	0	0	0	108.075	0	0	0	0	0
hsa-miR-205-3p	0	0	0	0	0	0	0	0	0	0	0	0
hsa-miR-205-5p	25.3238	0	0	0	39.947	0	0	0	479.042	0	0	0
hsa-miR-2052	0	0	0	0	0	0	0	0	0	0	0	0
hsa-miR-2053	0	0	0	0	0	0	0	0	0	0	0	0
hsa-miR-2054	0	0	0	0	0	0	0	0	0	0	0	0
hsa-miR-206	0	0	0	0	0	0	0	0	0	0	0	0
hsa-miR-208a-3p	0	0	0	0	0	0	0	0	0	0	0	0
hsa-miR-208a-5p	0	0	0	0	0	0	0	0	0	0	0	0
hsa-miR-208b-3p	0	0	0	0	0	0	0	0	0	0	0	0
hsa-miR-208b-5p	0	0	0	0	0	0	0	0	0	0	0	0
hsa-miR-20a-3p	0	0	0	0	0	0	0	0	0	0	0	0
hsa-miR-20a-5p	2335.94	2735.1	1840.47	2116.92	1941.86	1734.36	4252	3124.35	6378.82	3166.3	2561.48	2061.54
hsa-miR-20b-3p	0	0	0	0	0	0	0	0	0	0	0	0
hsa-miR-20b-5p	152.666	133.094	74.3678	167.27	2.3989	19.5702	2.94436	4.14885	1.32699	1765.48	0	0
hsa-miR-21-3p	0	0	0	0	0	0	0	0	0	0	0	0
hsa-miR-21-5p	14288	22347.6	11495.6	15331.7	10016.5	11662.6	16195	11497.9	44895.9	46177.3	12465.8	15452
hsa-miR-210-3p	0	0.0582469	0	0	0	16.9699	52.3056	0	0	0	0	0
hsa-miR-210-5p	0	0	0	0	0	0	0	0	0	0	0	0
hsa-miR-211-3p	0	0	0	0	0	0	0	0	0	0	0	0
hsa-miR-211-5p	0	0	0	0	0	0	0	0	0	0	0	0
hsa-miR-2110	123.363	0	185.093	54.4216	57.678	141.918	0	0.133834	0	0	0	1524.4
hsa-miR-2113	0	0	0	0	0	0	0	0	0	0	0	0
hsa-miR-2114-3p	0	0	0	0	0	0	0	0	0	0	0	0
hsa-miR-2114-5p	0	0	0	0	0	0	0	0	0	0	0	0
hsa-miR-2115-3p	0	0	0	0	0	0	0	0	0	0	0	0
hsa-miR-2115-5p	0	0	0	0	0	0	0	0	0	0	0	0
hsa-miR-2116-3p	0	0	0	0	0	22.3073	0	0	0	0	0	0
hsa-miR-2116-5p	0	0	0	0	0	0	0	0	0	0	0	0
hsa-miR-2117	0	0	0	0	0	0	0	0	0	0	0	0
hsa-miR-212-3p	0	0	0	0	0	0	0	0	0	0	0	0
hsa-miR-212-5p	0	0	0	0	0	0	0	0	0	0	0	0
hsa-miR-214-3p	0	0	0	0	0	0	0	0	0	0	0	0
hsa-miR-214-5p	0	0	0	0	0	0	0	0	0	0	0	0
hsa-miR-215-3p	0	0	0	0	0	0	0	0	0	0	0	0
hsa-miR-215-5p	0.361768	0	0	0	0	0	0.173197	0.133834	0	0	0	0
hsa-miR-216a-3p	0	0	0	0	0	0	0	0	0	0	0	0
hsa-miR-216a-5p	0	0	0	0	0	0	0	0	0	0	0	0
hsa-miR-216b-3p	0	0	0	0	0	0	0	0	0	0	0	0
hsa-miR-216b-5p	0	0	0	0	0	0	0	0	0	0	0	0
hsa-miR-217-3p	0	0	0	0	0	0	0	0	0	0	0	0
hsa-miR-217-5p	0	0	0	0	0	0	0	0	0	0	0	0
hsa-miR-218-1-3p	0	0	0	0	0	0	0	0	0	0	0	0
hsa-miR-218-2-3p	0	0	0	0	0	0	0	0	0	0	0	0
hsa-miR-218-5p	0	0	0	0	0	0	0	0	0	0	0	0
hsa-miR-219a-1-3p	0	0	0	0	0	0	0	0	0	0	0	0
hsa-miR-219a-2-3p	0	0	0	0	0	0	0	0	0	0	0	0
hsa-miR-219a-5p	0	0	0	0	0	0	0	0	0	0	0	0
hsa-miR-219b-3p	0	0	0	0	0	0	0	0	0	0	0	0
hsa-miR-219b-5p	0	0	0	0	0	0	0	0	0	0	0	0
hsa-miR-22-3p	251.791	86.4383	120.641	87.2956	76.1391	90.3239	230.352	50.4553	0	0	0	0
hsa-miR-22-5p	0	0	0	0.414378	0	11.6326	0	0	0	0	0	0
hsa-miR-221-3p	3857.53	5207.44	8103.34	7290.56	5981.41	4760.07	3815.19	3306.9	45234.3	18786.1	15915.3	12732.3
hsa-miR-221-5p	222.126	263.101	125.599	72.378	184.09	220.336	142.715	0	0	0	0	0
hsa-miR-222-3p	572.679	732.979	880.295	608.307	537.563	1166.41	321.281	137.447	2135.12	1371.47	0	0
hsa-miR-222-5p	0	0	0	0	24.8234	0	0	0	0	0	0	0
hsa-miR-223-3p	23988.1	31338	37897.8	31396.4	26272.9	22357.1	35741.4	24183.8	63790.8	56700.8	49931.7	29774.6
hsa-miR-223-5p	533.97	594.001	1222.94	675.159	1141.57	697.821	1372.94	848.774	3820.39	1092.2	0	0
hsa-miR-224-3p	0	0	0	0	0	0	0	0	0	0	0	0
hsa-miR-224-5p	1680.41	933.814	1015.26	1605.02	1686.43	2431.9	174.929	1724.72	2164.31	1867.76	0	4140.07
hsa-miR-2276-3p	0	0	0	0	47.248	0	0	0	0	0	0	0
hsa-miR-2276-5p	0	0	0	0	0	0	0	0	0	0	0	0
hsa-miR-2277-3p	41.2416	0	0	0	0	0	0	0	0	397.566	0	0
hsa-miR-2277-5p	0	0	0	0	0	0	0	0	0	0	0	0
hsa-miR-2278	0	0	0	66.9911	0	0.136854	0	0	0	0	0	0
hsa-miR-2355-3p	0	0	80.4274	0	0	25.3181	0	0	562.642	0	0	0
hsa-miR-2355-5p	0	0	0	0	0	0	0	0	0	0	0	0
hsa-miR-2392	0	0	0	0	0	0	0	0	0	0	0	0
hsa-miR-23a-3p	2178.57	1721.14	1804.11	1465.93	959.458	833.854	1982.07	333.781	2271.8	8380.02	11202.2	0
hsa-miR-23a-5p	0.361768	0	22.0349	0	52.8802	7.25328	0	59.556	0	0	0	0
hsa-miR-23b-3p	215.614	631.687	415.358	511.618	317.907	347.884	62.8706	215.74	3.98096	941.885	0	0
hsa-miR-23b-5p	37.6239	0	60.0451	0	0	24.0864	0	0	0	0	0	0
hsa-miR-23c	0	0.232987	0	0.138126	0.1043	0	0	0.133834	0	0.88941	0	0
hsa-miR-24-1-5p	0	0	0	0	0	0	0	0	0	0	0	0
hsa-miR-24-2-5p	0	0	0	0	0	0	0	0	0	0	0	0
hsa-miR-24-3p	4894.36	3438.14	3457.83	5063.83	5599.46	5012.29	4203.33	3749.35	0	0	0	0
hsa-miR-2467-3p	0	0	0	0	0	0	0	0	0	0	0	0
hsa-miR-2467-5p	0	0	0	0	0	0	0	0	0	0	0	0
hsa-miR-25-3p	2029.88	1900.25	2014.54	1235.95	1048.95	2012.31	1459.36	2396.69	4847.48	4911.32	23224	0
hsa-miR-25-5p	0	41.8212	62.7995	0	131.314	26.9603	166.443	0	638.28	0	0	0
hsa-miR-2681-3p	0	0	0	0	0	0	0	0	0	0	0	0
hsa-miR-2681-5p	0	0	0	0	0	0	0	0	0	0	0	0
hsa-miR-2682-3p	0	0	0	0	0	0	0	0	0	0	0	0
hsa-miR-2682-5p	0	0	0	0	0	0	0	0	0	0	0	0
hsa-miR-26a-1-3p	0	0	50.6803	79.9749	0	0	0	0	0	0	0	0
hsa-miR-26a-2-3p	46.6681	0	0	0	0	0	0	0.133834	0	0	0	0
hsa-miR-26a-5p	16083.9	20058.1	21064.3	17915.1	12096.6	11446.9	17652.3	9000.72	0	660.832	751.366	0
hsa-miR-26b-3p	6.8736	121.852	41.8663	122.794	91.8885	224.441	0	1.2045	0	914.313	0	0
hsa-miR-26b-5p	13047.5	13303.1	16043.1	15605.2	12271	10923.7	17150.5	11160.3	23920.2	33233.7	21823.8	13804.5
hsa-miR-27a-3p	636.712	451.704	280.945	559.824	375.689	331.735	570.512	202.892	2194.83	4070.83	0	4.24623
hsa-miR-27a-5p	0	0	24.2384	0	36.5051	0	0	0	0	0	0	0
hsa-miR-27b-3p	2361.26	2426.91	935.382	1984.59	1420.05	1531.54	1828.79	3114.18	3941.15	2103.45	0	1885.33
hsa-miR-27b-5p	0	0	0	77.7649	0	0	0	8.96686	0	0	0	0
hsa-miR-28-3p	414.225	401.437	944.196	389.239	370.787	571.778	0	494.783	1755.6	2269.77	0	0
hsa-miR-28-5p	43.774	71.5854	100.81	0	150.401	0	0	36.2689	0	0	0	0
hsa-miR-2861	0	0	0	0	0	0	0	0	0	0	0	0
hsa-miR-2909	0	0	0	0	0	0	0	0	0	0	0	0
hsa-miR-296-3p	0	0	0	0	0	10.6746	0	0	0	0	0	0
hsa-miR-296-5p	0	0	0	0	0	0	0	0	0	0	0	0
hsa-miR-297	0	0	0	0	0	0	0	0	0	0	0	0
hsa-miR-298	0	0	0	0	0	0	0	0	0	0	0	0
hsa-miR-299-3p	0	0	0	0	0	0	0	0	0	0	0	0
hsa-miR-299-5p	0	0	42.4172	0	0	0	0	0	0	0	0	0
hsa-miR-29a-3p	200.781	327.173	329.422	122.38	32.5417	78.4176	0.865987	15.7924	676.762	2274.22	0	2.12312
hsa-miR-29a-5p	0	35.4723	0	0	0	0	0	0	0	0	0	0
hsa-miR-29b-1-5p	0	0	0	0	0	0	0	0	0	0	0	0
hsa-miR-29b-2-5p	0	0	0	147.518	0	0	0	0	0	0	0	0
hsa-miR-29b-3p	462.702	394.797	80.9783	125.556	227.27	80.4704	379.129	199.948	0	0	0	0
hsa-miR-29c-3p	260.473	162.567	367.432	167.961	111.184	98.8089	113.098	87.2596	2908.75	1473.75	0	0
hsa-miR-29c-5p	20.6208	60.635	71.0626	0	37.4438	0	0	0	0	0	0	0
hsa-miR-300	0	0	0	0	0	0	0	0	0	0	0	0
hsa-miR-301a-3p	34.7297	317.62	0	0	202.655	130.97	157.436	232.603	0	0	0	0
hsa-miR-301a-5p	35.8151	0	24.2384	0	0	0	0	0	0	0	0	0
hsa-miR-301b-3p	0	0.174741	0	0	0	0	0	0.133834	0	201.896	0	0
hsa-miR-301b-5p	0	0	0	0	0	0	0	0	0	0	0	0
hsa-miR-302a-3p	0	0	0	0	0	0	0	0	0	0	0	0
hsa-miR-302a-5p	0	0	0	0	0	0	0	0	0	0	0	0
hsa-miR-302b-3p	0	0	0	0	0	0	0	0	0	0	0	0
hsa-miR-302b-5p	0	0	0	0	0	0	0	0	0	0	0	0
hsa-miR-302c-3p	0	0	0	0	0	0	0	0	0	0	0	0
hsa-miR-302c-5p	0	0	0	0	0	0	0	0	0	0	0	0
hsa-miR-302d-3p	0	0	0	0	0	0	0	0	0	0	0	0
hsa-miR-302d-5p	0	0	0	0	0	0	0	0	0	0	0	0
hsa-miR-302e	0	0	0	0	0	0	0	0	0	0	0	0
hsa-miR-302f	0	0	0	0	0	0	0	0	0	0	0	0
hsa-miR-3059-3p	0	0	0	0	0	0	0	0	0	0	0	0
hsa-miR-3059-5p	0	0	0	0	0	0	0	0	0	0	0	0
hsa-miR-3064-3p	0	0	0	0	0	0	0	0	0	0	0	0
hsa-miR-3064-5p	38.3474	0	0	0	0	44.8883	0	0	0	0	0	0
hsa-miR-3065-3p	0	32.9677	37.4594	0	0	0	0	0	0	0	0	0
hsa-miR-3065-5p	31.8356	114.339	0.550873	9.94507	0	0	0	0.133834	0	0	0	0
hsa-miR-3074-3p	0	0	0	0	0	0	0	0	0	0	0	0
hsa-miR-3074-5p	0	0	0	0	0	0	0	0	0	0	0	0
hsa-miR-3085-3p	0	0	0	0	0	0	0	0	0	0	0	0
hsa-miR-3085-5p	0	0	0	0	0	0	0	0	0	0	0	0
hsa-miR-30a-3p	0	0.0582469	0	0.276252	28.8912	0.136854	0.346395	0	1.32699	0	0	0
hsa-miR-30a-5p	21.3443	86.6131	93.0975	148.071	113.896	138.634	210.262	10.3052	820.077	49.807	34.153	10.6156
hsa-miR-30b-3p	0	7.16436	21.484	0	0	0	0	0	0	0	0	0
hsa-miR-30b-5p	0	27.3178	30.298	0	0.1043	0	0	0	0	0	0	0
hsa-miR-30c-1-3p	0	0	0	0	0	23.1284	0	0	0	0	0	0
hsa-miR-30c-2-3p	29.665	0	0	0	0	0	0	0	0	0	0	0
hsa-miR-30c-5p	129.513	539.657	371.839	267.136	124.43	143.971	160.554	0.133834	0	0	0	0
hsa-miR-30d-3p	0	0	0	44.8909	0	0	0	0	0	460.714	0	2031.82
hsa-miR-30d-5p	6147.89	5880.49	11327	7217.91	4127.78	4447.22	8024.93	3350.66	31539.8	32426.1	17042.3	8919.21
hsa-miR-30e-3p	120.831	300.437	156.999	170.724	172.095	123.169	286.468	0	650.223	0	0	0
hsa-miR-30e-5p	3767.09	3133.56	4196.55	1520.9	1857.07	2301.21	2657.54	1373.54	7983.14	15242.7	1605.19	6320.51
hsa-miR-31-3p	0	0	0	0	0	0	0	0	0	0	0	0
hsa-miR-31-5p	0	0	0	0	0	0	0	0	0	0	0	0
hsa-miR-3115	0	0	0	0	0	0	0	0	0	0	0	0
hsa-miR-3116	0	0	0	0	0	0	0	0	0	0	0	0
hsa-miR-3117-3p	0	0	0	0	0	0	0	0	0	0	0	0
hsa-miR-3117-5p	0	0	0	0	0	0	0	0	0	0	0	0
hsa-miR-3118	0	0	0	0	0	0	0	0	0	0	0	0
hsa-miR-3119	0	0	0	0	0	0	0	0	0	0	0	0
hsa-miR-3120-3p	0	0	0	0	0	0	0	0	0	0	0	0
hsa-miR-3120-5p	0	0	0	0	0	0	0	0	0	0	0	0
hsa-miR-3121-3p	0	0	0	0	0	0	0	0	0	0	0	0
hsa-miR-3121-5p	0	0	0	0	0	0	0	0	0	0	0	0
hsa-miR-3122	0	0	0	0	0	0	0	0	0	0	0	0
hsa-miR-3123	0	0	0	0	0	0	0	0	0	0	0	0
hsa-miR-3124-3p	0	0	0	0	0	0	0	0	0	0	0	0
hsa-miR-3124-5p	0	0	0	0	0	0	0	0	0	0	0	0
hsa-miR-3125	0	0	0	0	0	0	0	0	0	0	0	0
hsa-miR-3126-3p	0.361768	0	0	0	0	0	0	0	0	0	0	0
hsa-miR-3126-5p	0	0	0	0	0	0	0	0	0	0	0	0
hsa-miR-3127-3p	0	0	0	0	0	0	0	0	0	0	0	0
hsa-miR-3127-5p	0	0	0	0	0	0	0	0	0	0	0	0
hsa-miR-3128	0	0	0	0	0	0	0	0	0	0	0	0
hsa-miR-3129-3p	0	0	0	0	0	0	0	0	0	0	0	0
hsa-miR-3129-5p	0	0	0	0	0	0	0	0	0	0	0	0
hsa-miR-3130-3p	0	0	0	0	0	0	0	0	0	0	0	0
hsa-miR-3130-5p	0	0	0	0	0	0	0	0	0	0	0	0
hsa-miR-3131	0	0	0	0	0	0	0	0	0	0	0	0
hsa-miR-3132	0	0	0	0	0	0	0	0	0	0	0	0
hsa-miR-3133	0	0	0	0	0	0	0	0	0	0	0	0
hsa-miR-3134	0	0	0	0	0	0	0	0	0	0	0	0
hsa-miR-3135a	0	0	0	0	0	0	0	0	0	0	0	0
hsa-miR-3135b	1.80884	2.44637	17.0771	0	0.312901	4.92676	0	0.133834	0	0	0	0
hsa-miR-3136-3p	0	0	0	0	0	0	0	0	0	0	0	0
hsa-miR-3136-5p	0	0	0	0	0	0	0	0	0	0	0	0
hsa-miR-3137	0	0	0	0	0	0	0	0	0	0	0	0
hsa-miR-3138	0.723536	58.8293	53.4347	0	191.808	62.4056	131.457	39.0795	532.121	0	0	0
hsa-miR-3139	0	0	0	0	0	0	0	0	0	0	0	0
hsa-miR-3140-3p	0	0	0	0	37.861	0	0	0	0	0	0	0
hsa-miR-3140-5p	0	0	0	0	0	0	0	0	0	0	0	0
hsa-miR-3141	0	0	0	0	0	0	0	0	0	0	0	0
hsa-miR-3142	0	0	0	0	0	0	0	0	0	0	0	0
hsa-miR-3143	0	0	0	0	0	0	0	0	0	0	0	0
hsa-miR-3144-3p	0	0	0	0	0	0	0	0	0	0	0	0
hsa-miR-3144-5p	0	0	0	0	0	0	0	0	0	0	0	0
hsa-miR-3145-3p	0	0	0	0	0	0	0	0	0	0	0	0
hsa-miR-3145-5p	0	0	0	0	0	0	0	0	0	0	0	0
hsa-miR-3146	0	39.8409	0	0	0	0	0	0	0	0	0	0
hsa-miR-3147	0	0	0	0	0	0	0	0	0	0	0	0
hsa-miR-3148	0	0	0	0	0	0	0	0	0	0	0	0
hsa-miR-3149	0	0	0	0	0	0	0	0	0	0	0	0
hsa-miR-3150a-3p	0	0	0	0	0	0	0	0	0	0	0	0
hsa-miR-3150a-5p	0	0	0	0	0	0	0	0	0	0	0	0
hsa-miR-3150b-3p	0	0	0	0	0	0	0	0	0	0	0	0
hsa-miR-3150b-5p	0	0	0	0	0	0	0	0	0	0	0	0
hsa-miR-3151-3p	0	0	0	0	0	0	0	0	0	0	0	0
hsa-miR-3151-5p	0	0	0	0	0	0	0	0	0	0	0	0
hsa-miR-3152-3p	0	0	0	0	0	0	0	0	0	0	0	0
hsa-miR-3152-5p	0	0	0	0	0	0	0	0	0	0	0	0
hsa-miR-3153	0	0	0	0	0	0	0	0	0	0	0	0
hsa-miR-3154	0	0	0	0	0	0	0	0	0	0	0	0
hsa-miR-3155a	0	0	0	0	0	0	0	0	0	0	0	0
hsa-miR-3155b	0	0	0	0	0	0	0	0	0	0	0	2.12312
hsa-miR-3156-3p	0	0	0	0	0	0	0	0	0	0	0	0
hsa-miR-3156-5p	0	0	0	0	0	0	0	0	0	0	0	0
hsa-miR-3157-3p	0	0	0	0	0	0	0	0	0	0	0	0
hsa-miR-3157-5p	0	0	0	0	0	0	0	0	0	0	0	0
hsa-miR-3158-3p	0	0	0	0	0	0	0	0	0	0	0	0
hsa-miR-3158-5p	0	0	0	0	0	0	0	0	0	0	0	0
hsa-miR-3159	0	0	0	0	0	0	0	0	0	0	0	0
hsa-miR-3160-3p	0	0	0	0	0	0	0	0	0	0	0	0
hsa-miR-3160-5p	0	0	0	0	0	0	0	0	0	0	0	0
hsa-miR-3161	0	0	0	0	0	0	0	0	0	0	0	0
hsa-miR-3162-3p	0	0	0	0	0	0	0	0	0	0	0	0
hsa-miR-3162-5p	0	0	0	0	0	0	0	0	0	0	0	0
hsa-miR-3163	0	0	0	0	0	0	0	0	0	0	0	0
hsa-miR-3164	0	26.8518	0	0	0	0	0	0	0	0	0	0
hsa-miR-3165	0	0	0	0	0	0	0	0	0	0	0	0
hsa-miR-3166	0	0	0	36.4652	0	14.2329	0	0	0	0	0	0
hsa-miR-3167	0	0	0	0	0	0	0	0	0	0	0	0
hsa-miR-3168	1.80884	1.80565	0	23.3433	1.7731	1.23169	1.21238	2.40901	0	0	0	0
hsa-miR-3169	0	0	0	0	0	0	0	0	0	0	0	0
hsa-miR-3170	0	0	0	0	0	0	0	0	0	0	0	0
hsa-miR-3171	0	0	0	0	0	0	0	0	0	0	0	0
hsa-miR-3173-3p	0	0	0	0	0	0	0	0	0	0	0	0
hsa-miR-3173-5p	34.0062	0	14.8736	45.1672	0	49.1307	232.084	0	0	0	0	0
hsa-miR-3174	0	0	0	0	1.3559	0	0	0	0	0	0	0
hsa-miR-3175	0	0	0	0	0	0	0	0	0	0	0	0
hsa-miR-3176	0	0	0	0	0	0	0	0	0	0	0	0
hsa-miR-3177-3p	0	23.2987	0	0	0	0	0	0	0	0	0	0
hsa-miR-3177-5p	0	0	0	0	0	0	0	0	0	0	0	0
hsa-miR-3178	0	0	0	0	2.1903	0	0	0	0	0	0	0
hsa-miR-3179	0	0	0	0	0	0	0	0	0	0	0	0
hsa-miR-3180	0	0	0	0	0	0	0	0	0	0	0	0
hsa-miR-3180-3p	0	0	0	0.138126	0	0	0	0	0	0	0	0
hsa-miR-3180-5p	0	5.53345	12.6701	0	0	5.06361	0	0	0	0	0	0
hsa-miR-3181	0	0	0	0	28.0568	0	0	0	0	0	0	0
hsa-miR-3182	4.34122	6.52365	0.550873	5.80129	0	4.92676	0.173197	0	0	0	0	0
hsa-miR-3183	0	0	0	0	0	0	0	0	0	0	0	0
hsa-miR-3184-3p	0	0	0	0	0	0	0	0	0	0	0	0
hsa-miR-3184-5p	0	0	0	0	0	0	0	0	0	0	0	0
hsa-miR-3185	0	0	0	0	0	0	0	0	0	0	0	0
hsa-miR-3186-3p	0	0	0	0	0	0	0	0	0	0	0	0
hsa-miR-3186-5p	0	0	0	0	0	0	0	0	0	0	0	0
hsa-miR-3187-3p	32.9209	0	0	0.414378	0	0	0	0	0	0	0	0
hsa-miR-3187-5p	0	0	0	0	0	0	0	0	0	0	0	0
hsa-miR-3188	0	0	0	0	0	0	0	0	0	0	0	0
hsa-miR-3189-3p	0	0	0	0	0	0	0	0	0	0	0	0
hsa-miR-3189-5p	0	0	0	0	0	0	0	0	0	0	0	0
hsa-miR-3190-3p	0	0	0	0	0	0	0	0	0	0	0	0
hsa-miR-3190-5p	0	0	0	0	0	0	0	0	0	0	0	0
hsa-miR-3191-3p	0	0	19.2805	0	0	0	0	0	0	0	0	0
hsa-miR-3191-5p	0	0	0	0	0	0	0	0	0	0	0	0
hsa-miR-3192-3p	0	0	0	0	0	0	0	0	0	0	0	0
hsa-miR-3192-5p	0	0	0	0	0	0	0	0	0	0	0	0
hsa-miR-3193	0	0	0	0	0	0	0	0	0	0	0	0
hsa-miR-3194-3p	0	0	0	0	0	0	0	0	0	0	0	0
hsa-miR-3194-5p	0	0	0	0	0	0	0	0	0	0	0	0
hsa-miR-3195	0	0	0	0	0	0	0	0	0	0	0	0
hsa-miR-3196	0	0	0	0	0	0	0	0	0	0	0	0
hsa-miR-3197	0	0	0	0	0	0	0	0	0	0	0	0
hsa-miR-3198	0	0	34.1541	0	0	23.2653	0	0	0	0	0	0
hsa-miR-3199	0	0	0	0	0	0	0	0	0	0	0	0
hsa-miR-32-3p	34.7297	0	0	0	0	0	0	0	0	0	0	0
hsa-miR-32-5p	137.834	112.824	116.234	80.8037	91.6799	73.9014	0	0	0	0	0	0
hsa-miR-3200-3p	0	0	0.550873	0	0	0	0	0	0	0	0	0
hsa-miR-3200-5p	0	0	0	0	0	0	0	0	0	0	0	0
hsa-miR-3201	0	0	0	0	0	0	0	0	0	0	0	0
hsa-miR-3202	0	0	0	0	0	0	0	0	0	0	0	0
hsa-miR-320a-3p	2215.11	3204.92	2866.19	4371.27	2985.91	2915.41	2171.2	2588.34	21908.5	5396.94	10587.4	11403.3
hsa-miR-320a-5p	0	0	0	0	0	0	0.173197	0	0	0	0	0
hsa-miR-320b	98.7627	42.8697	60.596	128.181	151.861	130.97	3.98354	2.81051	0	0	0	0
hsa-miR-320c	7.59713	9.84372	47.9259	24.8627	88.7595	68.5641	49.5344	0.535335	0	514.079	0	0
hsa-miR-320d	3.25591	0.465975	4.95786	27.7633	25.8665	10.4009	70.3181	0	0	0	0	0
hsa-miR-320e	0.361768	0.640715	0	0.276252	0.730101	0.957981	0.346395	0.401501	0	0	0	0
hsa-miR-323a-3p	0	17.9983	0	0	0	0	0	0	0	0	0	0
hsa-miR-323a-5p	0	0	0	0	0	0	0	0	0	0	0	0
hsa-miR-323b-3p	0	27.9585	85.9362	0	39.1126	0	0	0	0	0	0	0
hsa-miR-323b-5p	0	0	0	0	0	0	0	0	0	0	0	0
hsa-miR-324-3p	0	0	29.1963	31.2165	0	0	0	0	0	0	0	0
hsa-miR-324-5p	184.502	110.145	65.5539	69.2011	133.191	44.8883	141.502	0.133834	0	0	0	0
hsa-miR-325	0	0	0	0	0	0	0	0	0	0	0	0
hsa-miR-326	28.5797	114.397	0	0	73.2187	0	0	0	550.699	0	0	0
hsa-miR-328-3p	977.859	903.642	1287.39	1088.85	474.149	452.441	326.131	299.52	512.216	1687.21	0	0
hsa-miR-328-5p	0	0	0	0	0	0	0	0	0	0.88941	0	0
hsa-miR-329-3p	0	0	0	0	0	0	0	0	0	0	0	0
hsa-miR-329-5p	0	0	34.705	0	0	0	0	0	0	0	0	0
hsa-miR-330-3p	0	8.27105	0	0	28.2654	0	0	0	0	0	0	0
hsa-miR-330-5p	0	0	33.0524	0	0	0	0	0	0	425.138	0	0
hsa-miR-331-3p	70.9066	22.1338	4.95786	61.3279	0	0	94.0462	0	0	0	0	0
hsa-miR-331-5p	0	0	0	0	0	0	0	0	0	0	0	0
hsa-miR-335-3p	0	51.3737	37.4594	69.3392	105.343	0	0	0	0	0	0	0
hsa-miR-335-5p	146.154	242.831	412.053	165.199	241.976	33.6662	193.288	202.758	0	1658.75	0	0
hsa-miR-337-3p	0	0	0	0	0	0	0	0	0	0	0	0
hsa-miR-337-5p	0	20.3282	0	0	33.0632	18.8859	0	0	0	0	0	0
hsa-miR-338-3p	0	0	0	0	0	0	0	0	0	0	0	0
hsa-miR-338-5p	0	0	0	0	0	0	0	0	0	0	0	0
hsa-miR-339-3p	24.2385	127.735	91.9958	60.361	44.4319	30.9291	109.807	0	460.464	0	0	0
hsa-miR-339-5p	168.222	482.925	362.474	627.506	132.357	96.2087	346.568	287.207	0	60.4799	0	0
hsa-miR-33a-3p	0	0	0	0	0	0	0	0	0	0	0	0
hsa-miR-33a-5p	27.4944	78.6915	13.7718	0	0	18.6122	113.271	0	0	290.837	0	0
hsa-miR-33b-3p	0	0	0	0	0	0	0	0	0	0	0	0
hsa-miR-33b-5p	0	0.116494	0	0	0	0	0	0	0	0	0	0
hsa-miR-340-3p	66.2036	0	2.20349	0	0	0.136854	0	107.736	0	0	0	0
hsa-miR-340-5p	184.864	191.516	244.588	69.6155	109.828	0	0	0	2103.27	0	0	0
hsa-miR-342-3p	2384.78	982.974	4568.39	4223.34	1750.68	2224.84	2389.95	1638.79	2829.13	10029	10553.3	4241.98
hsa-miR-342-5p	121.192	36.8703	241.282	105.804	143.204	219.515	109.807	228.856	0	0	0	0
hsa-miR-345-3p	0	0	0	0	0	0	0	0	0	0	0	0
hsa-miR-345-5p	0	49.4516	56.189	0	0	23.6758	0	0	0	213.458	0	0
hsa-miR-346	0	0	0	0	0	0	0	0	0	0	0	0
hsa-miR-34a-3p	0	0	0	0	0	0	0	0	0	0	0	0
hsa-miR-34a-5p	0	27.9585	34.1541	130.253	0	0	0	0	17.2508	361.99	0	0
hsa-miR-34b-3p	0	0	0	0	0	0	0	0	0	0	0	0
hsa-miR-34b-5p	0	0	0	0	0	0	0	0	0	0	0	0
hsa-miR-34c-3p	0	0	0	0	0	0	0	0	0	0	0	0
hsa-miR-34c-5p	0	0	0	0	0	0	0	0	0	0	0	0
hsa-miR-3529-3p	0	0	0	0	0	0	0	0	0	0	0	0
hsa-miR-3529-5p	0	0	0	0	0	0	0	0	0	0	0	0
hsa-miR-3605-3p	1.44707	0	32.5015	0	0	19.2965	0	101.58	0	0	0	0
hsa-miR-3605-5p	0	0	0	0	30.1428	0	0	0	0	0	0	0
hsa-miR-3606-3p	0	0	0	0	0	0	0	0	0	0	0	0
hsa-miR-3606-5p	0	0	0	0	0	0	0	0	0	0	0	0
hsa-miR-3609	0	0	0	0	0	0	0	0	0	0	0	0
hsa-miR-361-3p	94.0597	202.35	326.668	61.6042	43.7018	52.5521	330.287	0	1105.38	742.657	0	0
hsa-miR-361-5p	136.748	201.825	535.999	64.3667	233.737	147.94	0	155.113	3056.05	1415.05	0	0
hsa-miR-3610	0	0	0	0	0	0	0	0	0	0	0	0
hsa-miR-3611	0	0	0	0	0	0	0	0	0	0	0	0
hsa-miR-3612	0	0	0	0	0	0	0	0	0	0	0	0
hsa-miR-3613-3p	0	4.95098	0	0	0	0	0	0	0	0	0	0
hsa-miR-3613-5p	24.962	34.3656	15.9753	46.5484	0.521501	11.9063	0	0	0	0	0	1717.6
hsa-miR-3614-3p	0	0	0	0	0	0	0	0	0	0	0	0
hsa-miR-3614-5p	0	0	0	0	0	0	0	0	0	0	0	0
hsa-miR-3615	200.781	275.216	350.906	266.031	236.24	169.699	0.519592	230.06	556.007	858.281	0	0
hsa-miR-3616-3p	0	0	0	0	0	0	0	0	0	0	0	0
hsa-miR-3616-5p	0	0	0	0	0	0	0	0	0	0	0	0
hsa-miR-3617-3p	0	0	0	0	0	0	0	0	0	0	0	0
hsa-miR-3617-5p	1.44707	0	0	0	0	0	0	85.3859	0	0	0	0
hsa-miR-3618	0	0	0	0	0	0	0	0	0	0	0	0
hsa-miR-3619-3p	0	0	0	0	0	0	0	0	0	0	0	0
hsa-miR-3619-5p	0	0	0	0	0	0	0	0	0	0	0	0
hsa-miR-362-3p	0	0	0	0	0	0	0	0	0	0	0	0
hsa-miR-362-5p	0	0	34.705	0	0	0	0	0	0	0	0	0
hsa-miR-3620-3p	0	26.9683	0	0	0	0	125.222	0	0	0	0	0
hsa-miR-3620-5p	0	0	0	0	0	0	0	0	0	0	0	0
hsa-miR-3621	0	0	0	0	0	0	0	0	0	0	0	0
hsa-miR-3622a-3p	0	0	0	0	0	0	0	0	0	0	0	0
hsa-miR-3622a-5p	0	0	0	0	0	0	0	0	0	0	0	0
hsa-miR-3622b-3p	0	0	0	0	0	0	0	0	0	0	0	0
hsa-miR-3622b-5p	0	0	0	0	0	0	0	0	0	0	0	0
hsa-miR-363-3p	138.557	114.572	31.3998	56.3554	47.9781	28.192	0	0	581.219	418.023	0	0
hsa-miR-363-5p	0	0	0	0	0	0	0	0	0	0	0	0
hsa-miR-3646	0	0	0	0	0	0	0	0	0	0	0	0
hsa-miR-3648	0	0	0	0	0	0	0	0	0	0	0	0
hsa-miR-3649	0	0	0	0	0	0	0	0	0	0	0	0
hsa-miR-3650	0	0	0	0	0	0	0	0	0	0	0	0
hsa-miR-3651	0	0	0	0	0	0	0	0	0	0	0	0
hsa-miR-3652	0	0	0	0	0	0	0	0	0	0	0	0
hsa-miR-3654	0	0	0	0	0	0	0	0	0	0	0	0
hsa-miR-3655	0	0	0	0	0	0	0	0	0	0	0	0
hsa-miR-3657	0	0	0	0	0	0	0	0	0	0	0	0
hsa-miR-3658	0	0	0	0	0	0	0	0	0	0	0	0
hsa-miR-3659	0	0	0	0	0	0	0	0	0	0	0	0
hsa-miR-365a-3p	0	0	0	0	0	0	0	0	0	0	0	0
hsa-miR-365a-5p	0	0	0	0	0	0	0	0	0	0	0	0
hsa-miR-365b-3p	0	0	0	0	0	0	0	0	0	0	0	0
hsa-miR-365b-5p	0	0	0	0	0	0	0	0	0	0	0	0
hsa-miR-3660	0	0	0	0	0	0	0	0	0	0	0	0
hsa-miR-3661	0	0	0	0	0	0	0	0	0	0	0	0
hsa-miR-3662	0	0	0	0	0	0	0	0	0	0	0	0
hsa-miR-3663-3p	0	0	0	0	0	0	0	0	0	0	0	0
hsa-miR-3663-5p	0	0	0	0	0	0	0	0	0	0	0	0
hsa-miR-3664-3p	0	0	0	0	0	0	0	0	0	0	0	0
hsa-miR-3664-5p	0	0	0	0	0	0	0	0	0	0	0	0
hsa-miR-3665	0	0	0	0	0	0	0	0	0	0	0	0
hsa-miR-3666	0	0	0	0	0	0	0	0	0	0	0	0
hsa-miR-3667-3p	0	0	0	0	0	0	0	0	0	0	0	0
hsa-miR-3667-5p	0	0	0	0	0	0	0	0	0	0	0	0
hsa-miR-3668	0	0	0	0	0	0	0	0	0	0	0	0
hsa-miR-367-3p	0	0	0	0	0	0	0	0	0	0	0	0
hsa-miR-367-5p	0	0	0	0	0	0	0	0	0	0	0	0
hsa-miR-3670	0	0	0	0	0	0	0	0	0	0	0	0
hsa-miR-3671	0	0	0	0	0	0	0	0	0	0	0	0
hsa-miR-3672	0	0	0	0	0	0	0	0	0	0	0	0
hsa-miR-3674	0	0	0	0	0	0	0	0	0	0	0	0
hsa-miR-3675-3p	0	0	0	0	0	0	0	0	0	0	0	0
hsa-miR-3675-5p	0	0	13.2209	0	0	0	0	0	0	0	0	0
hsa-miR-3677-3p	0	0	0	0	0	0	0	0	0	0	0	0
hsa-miR-3677-5p	0	0	0	0	0	0	0	0	0	0	0	0
hsa-miR-3678-3p	0	0	0	0	0	0	0	0	0	0	0	0
hsa-miR-3678-5p	0	0	0	0	0	0	0	0	0	0	0	0
hsa-miR-3679-3p	0	0	0	0	0	0	0	0	0	0	0	0
hsa-miR-3679-5p	52.4564	0	24.2384	0	42.6588	0	30.6559	0	260.089	0	0	0
hsa-miR-3680-3p	0	15.2607	0	0	0	0	0	0	0	0	0	0
hsa-miR-3680-5p	0	0	0	0	0	0	0	0	0	0	0	0
hsa-miR-3681-3p	0	0	0	0	0	0	0	0	0	0	0	0
hsa-miR-3681-5p	0	0	0	0	0	0	0	0	0	0	0	0
hsa-miR-3682-3p	0	0	0	0	0	21.0756	0	0	0	0	0	0
hsa-miR-3682-5p	0	0	0	0	0	0	0	0	0	0	0	0
hsa-miR-3683	0	0	0	0	0	0	0	0	0	0	0	0
hsa-miR-3684	0	0	0	0	0	0	0	0	0	0	0	0
hsa-miR-3685	0	0	0	0	0	0	0	0	0	0	0	0
hsa-miR-3686	0	0	0	0	0	0	0	0	0	0	0	0
hsa-miR-3688-3p	0	0	0	0	0	0	0	0	0	0	0	0
hsa-miR-3688-5p	0	0	0	0	0	0	0	0	0	0	0	0
hsa-miR-3689a-3p	0	0	0	0	0	0	0	0	0	0	0	0
hsa-miR-3689a-5p	0	0	0	0	0	0	0	0	0	0	0	0
hsa-miR-3689b-3p	0	0	0	0	0	0	0	0	0	0	0	0
hsa-miR-3689b-5p	0	0	0	0	0	0	0	0	0	0	0	0
hsa-miR-3689c	0	0	0	0	0	0	0	0	0	0	0	0
hsa-miR-3689d	0	0	0	0	0	0	0	0	0	0	0	0
hsa-miR-3689e	0	0	0	0	0	0	0	0	0	0	0	0
hsa-miR-3689f	0	0	0	0	0	0	0	0	0	0	0	0
hsa-miR-369-3p	1.0853	0	57.2908	0	273.058	14.9171	160.9	87.5273	0	0	0	0
hsa-miR-369-5p	0	42.3455	88.6905	0	62.7887	0	0.346395	82.4416	0	0	0	0
hsa-miR-3690	0	0	0	0	0	0	0	0	0	0	0	0
hsa-miR-3691-3p	0	0	0	0	0	0	0	0	0	0	0	0
hsa-miR-3691-5p	0	0	0	0	0	0	0	0	0	0	0	0
hsa-miR-3692-3p	0	0	0	0	0	0	0	0	0	0	0	0
hsa-miR-3692-5p	0	0	0	0	0	0	0	0	0	0	0	0
hsa-miR-370-3p	159.902	46.1898	485.87	0.138126	203.698	234.432	0	0	954.102	0	0	0
hsa-miR-370-5p	0	0	0	0	0	0	0	0	0	0	0	0
hsa-miR-3714	0	0	0	0	0	0	0	0	0	0	0	0
hsa-miR-371a-3p	0	0	0	0	0	0	0	0	0	0	0	0
hsa-miR-371a-5p	0	0	0	0	0	0	0	0	0	0	0	0
hsa-miR-371b-3p	0	0	0	0	0	0	0	0	0	0	0	0
hsa-miR-371b-5p	0	0	0	0	0	0	0	0	0	0	0	0
hsa-miR-372-3p	0	0	0	0	0	0	0	0	0	0	0	0
hsa-miR-372-5p	0	0	0	0	0	0	0	0	0	0	0	0
hsa-miR-373-3p	0	0	0	0	0	0	0	0	0	0	0	0
hsa-miR-373-5p	0	0	0	0	0	0	0	0	0	0	0	0
hsa-miR-374a-3p	35.8151	84.225	128.904	0	61.1199	0	0	0	0	295.284	0	0
hsa-miR-374a-5p	38.7092	230.891	291.963	80.2512	105.656	75.5436	184.109	120.986	0	1585.82	0	0
hsa-miR-374b-3p	0	0	26.4419	0	0	33.2556	0	0	0	0	0	0
hsa-miR-374b-5p	0	0	0	0	0	0	0	0	0	0	0	0
hsa-miR-374c-3p	0	0	0	0	0	0	0	0	0	0	0	0
hsa-miR-374c-5p	0	0	0	0	0	0	0	0	0	0	0	0
hsa-miR-375-3p	0	0	0	0	0	0	0	0	0	0	0	0
hsa-miR-375-5p	0	0	0	0	0	0	0	0	0	0	0	0
hsa-miR-376a-2-5p	0	0	0	0	0	0	0	0	0	0	0	0
hsa-miR-376a-3p	0	0	6.0596	0	0	24.9075	142.888	0	0	0	0	0
hsa-miR-376a-5p	0	0	0	0	0	0	0	0	0	0	0	0
hsa-miR-376b-3p	0	0	0	0	0	0	0.173197	0	0	0	0	0
hsa-miR-376b-5p	0	0	0	0	0	0	0	0	0	0	0	0
hsa-miR-376c-3p	0	0	0	0	0	0	0	0	0	0	0	0
hsa-miR-376c-5p	0	0	0	0	0	0	0	0	0	0	0	0
hsa-miR-377-3p	0	33.8414	31.9506	0	0	28.7394	0	0	0	0	0	0
hsa-miR-377-5p	0	0	0	0	0	0	0	0	0	0	0	0
hsa-miR-378a-3p	19.8973	11.0087	4.95786	42.2665	16.5837	11.0852	0	42.4253	0	0	0	0
hsa-miR-378a-5p	0	0	0	0	0	0	0	0	0	0	0	0
hsa-miR-378b	0	0	0	0	0	0	0	0	0	0	0	0
hsa-miR-378c	0	0	0	0	0	0	0	0	0	0	0	0
hsa-miR-378d	0	0	0	0	0	0	0	0	0	0	0	0
hsa-miR-378e	0	0	0	0	0	0	0	0	0	0	0	0
hsa-miR-378f	0	0	0	0	0	0	0	0	0	0	0	0
hsa-miR-378h	0	0	0	0	0	0	0	0	0	0	0	0
hsa-miR-378i	0	3.08708	0	0.276252	0.1043	0	0	0.267667	0	0	0	0
hsa-miR-378j	0	0	0	0	0	0	0	0	0	0	0	0
hsa-miR-379-3p	0	0	0	0	0	0	0	0	0	0	0	0
hsa-miR-379-5p	320.527	241.55	1033.44	514.933	556.65	1024.22	496.037	1203.57	505.581	0	0	0
hsa-miR-380-3p	0	0	0	0	0	0	0	0	0	0	0	0
hsa-miR-380-5p	0	0	0	0	0	0	0	0	0	0	0	0
hsa-miR-381-3p	1.80884	34.0162	181.237	84.5331	262.524	32.0239	890.927	242.105	1062.92	540.761	0	0
hsa-miR-381-5p	0	0	0	0	0	0	0	0	0	0	0	0
hsa-miR-382-3p	0	0	0.550873	0	0	0	162.286	0	0	0	0	0
hsa-miR-382-5p	595.47	382.682	2296.59	1008.6	4210.81	1541.67	3876.33	2346.51	4436.11	844.939	0	5233.48
hsa-miR-383-3p	0	0	0	0	0	0	0	0	0	0	0	0
hsa-miR-383-5p	0	0	0	0	0	0	0	0	0	0	0	0
hsa-miR-384	0	0	0	0	0	0	0	0	0	0	0	0
hsa-miR-3907	0	0	0	0	0	0	0	0	0	0	0	0
hsa-miR-3908	0	0	0	0	0	0	0	0	0	0	0	0
hsa-miR-3909	0	0	0	0	0	0	0	0	0	0	0	0
hsa-miR-3910	0	0	0	0	0	0	0	0	0	0	0	0
hsa-miR-3911	0	0	0	0	0	0	0	0	0	0	0	0
hsa-miR-3912-3p	0	0	0	0	0	0	0	0	0	0	0	0
hsa-miR-3912-5p	0	0	0	0	0	0	0	0	0	0	0	0
hsa-miR-3913-3p	0	0	0	0	0	0	0	0	0	0	0	0
hsa-miR-3913-5p	0	0	0	0	0	0	0	0	0	0	0	0
hsa-miR-3914	0	0	0	0	0	0	0	0	0	0	0	0
hsa-miR-3915	0	0	0	0	0	0	0	0	0	0	0	0
hsa-miR-3916	0	0	0	0	0	0	0	0	0	0	0	0
hsa-miR-3917	0	0	0	0	0	0	0	0	0	0	0	0
hsa-miR-3918	0	0	0	0	0	0	0	0	0	0	0	0
hsa-miR-3919	0	0	0	0	0	0	0	0	0	0	0	0
hsa-miR-3920	0	0	0	0	0	0	0	0	0	0	0	0
hsa-miR-3921	0	0	0	0	0	0	0	0	0	0	0	0
hsa-miR-3922-3p	0	0	0	0	0	0	0	0	0	0	0	0
hsa-miR-3922-5p	0	0	0	0	0	0	0	0	0	0	0	0
hsa-miR-3923	0	0	0	0	0	0	0	0	0	0	0	0
hsa-miR-3924	0	0	0	0	0	0	0	0	0	0	0	0
hsa-miR-3925-3p	0	0	0	0	0	0	0	0	0	0	0	0
hsa-miR-3925-5p	0	0	0	0	0	0	0	0	0	0	0	0
hsa-miR-3926	0	0	0	0	0	0	0	0	0	0	0	0
hsa-miR-3927-3p	0	0	0	0	0	0	0	0	0	0	0	0
hsa-miR-3927-5p	0	0	0	0	0	0	0	0	0	0	0	0
hsa-miR-3928-3p	0	0	30.8489	0	0	19.2965	130.418	0	0	0	0	0
hsa-miR-3928-5p	0	0	0	0	0	0	0	0	0	0	0	0
hsa-miR-3929	0	0	0	0	0	0	0	0	0	0	0	0
hsa-miR-3934-3p	0	0	0	0	0	0	0	0	0	0	0	0
hsa-miR-3934-5p	0	0	0	0	0	0	0	0	0	0	0	0
hsa-miR-3935	0	0	0	0	0	0	0	0	0	0	0	0
hsa-miR-3936	0	0	0	0	0	0	0	0	0	0	0	0
hsa-miR-3937	0	0	0	0	0	0	0	0	0	0	0	0
hsa-miR-3938	0	0	0	0	0	0	0	0	0	0	0	0
hsa-miR-3939	0	0	0	0	0	0	0	0	0	0	0	0
hsa-miR-3940-3p	0	0	0	0	0	0	0	0	0	0	0	0
hsa-miR-3940-5p	0	0	0	0	0	0	0	0	0	0	0	0
hsa-miR-3941	0	0	0	0	0	0	0	0	0	0	0	0
hsa-miR-3942-3p	0	0	0	0	0	0	0	0	0	0	0	0
hsa-miR-3942-5p	0	0	0	0	0	0	0	0	0	0	0	0
hsa-miR-3943	0	0	0	0	0	0	0	0	0	0	0	0
hsa-miR-3944-3p	0	0	0	0	0	0	0	0	0	0	0	0
hsa-miR-3944-5p	0	0	0	0	0	0	0	0	0	0	0	0
hsa-miR-3945	0	0	0	0	0	0	0	0	0	0	0	0
hsa-miR-3960	0	0	0	0	0	0	0	0	0	0	0	0
hsa-miR-3972	0	0	0	0	0	0	0	0	0	0	0	0
hsa-miR-3973	0	0	0	0	0	0	0	0	0	0	0	0
hsa-miR-3974	0	0	0	0	0	0	0	0	0	0	0	0
hsa-miR-3975	0	0	0	0	0	0	0	0	0	0	0	0
hsa-miR-3976	0	0	0	0	0	0	0	0	0	0	0	0
hsa-miR-3977	0	0	0	0	0	0	0	0	0	0	0	0
hsa-miR-3978	0	0	0	0	0	0	0	0	0	0	0	0
hsa-miR-409-3p	325.23	538.842	2885.47	797.953	1672.45	1279.86	2976.22	1242.51	5897.12	3413.56	0	1942.65
hsa-miR-409-5p	0	0	0	0	0	0	0	0	0	0	0	0
hsa-miR-410-3p	0	0	0	0	0	0	0	0	0	0	0	0
hsa-miR-410-5p	0	0	0	0	0	0	0	0	0	0	0	0
hsa-miR-411-3p	0	0	0	0	0	0	0	0	0	0	0	0
hsa-miR-411-5p	2.53238	28.541	159.753	178.735	165.42	44.4777	191.383	345.291	0	492.733	0	0
hsa-miR-412-3p	0	0	0	0	0	0	0	0	0	0	0	0
hsa-miR-412-5p	0	0	0	0	43.9104	0	161.42	0	0	0	0	0
hsa-miR-421	0	1.51442	0	55.3885	0	31.2028	0.173197	0	0	0	0	0
hsa-miR-422a	0	0	0	0	0	0	0	0	0	0	0	0
hsa-miR-423-3p	1675.71	2522.32	1893.35	1612.9	1769.97	1662.1	1748.95	1806.09	2554.45	8509.87	0	0
hsa-miR-423-5p	0	0	0	0	0	0	0	0	0	0	0	0
hsa-miR-424-3p	0	0	0	0	0	0	0	0	0	0	0	0
hsa-miR-424-5p	91.8891	0	0	0	0	16.9699	0	0	0	0	0	0
hsa-miR-425-3p	1.80884	177.362	300.226	0	75.7219	85.1235	138.038	149.894	1074.86	836.045	0	0
hsa-miR-425-5p	2074.74	3945.23	2416.13	3441.13	2023.53	2031.06	2808.74	1608.41	3747.41	15686.5	34.153	0
hsa-miR-4251	0	0	0	0	0	0	0	0	0	0	0	0
hsa-miR-4252	0	0	0	0	0	0	0	0	0	0	0	0
hsa-miR-4253	0	0	0	0	0	0	0	0	0	0	0	0
hsa-miR-4254	0	0	0	0	0	0	0	0	0	0	0	0
hsa-miR-4255	0	0	0	0	0	0	0	0	0	0	0	0
hsa-miR-4256	0	0	0	0	0	0	0	0	0	0	0	0
hsa-miR-4257	0	0	0	0	0	0	0	0	0	0	0	0
hsa-miR-4258	0	0	0	0	0	0	0	0	0	0	0	0
hsa-miR-4259	0	0	0	0	0	0	0	0	0	0	0	0
hsa-miR-4260	0	0	0	0	0	0	0	0	0	0	0	0
hsa-miR-4261	0	0	0	0	0	0	0	0	0	0	0	0
hsa-miR-4262	0	0	0	0	0	0	0	0	0	0	0	0
hsa-miR-4263	0	0	0	0	0	0	0	0	0	0	0	0
hsa-miR-4264	0	0	0	0	0	0	0	0	0	0	0	0
hsa-miR-4265	0	0	0	0	0	0	0	0	0	0	0	0
hsa-miR-4266	0	0	0	0	0	0	0	0	0	0	0	0
hsa-miR-4267	0	0	0	0	0	0	0	0	0	0	0	0
hsa-miR-4268	0	0	0	0	0	0	0	0	0	0	0	0
hsa-miR-4269	0	0	0	0	0	0	0	0	0	0	0	0
hsa-miR-4270	0	0	0	0	0	0	0	0	0	0	0	0
hsa-miR-4271	0	0	0	0	0	0	0	0	0	0	0	0
hsa-miR-4272	0	0	0	0	0	0	0	0	0	0	0	0
hsa-miR-4273	0	0	0	0	0	0	0	0	0	0	0	0
hsa-miR-4274	0	0	0	0	0	0	0	0	0	0	0	0
hsa-miR-4275	0	0	0	0	0	0	0	0	0	0	0	0
hsa-miR-4276	0	0	0	0	0	0	0	0	0	0	0	0
hsa-miR-4277	0	0	0	0	0	0	0	0	0	0	0	0
hsa-miR-4278	0	0	0	0	0	0	0	0	0	0	0	0
hsa-miR-4279	0	0	0	0	0	0	0	0	0	0	0	0
hsa-miR-4280	0	0	0	0	0	0	0	0	0	0	0	0
hsa-miR-4281	0	0	0	0	0	0	0	0	0	0	0	0
hsa-miR-4282	0	0	0	0	0	0	0	0	0	0	0	0
hsa-miR-4283	0	0	0	0	0	0	0	0	0	0	0	0
hsa-miR-4284	0	0	0	0	0	0	0	0	0	0	0	0
hsa-miR-4285	0	0	0	0	0	0	0	0	0	0	0	0
hsa-miR-4286	0	0	0	0	0	0	0	0	0	0	0	0
hsa-miR-4287	0	0	0	0	0	0	0	0	0	0	0	0
hsa-miR-4288	0	0	0	0	0	0	0	0	0	0	0	0
hsa-miR-4289	0	0	0	0	0	0	0	0	0	0	0	0
hsa-miR-429	0	0	0	0	0	0	0	0	0	0	0	0
hsa-miR-4290	0	0	0	0	0	0	0	0	0	0	0	0
hsa-miR-4291	0	0	0	0	0	0	0	0	0	0	0	0
hsa-miR-4292	0	0	0	0	0	0	0	0	0	0	0	0
hsa-miR-4293	0	0	0	0	0	0	0	0	0	0	0	0
hsa-miR-4294	0	0	0	0	0	0	0	0	0	0	0	0
hsa-miR-4295	0	0	0	0	0	0	0	0	0	0	0	0
hsa-miR-4296	0	0	0	0	0	0	0	0	0	0	0	0
hsa-miR-4297	0	0	0	0	0	0	0	0	0	0	0	0
hsa-miR-4298	0	0	0	0	0	0	0	0	0	0	0	0
hsa-miR-4299	0	0	0	0	0	0	0	0	0	0	0	0
hsa-miR-4300	0	0	0	0	0	0	0	0	0	0	0	0
hsa-miR-4301	0	0	0	0	0	0	0	0	0	0	0	0
hsa-miR-4302	0	0	0	0	0	0	0	0	0	0	0	0
hsa-miR-4303	0	0	0	0	0	0	0	0	0	0	0	0
hsa-miR-4304	0	0	0	0	0	0	0	0	0	0	0	0
hsa-miR-4305	0	0	0	0	0	0	0	0	0	0	0	0
hsa-miR-4306	0	0	0	0	0	0	0	0	0	0	0	0
hsa-miR-4307	0	0	0	0	0	0	0	0	0	0	0	0
hsa-miR-4308	0	0	0	0	0	0	0	0	0	0	0	0
hsa-miR-4309	0	0	0	0	0	0	0	0	0	0	0	0
hsa-miR-431-3p	0	0	0	0	50.7942	0	0	0	0	0	0	0
hsa-miR-431-5p	327.762	107.174	611.469	660.242	841.494	526.068	500.021	329.097	2028.96	1765.48	0	0
hsa-miR-4310	0	0	0	0	0	0	0	0	0	0	0	0
hsa-miR-4311	0	0	0	0	0	0	0	0	0	0	0	0
hsa-miR-4312	0	0	0	0	0	0	0	0	0	0	0	0
hsa-miR-4313	0	0	0	0	0	0	0	0	0	0	0	0
hsa-miR-4314	0	0	0	0	0	0	0	0	0	0	0	0
hsa-miR-4315	0	0	0	0	0	0	0	0	0	0	0	0
hsa-miR-4316	0	0	0	0	0	0	0	0	0	0	0	0
hsa-miR-4317	0	0	0	0	0	0	0	0	0	0	0	0
hsa-miR-4318	0	0	0	0	0	0	0	0	0	0	0	0
hsa-miR-4319	0	0	0	0	0	0	0	0	0	0	0	0
hsa-miR-432-3p	0	0	0	0	0	0	0	0	0	0	0	0
hsa-miR-432-5p	1415.96	702.981	9498.7	2902.3	15236.4	6175.56	5325.65	7105.23	14488	3884.94	36133.9	20808.7
hsa-miR-4320	0	0	0	0	0	0	0	0	0	0	0	0
hsa-miR-4321	0	0	0	0	0	0	0	0	0	0	0	0
hsa-miR-4322	0	0	0	0	0	0	0	0	0	0	0	0
hsa-miR-4323	0	0	0	0	0	0	0	0	0	0	0	0
hsa-miR-4324	0	0	0	0	0	0	0	0	0	0	0	0
hsa-miR-4325	0	0	0	0	0	0	0	0	0	0	0	0
hsa-miR-4326	0	0	0	0	54.1318	35.9927	0	0	0	0	0	0
hsa-miR-4327	0	0	0	0	0	0	0	0	0	0	0	0
hsa-miR-4328	0	0	0	0	0	0	0	0	0	0	0	0
hsa-miR-4329	0	0	0	0	0	0	0	0	0	0	0	0
hsa-miR-433-3p	0	0	0	0	0	0	0	0	0	0	0	0
hsa-miR-433-5p	0	0	0	0	0	0	0	0	0	0	0	0
hsa-miR-4330	0	0	0	0	0	0	0	0	0	0	0	0
hsa-miR-4418	0	0	0	0	0	0	0	0	0	0	0	0
hsa-miR-4420	0	0	0	0	0	0	0	0	0	0	0	0
hsa-miR-4421	0	0	0	0	0	0	0	0	0	0	0	0
hsa-miR-4422	0	0	0	0	0	0	0	0	0	0	0	0
hsa-miR-4423-3p	0	0	0	0	0	0	0	0	0	0	0	0
hsa-miR-4423-5p	0	0	0	0	0	0	0	0	0	0	0	0
hsa-miR-4424	0	0	0	0	0	0	0	0	0	0	0	0
hsa-miR-4425	0	0	0	0	0	0	0	0	0	0	0	0
hsa-miR-4426	0	0	0	0	0	0	0	0	0	0	0	0
hsa-miR-4427	0	0	0	0	0	0	0	0	0	0	0	0
hsa-miR-4428	0	0	0	0	0	0	0	0	0	0	0	0
hsa-miR-4429	0	0	0	0.276252	0.2086	0.410563	0	0.133834	0	0	0	0
hsa-miR-4430	0	0	0	0	0	0	0	0	0	0	0	0
hsa-miR-4431	0	0	0	0	0	0	0	0	0	0	0	0
hsa-miR-4432	0	0	0	0	0	0	0	0	0	0	0	0
hsa-miR-4433a-3p	0	0	0	0	0	0	0	0	0	0	0	0
hsa-miR-4433a-5p	15.1943	53.0629	0	51.1066	0.1043	52.5521	0.173197	0	0	240.141	0	0
hsa-miR-4433b-3p	75.6096	207.417	25.3402	135.087	69.2553	151.087	192.769	71.4672	0	0	0	0
hsa-miR-4433b-5p	0	0	0	0	0	0	0	0	0	0	0	0
hsa-miR-4434	0	0	0	0	0	0	0	0	0	0	0	0
hsa-miR-4435	0	34.7734	27.5436	0	0	28.0552	0	0	0	0	0	0
hsa-miR-4436a	0	0	0	0	0	0	0	0	0	0	0	0
hsa-miR-4436b-3p	0	0	0	0	0	0	0	0	0	0	0	0
hsa-miR-4436b-5p	0	0	0	0	0	0	0	0	0	0	0	0
hsa-miR-4437	0	0	0	0	0	0	0	0	0	0	0	0
hsa-miR-4438	0	0	0	0	0	0	0	0	0	0	0	0
hsa-miR-4439	0	0	0	0	0	0	0	0	0	0	0	0
hsa-miR-4440	0	0	0	0	0	0	0	0	0	0	0	0
hsa-miR-4441	0	0	0	0	0	0	0	0	0	0	0	0
hsa-miR-4442	0	0	0	0	0	0	0	0	0	0	0	0
hsa-miR-4443	0	12.4066	0	0	0	0	0	0	0	0	0	0
hsa-miR-4444	0	0	0	0	0	0	0	0	0	0	0	0
hsa-miR-4445-3p	0	0	0	0	0	0	0	0	0	0	0	0
hsa-miR-4445-5p	0	0	0	0	0	0	0	0	0	0	0	0
hsa-miR-4446-3p	178.713	31.8028	217.595	53.1785	80.937	269.056	0	0	139.333	0	0	0
hsa-miR-4446-5p	0	0	0	0	0	0	0	0	0	0	0	0
hsa-miR-4447	0	0	0	0	0	0	0	0	0	0	0	0
hsa-miR-4448	0	0	0	0	0	0	0	0	0	0	0	0
hsa-miR-4449	0	0	0	0	44.7448	0	0	0	0	0	0	0
hsa-miR-4450	0	0	0	0	0	0	0	0	0	0	0	0
hsa-miR-4451	0	0	0	0	0	0	0	0	0	0	0	0
hsa-miR-4452	0	0	0	0	0	0	0	0	0	0	0	0
hsa-miR-4453	0	0	0	0	0	0	0	0	0	0	0	0
hsa-miR-4454	0	0.0582469	0	0.276252	0.1043	0	0.173197	0	0	0	0	0
hsa-miR-4455	0	0	0	0	0	0	0	0	0	0	0	0
hsa-miR-4457	0	0	0	0	0	0	0	0	0	0	0	0
hsa-miR-4458	0	0	0	0	0	0	0	0	0	0	0	0
hsa-miR-4460	0	0	0	0	0	0	0	0	0	0	0	0
hsa-miR-4462	0	0	0	0	0	0	0	0	0	0	0	0
hsa-miR-4463	0	0	0	0	0	0	0	0	0	0	0	0
hsa-miR-4464	0	0	0	0	0	0	0	0	0	0	0	0
hsa-miR-4465	0	0	0	0	0	0	0	0	0	0	0	0
hsa-miR-4466	0	0	0	0	0	0	0	0	0	0	0	0
hsa-miR-4467	0	0	0	0	0	0	0	0	0	0	0	0
hsa-miR-4468	0	0	0	0	0	0	0	0	0	0	0	0
hsa-miR-4469	0	0	0	0	0	0	0	0	0	0	0	0
hsa-miR-4470	0	0	0	0	0	0	0	0	0	0	0	0
hsa-miR-4471	0	0	0	0	0	0	0	0	0	0	0	0
hsa-miR-4472	0	0	0	0	0	0	0	0	0	0	0	0
hsa-miR-4473	0	0	0	0	0	0	0	0	0	0	0	0
hsa-miR-4474-3p	0	0	0	0	0	0	0	0	0	0	0	0
hsa-miR-4474-5p	0	0	0	0	0	0	0	0	0	0	0	0
hsa-miR-4475	0	0	0	0	0	0	0	0	0	0	0	0
hsa-miR-4476	0	0	0	0	0	0	0	0	0	0	0	0
hsa-miR-4477a	0	0	0	0	0	0	0	0	0	0	0	0
hsa-miR-4477b	0	0	0	0	0	0	0	0	0	0	0	0
hsa-miR-4478	0	0	0	0	0	0	0	0	0	0	0	0
hsa-miR-4479	0	0	0	0	0	0	0	0	0	0	0	0
hsa-miR-448	0	0	0	0	0	0	0	0	0	0	0	0
hsa-miR-4480	0	0	0	0	0	0	0	0	0	0	0	0
hsa-miR-4481	0	0	0	0	0	0	0	0	0	0	0	0
hsa-miR-4482-3p	0	0	0	0	0	0	0	0	0	0	0	0
hsa-miR-4482-5p	0	0	0	0	0	0	0	0	0	0	0	0
hsa-miR-4483	0	0	0	0	0	0	0	0	0	0	0	0
hsa-miR-4484	0	0	0	0	0	0	0	0	0	0	0	0
hsa-miR-4485-3p	5.78829	7.57209	0.550873	0	3.33761	0	40.0086	0	0	0	0	6.36935
hsa-miR-4485-5p	0	0	0	0	0	0	0	0	0	0	0	0
hsa-miR-4486	0	0	0	0	0	0	0	0	0	0	0	0
hsa-miR-4487	0	0	0	0	0	0	0	0	0	0	0	0
hsa-miR-4488	0	0	0	0	0.1043	0	0	0	0	0	0	0
hsa-miR-4489	0	0	0	0	0	0	0	0	0	0	0	0
hsa-miR-4490	0	0	0	0	0	0	0	0	0	0	0	0
hsa-miR-4491	0	0	0	0	0	0	0	0	0	0	0	0
hsa-miR-4492	0	0	0	0	0	0	0	0	0	0	0	0
hsa-miR-4493	0	0	0	0	0	0	0	0	0	0	0	0
hsa-miR-4494	0	0	0	0	0	0	0	0	0	0	0	0
hsa-miR-4495	0	0	0	0	0	0	0	0	0	0	0	0
hsa-miR-4496	0	0	0	0	0	0	0	0	0	0	0	0
hsa-miR-4497	0.361768	0	0	0	0	0	0	0	0	0	0	0
hsa-miR-4498	0	0	23.6875	0	0	0	0	0	0	0	0	0
hsa-miR-4499	0	0	0	0	0	0	0	0	0	0	0	0
hsa-miR-449a	0	0	0	0	0	0	0	0	0	0	0	0
hsa-miR-449b-3p	0	0	0	0	0	0	0	0	0	0	0	0
hsa-miR-449b-5p	0	0	0	0	0	0	0	0	0	0	0	0
hsa-miR-449c-3p	0	0	0	0	0	0	0	0	0	0	0	0
hsa-miR-449c-5p	0	0	0	0	0	0	0	0	0	0	0	0
hsa-miR-4500	0	0	0	0	0	0	0	0	0	0	0	0
hsa-miR-4501	0	0	0	0	0	0	0	0	0	0	0	0
hsa-miR-4502	0	0	0	0	0	0	0	0	0	0	0	0
hsa-miR-4503	0	0	0	0	0	0	0	0	0	0	0	0
hsa-miR-4504	0	0	0	0	0	0	0	0	0	0	0	0
hsa-miR-4505	0	0	0	0	0	0	0	0	0	0	0	0
hsa-miR-4506	0	0	0	0	0	0	0	0	0	0	0	0
hsa-miR-4507	0	0	0	0	0	0	0	0	0	0	0	0
hsa-miR-4508	0	0	0	0.138126	0	0	0	0	0	0	0	0
hsa-miR-4509	0	0	0	0	0	0	0	0	0	0	0	0
hsa-miR-450a-1-3p	0	0	0	0	0	0	0	0	0	0	0	0
hsa-miR-450a-2-3p	0	0	0	0	0	0	0	0	0	0	0	0
hsa-miR-450a-5p	0	0	0	0	0	0	0	0	0	0	0	0
hsa-miR-450b-3p	0	0	0	0	0	0	0	0	0	0	0	0
hsa-miR-450b-5p	0	0	0	0	0	0	0	0	0	0	0	0
hsa-miR-4510	0	0.0582469	0.550873	0.138126	0.1043	0	0.173197	0.133834	0	0	0	0
hsa-miR-4511	0	0	0	0	0	0	0	0	0	0	0	0
hsa-miR-4512	0	0	0	0	0	0	0	0	0	0	0	0
hsa-miR-4513	0	0	0	0	0	0	0	0	0	0	0	0
hsa-miR-4514	0	0	0	0	0	0	0	0	0	0	0	0
hsa-miR-4515	0	0	0	0	0	0	0	0	0	0	0	0
hsa-miR-4516	0.361768	0	0	1.51939	0	0	0.346395	0.936836	0	0	0	0
hsa-miR-4517	0	0	0	0	0	0	0	0	0	0	0	0
hsa-miR-4518	0	0	0	0	0	0	0	0	0	0	0	0
hsa-miR-4519	0	0	0	0	0	0	0	0	0	0	0	0
hsa-miR-451a	1116.78	235.201	129.455	270.036	63.5188	0.273709	0	147.752	1320.35	990.803	0	0
hsa-miR-451b	0	0	0	0	0	0	0	0	0	0	0	0
hsa-miR-452-3p	0	0	0	0	0	0	0	0	0	0	0	0
hsa-miR-452-5p	0	0	0	138.402	0	0	0	0	0	0	0	0
hsa-miR-4520-2-3p	0	0	0	0	0	0	0	0	0	0	0	0
hsa-miR-4520-3p	0	0	0	0	0	0	0	0	0	0	0	0
hsa-miR-4520-5p	0	0	0	0	0	0	0	0	0	0	0	0
hsa-miR-4521	21.3443	0	0	0.138126	0	4.65305	16.4537	0	0	0	0	0
hsa-miR-4522	0	0	0	0	0	0	0	0	0	0	0	0
hsa-miR-4523	0	0	0	0	0	0	0	0	0	0	0	0
hsa-miR-4524a-3p	0	0	0	0	0	0	0	0	0	0	0	0
hsa-miR-4524a-5p	0	0	0	0	0	0	0	0	0	0	0	0
hsa-miR-4524b-3p	0	0	0	0	0	0	0	0	0	0	0	0
hsa-miR-4524b-5p	0	0	0	0	0	0	0	0	0	0	0	0
hsa-miR-4525	0	0	0	0	0	0	0	0	0	0	0	0
hsa-miR-4526	0	0	0	0	0	0	0	0	0	0	0	0
hsa-miR-4527	0	0	0	0	0	0	0	0	0	0	0	0
hsa-miR-4528	0	0	0	0	0	0	0	0	0	0	0	0
hsa-miR-4529-3p	0	0	0	0	0	0	0	0	0	0	0	0
hsa-miR-4529-5p	0	0	0	0	0	0	0	0	0	0	0	0
hsa-miR-4530	0	0	0	0	0	0	0	0	0	0	0	0
hsa-miR-4531	0	0	0	0	0	0	0	0	0	0	0	0
hsa-miR-4533	0	0	0	0	0	0	0	0	0	0	0	0
hsa-miR-4534	0	0	0	0	0	0	0	0	0	0	0	0
hsa-miR-4535	0	0	0	0	0	0	0	0	0	0	0	0
hsa-miR-4536-3p	0	0	0	0	0	0	0	0	0	0	0	0
hsa-miR-4536-5p	0	0	0	0	0	0	0	0	0	0	0	0
hsa-miR-4537	0	0	0	0	0	0	0	0	0	0	0	0
hsa-miR-4538	0	0	0	0	0	0	0	0	0	0	0	0
hsa-miR-4539	0	0	0	0	0	0	0	0	0	0	0	0
hsa-miR-454-3p	1571.88	1436.95	1767.75	873.646	1085.87	1357.73	1190.04	942.993	0	0	0	0
hsa-miR-454-5p	44.1357	0	0	73.7592	53.2974	52.5521	0	0	0	0	0	0
hsa-miR-4540	0	0	0	0	0	0	0	0	0	0	0	0
hsa-miR-455-3p	0	0	0	0	0	0	0	0	0	0	0	0
hsa-miR-455-5p	0	0	0	0	0	0	0	0	0	0	0	0
hsa-miR-4632-3p	0	0	0	0	0	0	0	0	0	0	0	0
hsa-miR-4632-5p	0	0	0	0	0	0	0	0	0	0	0	0
hsa-miR-4633-3p	0	0	0	0	0	0	0	0	0	0	0	0
hsa-miR-4633-5p	0	0	0	0	0	0	0	0	0	0	0	0
hsa-miR-4634	0	0	0	0	0	0	0	0	0	0	0	0
hsa-miR-4635	0	0	0	0	0	0	0	0	0	0	0	0
hsa-miR-4636	0	0	0	0	0	0	0	0	0	0	0	0
hsa-miR-4637	0	0	0	0	0	0	0	0	0	0	0	0
hsa-miR-4638-3p	0	0	0	0	0	0	0	0	0	0	0	0
hsa-miR-4638-5p	0	0	0	0	0	0	0	0	0	0	0	0
hsa-miR-4639-3p	0	0	0	0	0	0	0	0	0	0	0	0
hsa-miR-4639-5p	0	0	0	0	35.8793	0	0	0	0	0	0	0
hsa-miR-4640-3p	0	0	0	0	0	0	0	0	0	0	0	0
hsa-miR-4640-5p	0	0	0	0	0	0	0	0	0	0	0	0
hsa-miR-4641	0	0	0	0	0	0	0	0	0	0	0	0
hsa-miR-4642	0	0	0	0	0	0	0	0	0	0	0	0
hsa-miR-4643	0	0	0	0	0	0	0	0	0	0	0	0
hsa-miR-4644	0	0	0	0	0	0	0	0	0	0	0	0
hsa-miR-4645-3p	0	0	0	0	0	0	0	0	0	0	0	0
hsa-miR-4645-5p	0	0	0	0	0	0	0	0	0	0	0	0
hsa-miR-4646-3p	0	0	0	0	0	0	0	0	0	0	0	0
hsa-miR-4646-5p	5.06475	4.25202	0	0	0	0	0	0	0	0	0	0
hsa-miR-4647	0	0	0	0	0	0	0	0	0	0	0	0
hsa-miR-4648	0	0	0	0	0	0	0	0	0	0	0	0
hsa-miR-4649-3p	0	0	0	0	0	0	0	0	0	0	0	0
hsa-miR-4649-5p	0	0	0	0	0	0	0	0	0	0	0	0
hsa-miR-4650-3p	0	0	0	0	0	0	0	0	0	0	0	0
hsa-miR-4650-5p	0	0	0	0	0	0	0	0	0	0	0	0
hsa-miR-4651	0	0	0	0	0	0	0	0	0	0	0	0
hsa-miR-4652-3p	0	0	0	0	0	0	0	0	0	0	0	0
hsa-miR-4652-5p	0	0	0	0	0	0	0	0	0	0	0	0
hsa-miR-4653-3p	0	0	0	0	0	0	0	0	0	0	0	0
hsa-miR-4653-5p	0	0	0	0	0	0	0	0	0	0	0	0
hsa-miR-4654	0	0	26.9928	0	0	0	0	0	0	0	0	0
hsa-miR-4655-3p	0	0	0	0	0	0	0	0	0	0	0	0
hsa-miR-4655-5p	0	0	0	0	0	0	0	0	0	0	0	0
hsa-miR-4656	0	0	0	0	0	0	0	0	0	0	0	0
hsa-miR-4657	0	0	0	0	0	0	0	0	0	0	0	0
hsa-miR-4658	0	0	0	0	0	0	0	0	0	0	0	0
hsa-miR-4659a-3p	0	0	0	0	0	0	0	0	0	0	0	0
hsa-miR-4659a-5p	0	0	0	0	0	0	0	0	0	0	0	0
hsa-miR-4659b-3p	0	0	0	0	0	0	0	0	0	0	0	0
hsa-miR-4659b-5p	0	0	0	0	0	0	0	0	0	0	0	0
hsa-miR-466	0	0	0	0	0	0	0	0	0	0	0	0
hsa-miR-4660	0	0	0	0	0	0	0	0	0	0	0	0
hsa-miR-4661-3p	0	0	0	0	0	0	0	0	0	0	0	0
hsa-miR-4661-5p	0	0	0	0	0	0	0	0	0	0	0	0
hsa-miR-4662a-3p	0	0	0	0.414378	0	0.273709	0	0	0	0	0	0
hsa-miR-4662a-5p	0	0	0	67.1292	0	24.4969	0	0	0	0	0	0
hsa-miR-4662b	0	0	0	0	0	0	0	0	0	0	0	0
hsa-miR-4663	0	0	0	0	0	0	0	0	0	0	0	0
hsa-miR-4664-3p	0	0	0	0	0	0	0	0	0	0	0	0
hsa-miR-4664-5p	0	0	0	0	0	0	0	0	0	0	0	0
hsa-miR-4665-3p	0	0	0	0	0	0	0	0	0	0	0	0
hsa-miR-4665-5p	0	0	0	0	0	0	0	123.261	0	0	0	0
hsa-miR-4666a-3p	0	0	0	0	0	0	0	0	0	0	0	0
hsa-miR-4666a-5p	0	0	0	0	0	0	0	0	0	0	0	0
hsa-miR-4666b	0	0	0	0	0	0	0	0	0	0	0	0
hsa-miR-4667-3p	0	0	0	0	0	0	0	0	0	0	0	0
hsa-miR-4667-5p	0	0	0	0	0	0	0	0	0	0	0	0
hsa-miR-4668-3p	0	0	0	0	0	0	0	0	0	0	0	0
hsa-miR-4668-5p	0	0	0	0	0	0	0	0	0	0	0	0
hsa-miR-4669	0	0	0	0	0	0	0	0	0	0	0	0
hsa-miR-4670-3p	0	0	0	0	0	0	0	0	0	0	0	0
hsa-miR-4670-5p	0	0	0	0	0	0	0	0	0	0	0	0
hsa-miR-4671-3p	0	0	0	0	0	0	0	0	0	0	0	0
hsa-miR-4671-5p	0	0	0	0	0	0	0	0	0	0	0	0
hsa-miR-4672	0	0	0	0	0	0	0	0	0	0	0	0
hsa-miR-4673	0	0	0	0	0	0	0	0	0	0	0	0
hsa-miR-4674	0	0	0	0	0	0	0	0	0	0	0	0
hsa-miR-4675	0	0	0	0	0	0	0	0	0	0	0	0
hsa-miR-4676-3p	0	0	0	0	0	0	0	0	0	0	0	0
hsa-miR-4676-5p	0	0	0	0	0	0	0	0	0	0	0	0
hsa-miR-4677-3p	0	0	0	0	0	0	0	0	0	0	0	0
hsa-miR-4677-5p	0	0	0	0	0	0	0	0	0	0	0	0
hsa-miR-4678	0	0	0	0	0	0	0	0	0	0	0	0
hsa-miR-4679	0	0	0	0	0	0	0	0	0	0	0	0
hsa-miR-4680-3p	0	0	0	0	0	0	0	0	0	0	0	0
hsa-miR-4680-5p	0	0	0	0	0	0	0	0	0	0	0	0
hsa-miR-4681	0	0	0	0	0	0	0	0	0	0	0	0
hsa-miR-4682	0	0	0	0	0	0	0	0	0	0	0	0
hsa-miR-4683	0	0	0	0	0	0	0	0	0	0	0	0
hsa-miR-4684-3p	0	0	0	0	0	0	0	0	0	0	0	0
hsa-miR-4684-5p	0	0	0	0	0	0	0	0	0	0	0	0
hsa-miR-4685-3p	0	6.5819	0	0	0	0	0	0	0	0	0	0
hsa-miR-4685-5p	0	1.74741	0	0	0	0	0	0	0	0	0	0
hsa-miR-4686	0	0	0	0	0	0	0	0	0	0	0	0
hsa-miR-4687-3p	0	0	0	0	0	0	0	0	0	0	0	0
hsa-miR-4687-5p	0	0	0	0	0	0	118.813	0	0	0	0	0
hsa-miR-4688	0	0	20.3823	0	0	0	0	0	0	0	0	0
hsa-miR-4689	0	0	0	0	0	0	0	0	0	0	0	0
hsa-miR-4690-3p	0	0	0	0	0	0	0	0	0	0	0	0
hsa-miR-4690-5p	0	0	0	0	0	0	0	0	0	0	0	0
hsa-miR-4691-3p	0	0	0	0	0	0	0	0	0	0	0	0
hsa-miR-4691-5p	0	0	0	0	0	0	0	0	0	0	0	0
hsa-miR-4692	0	0	0	0	0	0	0	0	0	0	0	0
hsa-miR-4693-3p	0	0	0	0	0	0	0	0	0	0	0	0
hsa-miR-4693-5p	0	0	0	0	0	0	0	0	0	0	0	0
hsa-miR-4694-3p	0	0	0	0	0	0	0	0	0	0	0	0
hsa-miR-4694-5p	0	0	0	0	0	0	0	0	0	0	0	0
hsa-miR-4695-3p	0	0	0	0	0	0	0	0	0	0	0	0
hsa-miR-4695-5p	0	0	0	0	0	0	0	0	0	0	0	0
hsa-miR-4696	0	0	0	0	0	0	0	0	0	0	0	0
hsa-miR-4697-3p	0	0	0	0	0	0	0	0	0	0	0	0
hsa-miR-4697-5p	0	0	0	0	0	0	0	0	0	0	0	0
hsa-miR-4698	0	0	0	0	0	0	0	0	0	0	0	0
hsa-miR-4699-3p	0	0	0	0	0	0	0	0	0	0	0	0
hsa-miR-4699-5p	0	0	0	0	0	0	0	0	0	0	0	0
hsa-miR-4700-3p	0	0	0	0	0	0	0	0	0	0	0	0
hsa-miR-4700-5p	0	0	0	0	0	0	0	0	0	0	0	0
hsa-miR-4701-3p	0	0	0	0	0	0	0	0	0	0	0	0
hsa-miR-4701-5p	0	0	0	0	0	0	0	0	0	0	0	0
hsa-miR-4703-3p	0	0	0	0	0	0	0	0	0	0	0	0
hsa-miR-4703-5p	0	0	0	0	0	0	0	0	0	0	0	0
hsa-miR-4704-3p	0	0	0	0	0	0	0	0	0	0	0	0
hsa-miR-4704-5p	0	0	0	0	0	0	0	0	0	0	0	0
hsa-miR-4705	0	0	0	0	0	0	0	0	0	0	0	0
hsa-miR-4706	0	0	0	0	0	0	0	0	0	0	0	0
hsa-miR-4707-3p	0	0	0	0	0	0	0	0	0	0	0	0
hsa-miR-4707-5p	0	0	0	0	0	0	0	0	0	0	0	0
hsa-miR-4708-3p	0	0	0	0	0	0	0	0	0	0	0	0
hsa-miR-4708-5p	0	0	0	0	0	0	0	0	0	0	0	0
hsa-miR-4709-3p	0	0	0	0	0	0	0	0	0	0	0	0
hsa-miR-4709-5p	0	0	0	0	0	0	0	0	0	0	0	0
hsa-miR-4710	0	0.291234	0.550873	0	0	0	0	0	0	0	0	0
hsa-miR-4711-3p	0	0	0	0	0	0	0	0	0	0	0	0
hsa-miR-4711-5p	0	0	0	0	0	0	0	0	0	0	0	0
hsa-miR-4712-3p	0	0	0	0	0	0	0	0	0	0	0	0
hsa-miR-4712-5p	0	0	0	0	0	0	0	0	0	0	0	0
hsa-miR-4713-3p	0	0	0	0	0	0	0	0	0	0	0	0
hsa-miR-4713-5p	0	0	0	0	0	0	0	0	0	0	0	0
hsa-miR-4714-3p	0	0	0	0	0	0	0	0	0	0	0	0
hsa-miR-4714-5p	0	0	0	0	0	0	0	0	0	0	0	0
hsa-miR-4715-3p	0	0	0	0	0	0	0	0	0	0	0	0
hsa-miR-4715-5p	0	0	0	0	0	0	0	0	0	0	0	0
hsa-miR-4716-3p	0	0	0	0	0	0.136854	0	0	0	0	0	0
hsa-miR-4716-5p	0	0	0	0	0	0	0	0	0	0	0	0
hsa-miR-4717-3p	0	0	0	0	0	0	0	0	0	0	0	0
hsa-miR-4717-5p	0	0	0	0	0	0	0	0	0	0	0	0
hsa-miR-4718	0	0	0	0	0	0	0	0	0	0	0	0
hsa-miR-4719	0	0	0	0	0	0	0	0	0	0	0	0
hsa-miR-4720-3p	0	0	0	0	0	0	0	0	0	0	0	0
hsa-miR-4720-5p	0	0	0	0	0	0	0	0	0	0	0	0
hsa-miR-4721	0	0	0	0	0	0	0	0	0	0	0	0
hsa-miR-4722-3p	0	0	0	0	0	0	0	0	0	0	0	0
hsa-miR-4722-5p	0	0	0	0	0	0	0	0	0	0	0	0
hsa-miR-4723-3p	0	0	0	0	0	0	0	0	0	0	0	0
hsa-miR-4723-5p	0	0	0	0	0	0	0	0	0	0	0	0
hsa-miR-4724-3p	0	0	0	0	0	0	0	0	0	0	0	0
hsa-miR-4724-5p	0	0	0	0	0	0	0	0	0	0	0	0
hsa-miR-4725-3p	0	0	0	0	0	0	0	0	0	0	0	0
hsa-miR-4725-5p	0	0	0	0	0	0	0	0	0	0	0	0
hsa-miR-4726-3p	0	0	0	0	0	0	0	0	0	0	0	0
hsa-miR-4726-5p	0	0	0	0	0	0	0	0	0	0	0	0
hsa-miR-4727-3p	0	0	0	0	0	0	0	0	0	0	0	0
hsa-miR-4727-5p	0	0	0	0	0	0	0	0	0	0	0	0
hsa-miR-4728-3p	0	0	0	0	0	0	0	0	0	0	0	0
hsa-miR-4728-5p	0	0	0	0	0	0	0	0	0	0	0	0
hsa-miR-4729	0	0	0	0	0	0	0	0	0	0	0	0
hsa-miR-4730	0	0	0	0	0	0	0	0	0	0	0	0
hsa-miR-4731-3p	0	0	0	0	0	0	0	0	0	0	0	0
hsa-miR-4731-5p	0	0	0	0	0	0	0	0	0	0	0	0
hsa-miR-4732-3p	0.361768	0	0	0	0	0	0	0	0	0	0	0
hsa-miR-4732-5p	35.4533	0	0	63.3998	0	0	0	0	0	0	0	0
hsa-miR-4733-3p	0	0	0	0	0	0	0	0	0	0	0	0
hsa-miR-4733-5p	0	0	0	0	0	0	0	0	0	0	0	0
hsa-miR-4734	0	0	0	0	0	0	0	0	0	0	0	0
hsa-miR-4735-3p	0	0	0	0	0	0	0	0	0	0	0	0
hsa-miR-4735-5p	0	0	0	0	0	0	0	0	0	0	0	0
hsa-miR-4736	0	0	0	0	0	0	0	0	0	0	0	0
hsa-miR-4737	0	0	0	0	0	0	0	0	0	0	0	0
hsa-miR-4738-3p	0	0	0	0	0	0	0	0	0	0	0	0
hsa-miR-4738-5p	0	0	0	0	0	0	0	0	0	0	0	0
hsa-miR-4739	0	0	0	0	0	0	0	0	0	0	0	0
hsa-miR-4740-3p	0	0	0	0	0	0	0	0	0	0	0	0
hsa-miR-4740-5p	0	0	0	0	0	0	0	0	0	0	0	0
hsa-miR-4741	0	0	0	0	0	0	0	0	0	0	0	0
hsa-miR-4742-3p	46.6681	0	0	0	58.8253	22.4441	0	0.133834	0	0	0	0
hsa-miR-4742-5p	0	0	0	0	0	0	0	0	0	0	0	0
hsa-miR-4743-3p	0	0	0	0	0	0	0	0	0	0	0	0
hsa-miR-4743-5p	0	0	0	0	38.0696	0	0	0	0	0	0	0
hsa-miR-4744	0	0	0	0	0	0	0	0	0	0	0	0
hsa-miR-4745-3p	0.361768	0	0	0	0.312901	0	0	0	0	0	0	0
hsa-miR-4745-5p	0	0	0	0	0	0	0	0	0	0	0	0
hsa-miR-4746-3p	0	0	0	0	0	0	0	0	0	0	0	0
hsa-miR-4746-5p	0	0	0	0	0	0	0	0	0	0	0	0
hsa-miR-4747-3p	0	0	0	0	0	0	0	0	0	0	0	0
hsa-miR-4747-5p	31.4738	0	0	0	0	0	0	0	0	0	0	0
hsa-miR-4748	0	0	0	0	0	0	0	0	0	0	0	0
hsa-miR-4749-3p	0	0	0	0	0	0	0	0	0	0	0	0
hsa-miR-4749-5p	0	0	0	0	0	0	0	0	0	0	0	0
hsa-miR-4750-3p	0	0	0	0	0	0	0	0	0	0	0	0
hsa-miR-4750-5p	37.6239	0	28.0945	0	0	10.1272	0	0.133834	0	0	0	0
hsa-miR-4751	0	0	0	0	0	0	0	0	0	0	0	0
hsa-miR-4752	0	0	0	0	0	0	0	0	0	0	0	0
hsa-miR-4753-3p	0	0	0	0	0	0	0	0	0	0	0	0
hsa-miR-4753-5p	0	0	0	0	0	0	0	0	0	0	0	0
hsa-miR-4754	0	0	0	0	0	0	0	0	0	0	0	0
hsa-miR-4755-3p	0	0	0	0	0	0	0	0	0	0	0	0
hsa-miR-4755-5p	0	0	0	0	0	0	0	0	0	0	0	0
hsa-miR-4756-3p	0	0	0	0	0	0	0	0	0	0	0	0
hsa-miR-4756-5p	0	0	0	0	0	0	0	0	0	0	0	0
hsa-miR-4757-3p	0	0	0	0	0	0	0	0	0	0	0	0
hsa-miR-4757-5p	0	0	0	0	0	0	0	0	0	0	0	0
hsa-miR-4758-3p	0	0	0	0	0	0	0	0	0	0	0	0
hsa-miR-4758-5p	0	0	0	0	0	0	0	0	0	0	0	0
hsa-miR-4759	0	0	0	0	0	0	0	0	0	0	0	0
hsa-miR-4760-3p	0	0	0	0	0	0	0	0	0	0	0	0
hsa-miR-4760-5p	0	0	0	0	0	0	0	0	0	0	0	0
hsa-miR-4761-3p	0	0	0	0	0	0	0	0	0	0	0	0
hsa-miR-4761-5p	0	0	0	8.0113	0	0	0	0	0	0	0	0
hsa-miR-4762-3p	0	0	0	0	0	0	0	0	0	0	0	0
hsa-miR-4762-5p	0	0	0	0	0	0	0	0	0	0	0	0
hsa-miR-4763-3p	0	0	0	0	0	0	0	0	0	0	0	0
hsa-miR-4763-5p	0	0	0	0	0	0	0	0	0	0	0	0
hsa-miR-4764-3p	0	0	0	0	0	0	0	0	0	0	0	0
hsa-miR-4764-5p	0	0	0	0	0	0	0	0	0	0	0	0
hsa-miR-4765	0	0	0	0	0	0	0	0	0	0	0	0
hsa-miR-4766-3p	0	0	0	0	0	0	0	0	0	0	0	0
hsa-miR-4766-5p	0	0	0	0	0	0	0	0	0	0	0	0
hsa-miR-4767	0	0	0	0	0	0	0	0	0	0	0	0
hsa-miR-4768-3p	0	0	0	0	0	0	0	0	0	0	0	0
hsa-miR-4768-5p	0	0	0	0	0	0	0	0	0	0	0	0
hsa-miR-4769-3p	0	0	0	0	0	0	0	0	0	0	0	0
hsa-miR-4769-5p	0	0	0	0	0	0	0	0	0	0	0	0
hsa-miR-4770	0	0	0	0	0	0	0	0	0	0	0	0
hsa-miR-4771	0	0	0	0	0	0	0	0	0	0	0	0
hsa-miR-4772-3p	0	0	0	0	0	33.6662	0	0	0	0	0	0
hsa-miR-4772-5p	0	0	0	0	0	0	0	0	0	0	0	0
hsa-miR-4773	0	0	0	0	0	0	0	0	0	0	0	0
hsa-miR-4774-3p	0	0	0	0	0	0	0	0	0	0	0	0
hsa-miR-4774-5p	0	0	0	0	0	0	0	0	0	0	0	0
hsa-miR-4775	0	0	0	0	0	0	0	0	0	0	0	0
hsa-miR-4776-3p	0	0	0	0	0	0	0	0	0	0	0	0
hsa-miR-4776-5p	0	0	0	0	0	0	0	0	0	0	0	0
hsa-miR-4777-3p	0	0	0	0	0	0	0	0	0	0	0	0
hsa-miR-4777-5p	0	0	0	0	0	0	0	0	0	0	0	0
hsa-miR-4778-3p	0	0	0	0	0	0	0	0	0	0	0	0
hsa-miR-4778-5p	0	0	0	0	0	0	0	0	0	0	0	0
hsa-miR-4779	0	0	0	0	0	0	0	0	0	0	0	0
hsa-miR-4780	0	0	0	0	0	0	0	0	0	0	0	0
hsa-miR-4781-3p	0	0	0	0	0	0	0	0	0	0	0	0
hsa-miR-4781-5p	0	0	0	0	0	0	0	0	0	0	0	0
hsa-miR-4782-3p	0	0	0	0	0	0	0	0	0	0	0	0
hsa-miR-4782-5p	0	0	0	0	0	0	0	0	0	0	0	0
hsa-miR-4783-3p	0	0	0	0	0	0	0	0	0	0	0	0
hsa-miR-4783-5p	0	0	0	0	0	0	0	0	0	0	0	0
hsa-miR-4784	0	0	0	0	0	0	0	0	0	0	0	0
hsa-miR-4785	0	0	0	0	0	0	0	0	0	0	0	0
hsa-miR-4786-3p	0	0	0	0	0	0	0	0	0	0	0	0
hsa-miR-4786-5p	0	0	0	0	0	0	0	0	0	0	0	0
hsa-miR-4787-3p	0	0	0	0	0	0	0	0	0	0	0	0
hsa-miR-4787-5p	0	0	0	0	0	0	0	0	0	0	0	0
hsa-miR-4788	0	0	0	0	0	0	0	0	0	0	0	0
hsa-miR-4789-3p	0	0	0	0	0	0	0	0	0	0	0	0
hsa-miR-4789-5p	0	0	0	0	0	0	0	0	0	0	0	0
hsa-miR-4790-3p	0	0	0	0	0	0	0	0	0	0	0	0
hsa-miR-4790-5p	0	0	0	0	0	0	0	0	0	0	0	0
hsa-miR-4791	0	0	0	0	0	0	0	0	0	0	0	0
hsa-miR-4793-3p	0	0	0	0	0	0	0	0	0	0	0	0
hsa-miR-4793-5p	0	0	0	0	0	0	0	0	0	0	0	0
hsa-miR-4794	0	0	0	0	0	0	0	0	0	0	0	0
hsa-miR-4795-3p	0	0	0	0	0	0	0	0	0	0	0	0
hsa-miR-4795-5p	0	0	0	0	0	0	0	0	0	0	0	0
hsa-miR-4796-3p	0	0	0	0	0	0	0	0	0	0	0	0
hsa-miR-4796-5p	0	0	0	0	0	0	0	0	0	0	0	0
hsa-miR-4797-3p	0	0	0	0	0	0	0	0	0	0	0	0
hsa-miR-4797-5p	0	0	0	0	0	0	0	0	0	0	0	0
hsa-miR-4798-3p	0	0	0	0	0	0	0	0	0	0	0	0
hsa-miR-4798-5p	0	0	0	0	0	0	0	0	0	0	0	0
hsa-miR-4799-3p	0	0	0	0	0	0	0	0	0	0	0	0
hsa-miR-4799-5p	0	0	0	0	0	0	0	0	0	0	0	0
hsa-miR-4800-3p	0	0	0	0	0	0	0	0	0	0	0	0
hsa-miR-4800-5p	0	0	0	0	0	0	0	0	0	0	0	0
hsa-miR-4801	0	0	0	0	0	0	0	0	0	0	0	0
hsa-miR-4802-3p	0	0	0	0	0	0	0	0	0	0	0	0
hsa-miR-4802-5p	0	0	0	0	0	0	0	0	0	0	0	0
hsa-miR-4803	0	0	0	0	0	0	0	0	0	0	0	0
hsa-miR-4804-3p	0	0	0	0	0	0	0	0	0	0	0	0
hsa-miR-4804-5p	0	0	0	0	0	23.8127	0	0	0	0	0	0
hsa-miR-483-3p	0	0	13.7718	0	0	12.5906	0	0	0	0	0	0
hsa-miR-483-5p	0	0	0	0	38.2782	31.066	0	0	0	462.493	0	0
hsa-miR-484	39.7945	27.2595	48.4768	25.4152	45.0577	0.410563	56.6355	2.94434	0	0	0	0
hsa-miR-485-3p	83.2067	0	469.895	365.481	403.12	94.019	143.061	120.183	590.508	0	0	0
hsa-miR-485-5p	28.5797	26.2693	209.883	113.954	127.455	78.4176	150.162	0	997.893	0.88941	0	0
hsa-miR-486-3p	21.7061	56.8489	44.0698	166.027	22.5288	43.3829	174.756	73.0732	0	0.88941	0	0
hsa-miR-486-5p	12113.8	6698.45	8188.17	10521.5	8344.85	7557.38	4463.3	3798.34	102.178	47.1387	0	19.108
hsa-miR-487a-3p	0	0	0	0	0	0	0	0	0	0	0	0
hsa-miR-487a-5p	0	0	0	0	0	17.5174	0	0	0	0	0	0
hsa-miR-487b-3p	16.6413	33.0842	55.6382	0	0	6.43216	0	0	0	0	0	0
hsa-miR-487b-5p	0	0	29.1963	0	0	20.665	0	0	0	0	0	0
hsa-miR-488-3p	0	0	0	0	0	0	0	0	0	0	0	0
hsa-miR-488-5p	0	0	0	0	0	0	0	0	0	0	0	0
hsa-miR-489-3p	0	0	0	0	0	0	0	0	0	0	0	0
hsa-miR-489-5p	0	0	0	0	0	0	0	0	0	0	0	0
hsa-miR-490-3p	0	0	0	0	0	0	0	0	0	0	0	0
hsa-miR-490-5p	0	0	0	0	0	6.2953	0	0	0	0	0	0
hsa-miR-491-3p	0	0	0	0	0	0	0	0	0	0	0	0
hsa-miR-491-5p	46.6681	31.628	51.782	122.518	47.7695	25.4549	0	101.981	0	0	0	1749.45
hsa-miR-492	0	0	0	0	0	0	0	0	0	0	0	0
hsa-miR-493-3p	101.295	33.026	63.9012	37.1559	18.5654	7.11643	328.036	0	0	0	0	0
hsa-miR-493-5p	27.1326	26.4441	118.989	0	162.604	82.5232	315.046	252.41	0	0	0	0
hsa-miR-494-3p	0	105.369	72.1643	0	53.0888	59.258	0	0	0	1003.25	0	0
hsa-miR-494-5p	0	0	0	0	0	0	0	0	0	0	0	0
hsa-miR-495-3p	0	0	0	0	49.6469	0	0	0	0	0	0	0
hsa-miR-495-5p	0	0	0	0	0	26.0023	0	0	0	0	0	0
hsa-miR-496	0	0	0	0	0	0	0	0	0	0	0	0
hsa-miR-497-3p	0	0	0	0	0	0	0	0	0	0	0	0
hsa-miR-497-5p	0.723536	34.3074	0	0	49.0211	0	0	102.918	0	0	0	0
hsa-miR-498-3p	0	0	0	0	0	0	0	0	0	0	0	0
hsa-miR-498-5p	0	0	0	0	0	0	0	0	0	0	0	0
hsa-miR-4999-3p	0	0.0582469	0	0	0	0	0	0	0	0	0	0
hsa-miR-4999-5p	0	32.094	0	0	0	0	0	0	0	0	0	0
hsa-miR-499a-3p	0	0	0	0	0	0	0	0	0	0	0	0
hsa-miR-499a-5p	0	0	0	0	0	0	0	0	0	0	0	0
hsa-miR-499b-3p	0	0	0	0	0	0	0	0	0	0	0	0
hsa-miR-499b-5p	0	0	0	0	0	0	0	0	0	0	0	0
hsa-miR-5000-3p	0	0	0	0	0	0	0	0	0	0	0	0
hsa-miR-5000-5p	0	0	0	0	0	0	0	0	0	0	0	0
hsa-miR-5001-3p	0	0	0	0	0	29.15	0	0	0	0	0	0
hsa-miR-5001-5p	0	0	0	0	0	0	0	0	0	0	0	0
hsa-miR-5002-3p	0	0	0	0	0	0	0	0	0	0	0	0
hsa-miR-5002-5p	0	0	0	0	0	0	0	0	0	0	0	0
hsa-miR-5003-3p	0	0	0	0	0	0	0	0	0	0	0	0
hsa-miR-5003-5p	0	0	0	0	0	0	0	0	0	0	0	0
hsa-miR-5004-3p	0	0	0	0	0	0	0	0	0	0	0	0
hsa-miR-5004-5p	0	0	0	0	0	0	0	0	0	0	0	0
hsa-miR-5006-3p	0	0	0	0	0	0	0	0	0	0	0	0
hsa-miR-5006-5p	0	0	0	0	0	0	0	0	0	0	0	0
hsa-miR-5007-3p	0	0	0	0	0	0	0	0	0	0	0	0
hsa-miR-5007-5p	0	0	0	0	0	0	0	0	0	0	0	0
hsa-miR-5008-3p	0	0	0	0	0	0	0	0	0	0	0	0
hsa-miR-5008-5p	0	0	0	0	0	0	0	0	0	0	0	0
hsa-miR-5009-3p	0	0	0	0	0	0	0	0	0	0	0	0
hsa-miR-5009-5p	0	0	0	0	0	0	0	0	0	0	0	0
hsa-miR-500a-3p	35.8151	0	42.4172	0	0	0	0	0.133834	0	0	0	0
hsa-miR-500a-5p	0	0	0	0	0	0	0	0	0	0	0	0
hsa-miR-500b-3p	0	0	0	0	0	0	0	0	0	0	0	0
hsa-miR-500b-5p	0	0	0	0	0	0	0	0	0	0	0	0
hsa-miR-501-3p	48.4769	0	0	0	0	0	0	125.268	0	0	0	0
hsa-miR-501-5p	0	0	0	0	0	0	0	0	0	0	0	0
hsa-miR-5010-3p	0	0	0	0	0	0	0	0	0	0	0	0
hsa-miR-5010-5p	0	0	0	0	0	25.3181	0	0	0	509.632	0	0
hsa-miR-5011-3p	0	0	0	0	0	0	0	0	0	0	0	0
hsa-miR-5011-5p	0	0	0	0	0	0	0	0	0	0	0	0
hsa-miR-502-3p	0	0	0	0	0	0	0	0	0	0	0	0
hsa-miR-502-5p	0	0	0	0	0	0	0	0	0	0	0	0
hsa-miR-503-3p	0.723536	0	0	0	0	0	0	87.9288	0	0	0	0
hsa-miR-503-5p	23.5149	0	0	0	38.6954	20.3913	0	0	0	0.88941	0	0
hsa-miR-504-3p	0	0	0	0	0	0	0	0	0	0	0	0
hsa-miR-504-5p	0	0	0	0	0	0	0	0	0	0	0	0
hsa-miR-5047	0	0	0	0	0	0	0	0	0	0	0	0
hsa-miR-505-3p	0	32.5017	0	0	0	0	0	0	0	0	0	0
hsa-miR-505-5p	143.622	89.7002	82.6309	105.39	113.896	192.417	0	0.133834	0	0	0	0
hsa-miR-506-3p	0	0	0	0	0	0	0	0	0	0	0	0
hsa-miR-506-5p	0	0	0	0	0	0	0	0	0	0	0	0
hsa-miR-507	0	0	0	0	0	0	0	0	0	0	0	0
hsa-miR-508-3p	0	0	0	0	0	0	0	0	0	0	0	0
hsa-miR-508-5p	0	0	0	0	0	0	0	0	0	0	0	0
hsa-miR-5087	0	0	0	0	0	0	0	0	0	0	0	0
hsa-miR-5088-3p	0	0	0	0	0	0	0	0	0	0	0	0
hsa-miR-5088-5p	0	0	0	0	0	0	0	0	0	0	0	0
hsa-miR-5089-3p	0	0	0	0	0	0	0	0	0	0	0	0
hsa-miR-5089-5p	0	0	0	0	0	0	0	0	0	0	0	0
hsa-miR-509-3-5p	0	0	0	0	0	0	0	0	0	0	0	0
hsa-miR-509-3p	0	0	31.3998	0	0	6.15845	0	0	0	0	0	0
hsa-miR-509-5p	0	0	0	0	0	0	0	0	0	0	0	0
hsa-miR-5090	0	0	0	62.571	0	0	0	0	0	0	0	0
hsa-miR-5091	0	0	0	0	0	0	0	0	0	0	0	0
hsa-miR-5092	0	0	0	0	0	0	0	0	0	0	0	0
hsa-miR-5093	0	0	0	0	0	0	0	0	0	0	0	0
hsa-miR-5094	0	0	0	0	0	0	0	0	0	0	0	0
hsa-miR-510-3p	0	0	0	0	0	0	0	0	0	0	0	0
hsa-miR-510-5p	0	0	0	0	0	0	0.346395	0	0	0	0	0
hsa-miR-5100	0.361768	0	0	0	0	0	0	0	0	0	0	0
hsa-miR-511-3p	0	0	0	0	0	0	0	0	0	0	0	0
hsa-miR-511-5p	0	0	0	0	0	0	0	0	0	0	0	0
hsa-miR-512-3p	0	0	0	0	0	0	0	0	0	0	0	0
hsa-miR-512-5p	0	0	0	0	0	0	0	0	0	0	0	0
hsa-miR-513a-3p	0	0	0	0	0	0	0	0	0	0	0	0
hsa-miR-513a-5p	0	0	0	0	0	0	0	0	0	0	0	0
hsa-miR-513b-3p	0	0	0	0	0	0	0	0	0	0	0	0
hsa-miR-513b-5p	0	0	0	0	0	0	0	0	0	0	0	0
hsa-miR-513c-3p	0	0	0	0	0	0	0	0	0	0	0	0
hsa-miR-513c-5p	0	0	0	0	0	0	0	0	0	0	0	0
hsa-miR-514a-3p	0	0	10.4666	0	0	0	0	0	0	0	0	0
hsa-miR-514a-5p	0	0	0	0	0	0	0	0	0	0	0	0
hsa-miR-514b-3p	0	0	0.550873	0	0	0	0	0	0	0	0	0
hsa-miR-514b-5p	0	0	0	0	0	0	0	0	0	0	0	0
hsa-miR-515-3p	0	0	0	0	0	0	0	0	0	0	0	0
hsa-miR-515-5p	0	0	0	0	0	0	0	0	0	0	0	0
hsa-miR-516a-3p	0	0	0	0	0	0	0	0	0	0	0	0
hsa-miR-516a-5p	0	0	0	0	0	0	0	0	0	0	0	0
hsa-miR-516b-3p	0	0	0	0	0	0	0	0	0	0	0	0
hsa-miR-516b-5p	0	0	0	0	0	0	0	0	0	0	0	0
hsa-miR-517-5p	0	0	0	0	0	0	0	0	0	0	0	0
hsa-miR-517a-3p	0	0	0	0	0	0	0	0	0	0	0	0
hsa-miR-517b-3p	0	0	0	0	0	0	0	0	0	0	0	0
hsa-miR-517c-3p	0	0	0	0	0	0	0	0	0	0	0	0
hsa-miR-5186	0	0	0	0	0	0	0	0	0	0	0	0
hsa-miR-5187-3p	0	0	0	0	0	0	0	0	0	0	0	0
hsa-miR-5187-5p	35.0915	55.451	199.967	312.026	136.842	190.775	330.287	190.044	0	323.745	0	193.203
hsa-miR-5188	0	0	0	0	0	0	0	0	0	0	0	0
hsa-miR-5189-3p	0	33.1425	0	0	0	48.3096	0	0	0	0	0	0
hsa-miR-5189-5p	0	0	50.1294	47.7916	70.5069	57.342	0	0	0	0	0	0
hsa-miR-518a-3p	0	0	0	0	0	0	0	0	0	0	0	0
hsa-miR-518a-5p	0	0	0	0	0	0	0	0	0	0	0	0
hsa-miR-518b	0	0	0	0	0	0	0	0	0	0	0	0
hsa-miR-518c-3p	0	0	0	0	0	0	0	0	0	0	0	0
hsa-miR-518c-5p	0	0	0	0	0	0	0	0	0	0	0	0
hsa-miR-518d-3p	0	0	0	0	0	0	0	0	0	0	0	0
hsa-miR-518d-5p	0	0	0	0	0	0	0	0	0	0	0	0
hsa-miR-518e-3p	0	0	0	0	0	0	0	0	0	0	0	0
hsa-miR-518e-5p	0	0	0	0	0	0	0	0	0	0	0	0
hsa-miR-518f-3p	0	0	0	0	0	0	0	0	0	0	0	0
hsa-miR-518f-5p	0	0	0	0	0	0	0	0	0	0	0	0
hsa-miR-5190	0	0	0	0	0	0	0	0	0	0	0	0
hsa-miR-5191	0	0	0	0	0	0	0	0	0	0	0	0
hsa-miR-5192	0	0	0	0	0	0	0	0	0	0	0	0
hsa-miR-5193	0	95.2336	0	0	0.1043	0	0.173197	0	0	447.373	0	0
hsa-miR-5194	0	0	0	0	0	0	0	0	0	0	0	0
hsa-miR-5195-3p	0	0	0	0	0	0	0	0	0	0	0	0
hsa-miR-5195-5p	0	0	0	0	0	0	0	0	0	0	0	0
hsa-miR-5196-3p	0	0	0	0	9.49132	0	0	0	0	0	0	0
hsa-miR-5196-5p	0	0	0	0	0	0	0	0	0	0	0	0
hsa-miR-5197-3p	0	0	0	0	0	0	0	0	0	0	0	0
hsa-miR-5197-5p	0	0	0	0	0	0	0	0	0	0	0	0
hsa-miR-519a-2-5p	0	0	0	0	0	0	0	0	0	0	0	0
hsa-miR-519a-3p	0	0	0	0	0	0	0	0	0	0	0	0
hsa-miR-519a-5p	0	0	0	0	0	0	0	0	0	0	0	0
hsa-miR-519b-3p	0	0	0	0	0	0	0	0	0	0	0	0
hsa-miR-519b-5p	0	0	0	0	0	0	0	0	0	0	0	0
hsa-miR-519c-3p	0	0	0	0	0	0	0	0	0	0	0	0
hsa-miR-519c-5p	0	0	0	0	0	0	0	0	0	0	0	0
hsa-miR-519d-3p	0	0	0	0	0	0	0	0	0	0	0	0
hsa-miR-519d-5p	0	0	0	0	0	0	0	0	0	0	0	0
hsa-miR-519e-3p	0	0	0	0	0	0	0	0	0	0	0	0
hsa-miR-519e-5p	0	0	0	0	0	0	0	0	0	0	0	0
hsa-miR-520a-3p	0	0	0	0	0	0	0	0	0	0	0	0
hsa-miR-520a-5p	0	0	0	0	0	0	0	0	0	0	0	0
hsa-miR-520b-3p	0	0	0	0	0	0	0	0	0	0	0	0
hsa-miR-520b-5p	0	0	0	0	0	0	0	0	0	0	0	0
hsa-miR-520c-3p	0	0	0	0	0	0	0	0	0	0	0	0
hsa-miR-520c-5p	0	0	0	0	0	0	0	0	0	0	0	0
hsa-miR-520d-3p	0	0	0	0	0	0	0	0	0	0	0	0
hsa-miR-520d-5p	0	0	0	0	0	0	0	0	0	0	0	0
hsa-miR-520e-3p	0	0	0	0	0	0	0	0	0	0	0	0
hsa-miR-520e-5p	0	0	0	0	0	0	0	0	0	0	0	0
hsa-miR-520f-3p	0	0	0	0	0	0	0	0	0	0	0	0
hsa-miR-520f-5p	0	0	0	0	0	0	0	0	0	0	0	0
hsa-miR-520g-3p	0	0	0	0	0	0	0	0	0	0	0	0
hsa-miR-520g-5p	0	0	0	0	0	0	0	0	0	0	0	0
hsa-miR-520h	0	0	0	0	0	0	0	0	0	0	0	0
hsa-miR-521	0	0	0	0	0	0	0	0	0	0	0	0
hsa-miR-522-3p	0	0	0	0	0	0	0	0	0	0	0	0
hsa-miR-522-5p	0	0	0	0	0	0	0	0	0	0	0	0
hsa-miR-523-3p	0	0	0	0	0	0	0	0	0	0	0	0
hsa-miR-523-5p	0	0	0	0	0	0	0	0	0	0	0	0
hsa-miR-524-3p	0	0	0	0	0	0	0	0	0	0	0	0
hsa-miR-524-5p	0	0	0	0	0	0	0	0	0	0	0	0
hsa-miR-525-3p	0	0	0	0	0	0	0	0	0	0	0	0
hsa-miR-525-5p	0	0	0	0	0	0	0	0	0	0	0	0
hsa-miR-526a-3p	0	0	0	0	0	0	0	0	0	0	0	0
hsa-miR-526a-5p	0	0	0	0	0	0	0	0	0	0	0	0
hsa-miR-526b-3p	0	0	0	0	0	0	0	0	0	0	0	0
hsa-miR-526b-5p	0	0	0	0	0	0	0	0	0	0	0	0
hsa-miR-527	0	0	0	0	0	0	0	0	0	0	0	0
hsa-miR-532-3p	0	0	0	0	0	0.821127	0	0	0	0	0	0
hsa-miR-532-5p	142.175	75.8374	47.9259	61.7423	90.324	0	0	0	279.994	0	0	0
hsa-miR-539-3p	0	0	0	0	0	0	0	0	0	0	0	0
hsa-miR-539-5p	0	0	0	0	0	0	0	0	0	0	0	0
hsa-miR-541-3p	0	0	0	0	0	0	0	0	0	0	0	0
hsa-miR-541-5p	0	0	0	0	0	0	0	0	0	0	0	0
hsa-miR-542-3p	0	0	0	0	0	0	0	0	0	0	0	0
hsa-miR-542-5p	0	0	22.5858	0	0	25.4549	0	0	0	0	0	0
hsa-miR-543	1.0853	0	0	39.3659	0	17.3805	0	123.261	0	0	0	0
hsa-miR-544a	0	0	0	0	0	0	0	0	0	0	0	0
hsa-miR-544b	0	0	0	0	0	0	0	0	0	0	0	0
hsa-miR-545-3p	0	0	12.6701	0	0	0	0	0	0	0	0	0
hsa-miR-545-5p	0	0	0	0	0	0	0	0	0	0	0	0
hsa-miR-548a-3p	0	24.5219	0	0	36.1922	0	0	0	0	0	0	0
hsa-miR-548a-5p	0	0	0	0	0	0	0	0	0	0	0	0
hsa-miR-548aa	0	0	0	0	0	0	0	0	0	0	0	0
hsa-miR-548ab	0	0	0	0	0	0	0	0	0	0	0	0
hsa-miR-548ac	0	0	0	0	0	0	0	0	0	0	0	0
hsa-miR-548ad-3p	0	0	0	0	0	0	0	0	0	0	0	0
hsa-miR-548ad-5p	0	0	0	0	0	0	0	0	0	0	0	0
hsa-miR-548ae-3p	0	0	0	0	0	0	0	0	0	0	0	0
hsa-miR-548ae-5p	0	0	0	0	0	0	0	0	0	0	0	0
hsa-miR-548ag	0	0	0.550873	0	0	0	0	0	0	0	0	0
hsa-miR-548ah-3p	0	0	0	0	0	0	0	0	0	0	0	0
hsa-miR-548ah-5p	0	0	0	0	0	0	0	0	0	0	0	0
hsa-miR-548ai	0	0	0	0	0	0	0	0	0	0	0	0
hsa-miR-548aj-3p	0	0	0	0	0	0	0	0	0	0	0	0
hsa-miR-548aj-5p	0	0	0	0	0	0	0	0	0	0	0	0
hsa-miR-548ak	0	0	0	0	0	0	0	0	0	0	0	0
hsa-miR-548al	0	0	0	0	0	0	0	0	0	0	0	0
hsa-miR-548am-3p	0	0	0	0	0	0	0	0	0	0	0	0
hsa-miR-548am-5p	0	0	0	0.276252	1.3559	0	0	0	0	0	0	0
hsa-miR-548an	0	0	0	0	0	0	0	0	0	0	0	0
hsa-miR-548ao-3p	0	0	0	0	0	0	0	0	0	0	0	0
hsa-miR-548ao-5p	0	0	0	0	0	0	0	0	0	0	0	0
hsa-miR-548ap-3p	0	0	0	0	0	0	0	0	0	0	0	0
hsa-miR-548ap-5p	0	0.0582469	0	0	0	0	0	0	0	0	0	0
hsa-miR-548aq-3p	0	0	0	0	0	0	0	0	0	0	0	0
hsa-miR-548aq-5p	0	0	0	0	0	0	0	0	0	0	0	0
hsa-miR-548ar-3p	0	0	0	0	0	0	0	0	0	0	0	0
hsa-miR-548ar-5p	0	0	0	0	0	0	0	0	0	0	0	0
hsa-miR-548as-3p	0	0	0	0	0	0	0	0	0	0	0	0
hsa-miR-548as-5p	0	0	0	0	0	0	0	0	0	0	0	0
hsa-miR-548at-3p	0	0	0	0	0	0	0	0	0	0	0	0
hsa-miR-548at-5p	0	0	0	0	0	0	0	0	0	0	0	0
hsa-miR-548au-3p	0	0	0	0	0	0	0	0	0	0	0	0
hsa-miR-548au-5p	0	0	0	0	0	0	0	0	0	0	0	0
hsa-miR-548av-3p	0	0	0	0	0	0	0	0	0	0	0	0
hsa-miR-548av-5p	0	0	0	0	0	0	0	0	0	0	0	0
hsa-miR-548aw	0	0	0	0	0	0	0	0	0	0	0	0
hsa-miR-548ax	0	33.2007	0	0	0	0	0	0	0	0	0	0
hsa-miR-548ay-3p	0	0	0	0	0	0	0	0	0	0	0	0
hsa-miR-548ay-5p	0.361768	0	0	0	0	0	0	0	0	0	0	0
hsa-miR-548az-3p	0	0	0	0	0	0	0	0	0	0	0	0
hsa-miR-548az-5p	0	0	0	0	0	0	0	0	0	0	0	0
hsa-miR-548b-3p	0	0	0	0	0	0	0	0	0	0	0	0
hsa-miR-548b-5p	0	0	0	0	0	0	0	0	0	0	0	0
hsa-miR-548ba	0	0	0	0	0	0	0	0	0	0	0	0
hsa-miR-548bb-3p	0	0	0	0	0	0	0	0	0	0	0	0
hsa-miR-548bb-5p	0	0	0	0	0	0	0	0	0	0	0	0
hsa-miR-548bc	0	0	0	0	0	0	0	0	0	0	0	0
hsa-miR-548c-3p	0	0	0	0	0	0	0	0	0	0	0	0
hsa-miR-548c-5p	0	0	0	0.414378	0	0	0	0	0	0	0	0
hsa-miR-548d-3p	0	0	0	0	0	0	0	0	0	0	0	0
hsa-miR-548d-5p	0.361768	0	0	0	0	0	0	0	0	0	0	0
hsa-miR-548e-3p	0	0	0	0	0	0	0	0	0	0	0	0
hsa-miR-548e-5p	0	0	0	0	0	0	0	0	0	0	0	0
hsa-miR-548f-3p	0	0	0	0	0	0	0	0	0	0	0	0
hsa-miR-548f-5p	0	0	0	0	0	0	0	0	0	0	0	0
hsa-miR-548g-3p	0	0	0	0	0	0	0	0	0	0	0	0
hsa-miR-548g-5p	0	0	0	0	0	0	0	0	0	0	0	0
hsa-miR-548h-3p	0	0	0	0	0	0	0	0	0	0	0	0
hsa-miR-548h-5p	0	0.0582469	0	0	0	0	0	0	0	0	0	0
hsa-miR-548i	0	0	0	0	0	0	0	0	0	0	0	0
hsa-miR-548j-3p	0	0	0	0	0	0	0	0	0	0	0	0
hsa-miR-548j-5p	200.058	224.542	339.889	203.045	255.535	170.794	357.133	389.724	0	1260.29	0	0
hsa-miR-548k	0	0	0	0	0	0	0	0	0	0	0	0
hsa-miR-548l	46.6681	0	0	0	0	0	0	0	0	0	0	0
hsa-miR-548m	0	0	0	0	0	0	0	0	0	0	0	0
hsa-miR-548n	0	0	40.7646	0	43.3889	0	0	0	0	0	0	0
hsa-miR-548o-3p	0	0	0	0	0	0	0	0	0	0	0	0
hsa-miR-548o-5p	0	0	0	0.276252	0	0.136854	0	0	0	0	0	0
hsa-miR-548p	0	0	0	0	0	0	0	0	0	0	0	0
hsa-miR-548q	0	0	0	0	0	0	0	0	0	0	0	0
hsa-miR-548s	0	0	0	0	0	0	0	0	0	0	0	0
hsa-miR-548t-3p	0	0	0	0	0	0	0	0	0	0	0	0
hsa-miR-548t-5p	0	0	0	0	0	0	0	0	0	0	0	0
hsa-miR-548u	0	0	0	0	0	0	0	0	0	0	0	0
hsa-miR-548v	0	0	0	0	0	0	0	0	0	0	0	0
hsa-miR-548w	0	0	0	0	0	0	0	0	0	0	0	0
hsa-miR-548x-3p	0	0	0	0	0	0	0	0	0	0	0	0
hsa-miR-548x-5p	0	0	0	0	0	0	0	0	0	0	0	0
hsa-miR-548y	0	0	0	0	0	0	0	0	0	0	0	0
hsa-miR-548z	0	0	0	0	0	0	0	0	0	0	0	0
hsa-miR-549a-3p	0	0	0	0	0	0	0	0	0	0	0	0
hsa-miR-549a-5p	0	0	0	0	0	0	0	0	0	0	0	0
hsa-miR-550a-3-5p	0	0	0	0	0	0	0	0	0	0	0	0
hsa-miR-550a-3p	0	0	0	0	0	0	0	0	0	0	0	0
hsa-miR-550a-5p	0	0	0	0	0	0	0	0	0	0	0	0
hsa-miR-550b-2-5p	0	0	0	0	0	0	0	0	0	0	0	0
hsa-miR-550b-3p	0	0	0	0	0	0	0	0	0	0	0	0
hsa-miR-551a	0	0	0	0	0	0	0	0	0	0	0	0
hsa-miR-551b-3p	0	0	0	0	0	0	0	0	0	0	0	0
hsa-miR-551b-5p	0	0	0	0	0	0	0	0	0	0	0	0
hsa-miR-552-3p	0	0	0	0	0	0	0	0	0	0	0	0
hsa-miR-552-5p	0	0	0	0	0	0	0	0	0	0	0	0
hsa-miR-553	0	0	0	0	0	0	0	0	0	0	0	0
hsa-miR-554	0	0	0	0	0	0	0	0	0	0	0	0
hsa-miR-555	0	0	0	0	0	0	0	0	0	0	0	0
hsa-miR-556-3p	0	0	0	0	0	0	0	0	0	0	0	0
hsa-miR-556-5p	0	0	0	0	27.7439	0	0	0	0	0	0	0
hsa-miR-557	0	0	0	0	0	0	0	0	0	0	0	0
hsa-miR-5571-3p	0	0	0	0	0	0	0	0	0	0	0	0
hsa-miR-5571-5p	0	0	0	0	0	0	0	0	0	0	0	0
hsa-miR-5572	0	0	0	0	0	0	0	0	0	0	0	0
hsa-miR-5579-3p	0	0	0	0	0	0	0	0	0	0	0	0
hsa-miR-5579-5p	0	0	0	0	0	0	0	0	0	0	0	0
hsa-miR-558	0	0	0	0	0	0	0	0	0	0	0	0
hsa-miR-5580-3p	0	0	0	0	0	0	0	0	0	0	0	0
hsa-miR-5580-5p	0	0	0	0	0	0	0	0	0	0	0	0
hsa-miR-5581-3p	0	0	0	0	0	0	0	0	0	0	0	0
hsa-miR-5581-5p	0	0	0	0	0	0	0	0	0	0	0	0
hsa-miR-5582-3p	0	0	0	0	0	0	0	0	0	0	0	0
hsa-miR-5582-5p	0	0	0	0	0	0	0	0	0	0	0	0
hsa-miR-5583-3p	0	0	0	0	0	0	0	0	0	0	0	0
hsa-miR-5583-5p	0	0	0	0	0	0	0	0	0	0	0	0
hsa-miR-5584-3p	0	0	0	0	0	0	0	0	0	0	0	0
hsa-miR-5584-5p	0	0	0	0	0	0	0	0	0	0	0	0
hsa-miR-5585-3p	0	0	0	0	0	0	0	0	0	0	0	0
hsa-miR-5585-5p	0	0	0	0	0	0	0	0	1.32699	0	0	0
hsa-miR-5586-3p	0	0	0	0	0	0	0	0	0	0	0	0
hsa-miR-5586-5p	0.723536	31.3368	39.6628	0	0	0	0	112.554	0	0	0	0
hsa-miR-5587-3p	0	0	0	0	0	0	0	0	0	0	0	0
hsa-miR-5587-5p	0	0	0	0	0	0	0	0	0	0	0	0
hsa-miR-5588-3p	0	0	0	0	0	0	0	0	0	0	0	0
hsa-miR-5588-5p	0	0	0	0	0	0	0	0	0	0	0	0
hsa-miR-5589-3p	0	0	0	0	0	0	0	0	0	0	0	0
hsa-miR-5589-5p	0	0	0	0	0	0	0	0	0	0	0	0
hsa-miR-559	0	0	0	0	0	0	0	0	0	0	0	0
hsa-miR-5590-3p	0	0	0	0	0	0	0	0	0	0	0	0
hsa-miR-5590-5p	0	0	0	0	0	0	0	0	0	0	0	0
hsa-miR-5591-3p	0	0	0	0	0	0	0	0	0	0	0	0
hsa-miR-5591-5p	0	0	0	0	0	0	0	0	0	0	0	0
hsa-miR-561-3p	0	0	0	0	0	0	0	0	0	0	0	0
hsa-miR-561-5p	0	0	0	0	0	0	0	0	0	0	0	0
hsa-miR-562	0	0	0	0	0	0	0	0	0	0	0	0
hsa-miR-563	0	0	0	0	0	0	0	0	0	0	0	0
hsa-miR-564	0	0	0	0	0	0	0	0	0	0	0	0
hsa-miR-567	0	0	0	0	0	0	0	0	0	0	0	0
hsa-miR-568	0	0	0	0	0	0	0	0	0	0	0	0
hsa-miR-5680	0	0	0	0	0	0	0	0	0	0	0	0
hsa-miR-5681a	0	0	0	0	0	0	0	0	0	0	0	0
hsa-miR-5681b	0	0	0	0	0	0	0	0	0	0	0	0
hsa-miR-5682	0	0	0	0	0	0	0	0	0	0	0	0
hsa-miR-5683	0	0	0	0	0	0	0	0	0	0	0	0
hsa-miR-5684	0	0	0	0	0	0	0	0	0	0	0	0
hsa-miR-5685	0	0	0	0	0	0	0	0	0	0	0	0
hsa-miR-5687	0	0	0	0	0	0	0	0	0	0	0	0
hsa-miR-5688	0	0	0	0	0	0	0	0	0	0	0	0
hsa-miR-5689	0	0	0	0	0	0	0	0	0	0	0	0
hsa-miR-569	0	0	0	0	0	0	0	0	0	0	0	0
hsa-miR-5690	0	0	0	0	0	0	0	0	0	0	0	0
hsa-miR-5691	0	0	0	0	0	0	0	0	0	0	0	0
hsa-miR-5692a	0	0	0	0	0	0	0	0	0	0	0	0
hsa-miR-5692b	0	0	0	0	0	0	0	0	0	0	0	0
hsa-miR-5692c	0	0	0	0	0	0	0	0	0	0	0	0
hsa-miR-5693	0	0	0	0	0	0	0	0	0	0	0	0
hsa-miR-5694	0	0	0	0	0	0	0	0	0	0	0	0
hsa-miR-5695	0	0	0	0	0	0	0	0	0	0	0	0
hsa-miR-5696	0	0	0	0	0	0	0	0	0	0	0	0
hsa-miR-5697	0	0	0	0	20.9643	0	0	0	0	0	0	0
hsa-miR-5698	0	0	3.30524	76.3836	22.1116	17.1068	67.547	0	0	0	0	0
hsa-miR-5699-3p	0	0	0	0	0	0	0	0	0	0	0	0
hsa-miR-5699-5p	0	0	0	0	0	0	0	0	0	0	0	0
hsa-miR-570-3p	0	0	0	0	0	0	0	0	0	0	0	0
hsa-miR-570-5p	0	0	0	0	0	0	0	0	0	0	0	0
hsa-miR-5700	0	0	0	0	0	0	0	0	0	0	0	0
hsa-miR-5701	0	0	0	0	0	0	0	0	0	0	0	0
hsa-miR-5702	0	0	0	0	0	0	0	0	0	0	0	0
hsa-miR-5703	0	0	0	0.138126	0.1043	0	0	0	0	0	0	0
hsa-miR-5704	0	0	0	0	0	0	0	0	0	0	0	0
hsa-miR-5705	0	0	0	0	0	0	0	0	0	0	0	0
hsa-miR-5706	0	0	0	0	0	0	0	0	0	0	0	0
hsa-miR-5707	0	0	0	0	0	0	0	0	0	0	0	0
hsa-miR-5708	0	0	0	0	0	0	0	0	0	0	0	0
hsa-miR-571	0	0	0	0	0	0	0	0	0	0	0	0
hsa-miR-572	0	0	0	0	0	0	0	0	0	0	0	0
hsa-miR-573	0	0	0	0	0	0	0	0	0	0	0	0
hsa-miR-5739	0	0	0	0	0	0	0	0	0	0	0	0
hsa-miR-574-3p	0	72.0514	155.897	33.2883	34.9406	0	145.659	0	0	0	0	0
hsa-miR-574-5p	0	0.93195	1.10175	0	1.043	1.5054	0	0	0	0	0	0
hsa-miR-575	0	0	0	0	0	0	0	0	0	0	0	0
hsa-miR-576-3p	2.17061	0	0	0	0	0	0	0	0	0	0	0
hsa-miR-576-5p	0	25.2791	51.2312	1.65751	0	30.5185	0	0	0	0	0	0
hsa-miR-577	0	0	0	0	0	0	0	0	0	0	0	0
hsa-miR-578	0	0	0	0	0	0	0	0	0	0	0	0
hsa-miR-5787	0	0	0	0	0	0	0	0	0	0	0	0
hsa-miR-579-3p	0	0	0	0	0	0	0	0	0	0	0	0
hsa-miR-579-5p	0	0	0	0	0	0	0	0	0	0	0	0
hsa-miR-580-3p	0	0	0	0	26.4923	0	0	0	0	0	0	0
hsa-miR-580-5p	0	0	0	0	0	0	0	0	0	0	0	0
hsa-miR-581	0	0	0	0	0	0	0	0	0	0	0	0
hsa-miR-582-3p	0	0	0	0	0	0	0	0	0	0	0	0
hsa-miR-582-5p	0	0	0	0	0	0	0	0	0	0	0	0
hsa-miR-583	0	0	0	0	0	0	0	0	0	0	0	0
hsa-miR-584-3p	0	0	32.5015	0	0	0	0	0	0	0	0	0
hsa-miR-584-5p	5890.31	4542.73	3445.71	5755.29	5947.2	6760.34	3506.21	6384.54	13224.7	3863.6	14310.1	15734.4
hsa-miR-585-3p	0	0	0	0	0	0	0	0	0	0	0	0
hsa-miR-585-5p	0	0	0	0	0	0	0	0	0	0	0	0
hsa-miR-586	0	0	0	0	0	0	0	0	0	0	0	0
hsa-miR-587	0	0	0	0	0	0	0	0	0	0	0	0
hsa-miR-588	0	0	0	0	0	0	0	0	0	0	0	0
hsa-miR-589-3p	0	33.7832	0	0	0	0	0	0	0	0	0	0
hsa-miR-589-5p	22.4296	16.7168	24.2384	0	0	48.9939	157.61	0	0	0	0	0
hsa-miR-590-3p	0.723536	62.6154	78.2239	0	55.4877	30.108	0	106.799	0	0	0	0
hsa-miR-590-5p	0	0	0	0	0	0	0	0	0	0	0	0
hsa-miR-591	0	0	0	0	0	0	0	0	0	0	0	0
hsa-miR-592	0	0	0	0	0	0	0	0	0	0	0	0
hsa-miR-593-3p	0	0	0	0	0	0	0	0	0	0	0	0
hsa-miR-593-5p	0	0	0	0	0	0	0	0	0	0	0	0
hsa-miR-595	0	0	0	0	0	0	0	0	0	0	0	0
hsa-miR-596	0	0	0	0	0	0	0	0	0	0	0	0
hsa-miR-597-3p	0	0	0	0	0	0	0	0	0	0	0	0
hsa-miR-597-5p	0	0	0	0	0	0	0	0	0	0	0	0
hsa-miR-598-3p	0	20.6776	53.9855	0	0	0	0	0	0	0	0	0
hsa-miR-598-5p	0	0	0	0	0	0	0	0	0	0	0	0
hsa-miR-599	0	0	0	0	0	0	0	0	0	0	0	0
hsa-miR-600	0	0	0	0	0	0	0	0	0	0	0	0
hsa-miR-601	0	0	0	0	0	0	0	0	0	0	0	0
hsa-miR-602	0	0	0	0	0	0	0	0	0	0	0	0
hsa-miR-603	0	0	0	0	0	0	0	0	0	0	0	0
hsa-miR-604	0	0	0	0	0	0	0	0	0	0	0	0
hsa-miR-605-3p	0	0	0	0	0	0	0	0	0	0	0	0
hsa-miR-605-5p	0	0	0	0	0	0	0	0	0	0	0	0
hsa-miR-606	0	0	0	0	0	0	0	0	0	0	0	0
hsa-miR-6068	0	0	0	0	0	0	0	0	0	0	0	0
hsa-miR-6069	0	0	0	0	0	0	0.519592	0	0	0	0	0
hsa-miR-607	0	0	0	0	0	0	0	0	0	0	0	0
hsa-miR-6070	0	0	0	0	0	0	0	0	0	0	0	0
hsa-miR-6071	0	0	0	0	0	0	0	0	0	0	0	0
hsa-miR-6072	0	0	0	0	0	0	0	0	0	0	0	0
hsa-miR-6073	0	0.174741	0	0	0.1043	0	0	0	0	0	0	0
hsa-miR-6074	0	0	0	0	0	0	0	0	0	0	0	0
hsa-miR-6075	0	0	0	0	0	0	0	0	0	0	0	0
hsa-miR-6076	0	0	0	0	0	0	0	0	0	0	0	0
hsa-miR-6077	0	0	0	0	0	0	0	0	0	0	0	0
hsa-miR-6078	0	0	0	0	0	0	0	0	0	0	0	0
hsa-miR-6079	0	0	0	0	0	0	0	0	0	0	0	0
hsa-miR-608	0	0	0	0	0	0	0	0	0	0	0	0
hsa-miR-6080	0	0	0	0	0	0	0	0	0	0	0	0
hsa-miR-6081	0	0	0	0.138126	0	0	0	0	0	0	0	0
hsa-miR-6082	0	0	0	0	0	0	0	0	0	0	0	0
hsa-miR-6083	0	0	0	0	0	0	0	0	0	0	0	0
hsa-miR-6084	0	0	0	0	0	0	0	0	0	0	0	0
hsa-miR-6085	0	0	0	0	0	0	0	0	0	0	0	0
hsa-miR-6086	0	0	0	0	0	0	0	0	0	0	0	0
hsa-miR-6088	0	0	0	0	0	0	0	0	0	0	0	0
hsa-miR-6089	0	0	0	0	0	0	0	0	0	0	0	0
hsa-miR-609	0	0	0	0	0	0	0	0	0	0	0	0
hsa-miR-6090	0	0	0	0	0	0	0	0	0	0	0	0
hsa-miR-610	0	0	0	0	0	0	0	0	0	0	0	0
hsa-miR-611	0	0	0	0	0	0	0	0	0	0	0	0
hsa-miR-612	0	0	0	0	0	0	0	0	0	0	0	0
hsa-miR-6124	0	0	0	0	0	0	0	0	0	0	0	0
hsa-miR-6125	7.23536	0	0	0	0	0	0	0	0	0	0	0
hsa-miR-6126	0	0.0582469	0	0	0	0	0	0	0	0	0	0
hsa-miR-6127	0	0	0	0	0	0	0	0	0	0	0	0
hsa-miR-6128	0	0	0	0	0	0	0	0	0	0	0	0
hsa-miR-6129	0	0	0	0	0	0	0	0	0	0	0	0
hsa-miR-613	0	0	0	0	0	0	0	0	0	0	0	0
hsa-miR-6130	0	0	0	0	0	0	0	0.133834	0	0	0	0
hsa-miR-6131	0	0.0582469	0	0	0	0	0	0	0	0	0	0
hsa-miR-6132	0	0	0	0	0	0	0	0	0	0	0	0
hsa-miR-6133	0	0	0	0	0	0	0	0	0	0	0	0
hsa-miR-6134	0	0	0	0	0	0	0	0	0	0	0	0
hsa-miR-614	0	0	0	0	0	0	0	0	0	0	0	0
hsa-miR-615-3p	0	0	0	0	0	0	0	0	0	0	0	0
hsa-miR-615-5p	0	0	0	0	0	0	0	0	0	0	0	0
hsa-miR-616-3p	0	0	0	0	0	0	0	0	0	0	0	0
hsa-miR-616-5p	0	0	0	0	0	0	0	0	0	0	0	0
hsa-miR-6165	0	0	0	0	0	0	0	0	0	0	0	0
hsa-miR-617	0	0	0	0	0	0	0	0	0	0	0	0
hsa-miR-618	0	0	0	0	0	0	0	0	0	0	0	0
hsa-miR-619-3p	0	0	0	0	0	0	0	0	0	0	0	0
hsa-miR-619-5p	0	0	0	0	0	0	0	0	0	0	0	0
hsa-miR-620	0	0	0	0	0	0	0	0	0	0	0	0
hsa-miR-621	0	0	0	0	0	0	0	0	0	0	0	0
hsa-miR-622	0	0	0	0	0	0	0	0	0	0	0	0
hsa-miR-623	0	0	0	0	0	0	0	0	0	0	0	0
hsa-miR-624-3p	0	0	0	0	0	0	0	0	0	0	0	0
hsa-miR-624-5p	0	0	0	0	0	0	0	0	0	0	0	0
hsa-miR-625-3p	222.487	123.658	117.887	399.875	350.762	110.989	41.3942	407.122	0	0	0	0
hsa-miR-625-5p	214.167	126.046	127.802	411.201	351.283	105.378	36.891	395.211	0	0	0	0
hsa-miR-626	0	0	0	0	0	0	0	0	0	0	0	0
hsa-miR-627-3p	0	0	0	0	0	0	0	0	0	0	0	0
hsa-miR-627-5p	0	0	0	0	0	0	0	0	0	0	0	0
hsa-miR-628-3p	224.296	206.543	261.665	470.457	408.335	204.05	283.178	330.302	0	0	0	0
hsa-miR-628-5p	0	34.8316	63.9012	58.9798	55.9049	90.5976	146.698	0	0	0	0	0
hsa-miR-629-3p	0.361768	0.465975	1.10175	0.69063	0.2086	1.5054	0	3.88118	0	0	0	0
hsa-miR-629-5p	272.411	293.972	252.3	333.712	296.004	461.61	0	520.479	2165.64	1132.22	0	2972.36
hsa-miR-630	0	0	0	0	0	0	0	0	0	0	0	0
hsa-miR-631	0	0	0	0	0	0	0	0	0	0	0	0
hsa-miR-632	0	0	0	0	0	0	0	0	0	0	0	0
hsa-miR-633	0	0	0	0	0	0	0	0	0	0	0	0
hsa-miR-634	0	0	0	0	0	0	0	0	0	0	0	0
hsa-miR-635	0	0	0	0	0	0	0	0	0	0	0	0
hsa-miR-636	0	0	32.5015	0	0.1043	0	0	0	0	0	0	0
hsa-miR-637	0	0	0	0	0	0	0	0	0	0	0	0
hsa-miR-638	0	0	0	0	0	0	0	0	0	0	0	0
hsa-miR-639	0	0	0	0	0	0	0	0	0	0	0	0
hsa-miR-640	0	0	0	0	0	0	0	0	0	0	0	0
hsa-miR-641	0	36.2878	0	0	0	0	0	0	0	0	0	0
[truncated: 653 more rows]

## Sheet: Diff Expression of miRNA
GeneID	logFC	logCPM	F	PValue	FDR
hsa-miR-199b-3p	17.9942	12.0546	287.354	2.21773394698221e-09	5.30038413328747e-07
hsa-miR-24-3p	17.4699	11.5305	221.101	9.1759322866688e-09	1.09652390825692e-06
hsa-miR-199a-3p	10.1712	13.0593	101.037	7.3022586909827e-08	5.81746609048288e-06
hsa-miR-12136	16.9999	11.0607	119.703	2.37069455610814e-07	1.41648999727461e-05
hsa-miR-486-5p	7.37106	12.3346	72.1773	5.83346742508642e-07	2.78839742919131e-05
hsa-miR-101-3p	11.8075	9.87727	64.0563	1.19055394006473e-06	4.28599111103726e-05
hsa-miR-454-3p	15.6779	9.74019	86.4374	1.25531120406949e-06	4.28599111103726e-05
hsa-miR-93-5p	-1.93298	14.1048	44.8862	9.12411948108648e-06	0.000272583
hsa-miR-181a-5p	14.6359	8.70071	49.0272	1.97973992065599e-05	0.000525731
hsa-miR-221-3p	-2.1331	13.4618	32.4158	5.13633456031747e-05	0.00122758
hsa-miR-320a-3p	-2.08206	12.5668	29.7891	7.85367098258052e-05	0.00152408
hsa-miR-628-3p	13.5799	7.64978	36.1672	7.86654189732954e-05	0.00152408
hsa-miR-151a-5p	13.5496	7.6197	35.7381	8.28997537742012e-05	0.00152408
hsa-miR-199a-5p	13.4478	7.51867	32.5157	0.000124936	0.00213283
hsa-miR-146a-5p	-1.59188	14.4351	25.7722	0.000158654	0.00252788
hsa-miR-29b-3p	13.2877	7.3597	27.9883	0.000235111	0.00339953
hsa-let-7f-5p	4.48018	16.1701	23.5424	0.000242159	0.00339953
hsa-let-7i-5p	-1.04479	16.7558	23.2586	0.000256032	0.00339953
hsa-miR-625-3p	13.1507	7.22384	25.826	0.000326759	0.00372524
hsa-miR-126-3p	-1.0713	15.9141	21.8563	0.000339398	0.00372524
hsa-miR-625-5p	13.1456	7.21885	25.5799	0.000339663	0.00372524
hsa-miR-181b-5p	12.9258	7.00109	25.1352	0.000364534	0.00372524
hsa-miR-30d-5p	-1.83443	13.5191	21.4989	0.000365344	0.00372524
hsa-miR-342-5p	12.5946	6.67336	24.9738	0.000374083	0.00372524
hsa-miR-22-3p	12.3143	6.39675	23.661	0.000463815	0.00443407
hsa-miR-7-5p	8.70455	6.70784	19.6529	0.000541477	0.00487118
hsa-miR-4433b-3p	12.2161	6.30031	22.5064	0.000564346	0.00487118
hsa-miR-16-5p	9.52763	16.8782	21.3665	0.000570683	0.00487118
hsa-miR-6803-3p	11.3328	5.43433	18.3111	0.00122798	0.0101203
hsa-let-7b-5p	-1.51204	16.5223	15.5834	0.00140683	0.0112078
hsa-miR-486-3p	7.68857	5.69051	15.0916	0.00159391	0.0122885
hsa-miR-6721-5p	10.641	4.76277	16.76	0.00168685	0.0125987
hsa-miR-30c-5p	13.1206	7.19401	16.2917	0.00186341	0.0131029
hsa-miR-19b-3p	12.6306	6.70888	16.2902	0.00186401	0.0131029
hsa-let-7a-5p	4.09797	16.2766	14.1954	0.0020897	0.0142222
hsa-miR-18a-5p	13.4503	7.52108	15.6498	0.00214226	0.0142222
hsa-miR-320b	11.6343	5.72883	14.8027	0.00258955	0.0167271
hsa-miR-324-5p	11.9071	5.99626	14.4435	0.00281203	0.0176862
hsa-miR-26a-5p	5.50421	13.3693	12.2273	0.00346279	0.0204808
hsa-miR-1277-5p	10.0559	4.20062	13.5534	0.00346827	0.0204808
hsa-miR-221-5p	12.6228	6.70133	13.4995	0.00351345	0.0204808
hsa-miR-155-5p	-1.80937	11.5688	11.4956	0.00428585	0.0243885
hsa-miR-493-5p	12.3022	6.38503	11.7098	0.00550448	0.0297451
hsa-miR-144-5p	12.4898	6.56982	11.7096	0.00550477	0.0297451
hsa-miR-223-3p	-0.782123	15.1439	10.5572	0.00569184	0.0297451
hsa-miR-139-5p	7.26021	6.33524	10.5384	0.005725	0.0297451
hsa-miR-130b-3p	11.3392	5.44057	11.3104	0.00611683	0.0311047
hsa-miR-484	10.3012	4.43492	11.2249	0.00625812	0.0311602
hsa-miR-584-5p	-1.15969	12.8656	9.32726	0.00841604	0.0410497
hsa-miR-30e-5p	-1.58681	12.0853	9.20638	0.00875702	0.0418586
hsa-miR-493-3p	11.5607	5.65662	9.65675	0.00969041	0.0454119
hsa-miR-505-5p	11.8654	5.95528	9.54725	0.0100046	0.0459827
hsa-miR-21-5p	-1.08011	14.242	8.72853	0.0102702	0.0459979
hsa-miR-1179	10.4757	4.60288	9.41747	0.0103928	0.0459979
hsa-miR-301a-3p	12.4294	6.51065	9.12015	0.0113518	0.0493286
hsa-miR-342-3p	-1.45653	11.9635	8.19944	0.0123099	0.0525367
hsa-miR-378a-3p	9.57153	3.74089	8.62582	0.0131899	0.0544667
hsa-miR-26b-5p	-0.763367	14.0448	7.99559	0.0132179	0.0544667
hsa-miR-32-5p	11.6185	5.71313	8.35324	0.0143547	0.0581485
hsa-miR-125b-5p	11.2213	5.32531	8.09332	0.0155811	0.0620646
hsa-miR-122-5p	11.6247	5.71963	7.98296	0.0161393	0.0630564
hsa-miR-628-5p	11.1752	5.28068	7.94102	0.0163577	0.0630564
hsa-miR-195-5p	10.8103	4.92683	7.59556	0.0182972	0.0694132
hsa-miR-19a-3p	5.5821	5.73869	6.54055	0.0225112	0.0840651
hsa-miR-320d	9.52052	3.69277	6.84479	0.0235465	0.0865788
hsa-miR-191-3p	10.6377	4.75823	6.70328	0.0247281	0.0895457
hsa-miR-369-3p	11.5745	5.67047	6.6028	0.0256104	0.0913565
hsa-miR-590-3p	10.742	4.8602	6.49621	0.0265878	0.0922692
hsa-miR-1-3p	12.1089	6.19443	6.49082	0.0266384	0.0922692
hsa-miR-671-3p	6.65812	5.52773	6.00728	0.0276904	0.094543
hsa-miR-432-5p	-1.63883	13.3338	5.86199	0.0293339	0.0983018
hsa-miR-339-5p	4.21743	7.75138	5.8207	0.0298215	0.0983018
hsa-miR-181a-2-3p	11.3022	5.40433	6.1423	0.0301699	0.0983018
hsa-miR-3168	7.43962	1.80241	6.11799	0.0304365	0.0983018
hsa-miR-200c-3p	11.3412	5.44197	6.02566	0.0314754	0.100218
hsa-miR-126-5p	-2.14757	12.5893	5.63273	0.0321642	0.100218
hsa-miR-1229-3p	11.0446	5.15354	5.95596	0.0322879	0.100218
hsa-miR-574-3p	11.1459	5.25153	5.90749	0.0328678	0.10071
hsa-miR-28-5p	11.0125	5.12208	5.76181	0.0346876	0.104941
hsa-miR-132-3p	10.6157	4.73876	5.63623	0.0363544	0.105887
hsa-miR-766-5p	10.5411	4.66669	5.62579	0.0364972	0.105887
hsa-miR-941	10.559	4.68274	5.54685	0.0375995	0.105887
hsa-miR-1307-5p	10.4309	4.56057	5.54507	0.0376248	0.105887
hsa-miR-877-3p	7.58067	1.92455	5.54445	0.0376336	0.105887
hsa-miR-146b-3p	10.5573	4.6819	5.54269	0.0376587	0.105887
hsa-miR-130b-5p	10.4669	4.5944	5.45375	0.0389514	0.108249
hsa-miR-3173-5p	10.9104	5.02343	5.2413	0.0422623	0.1161
hsa-miR-589-5p	10.4357	4.56466	5.13217	0.0440947	0.1178
hsa-miR-106b-5p	10.8242	4.94039	5.09427	0.0447536	0.1178
hsa-miR-6842-3p	10.4731	4.60193	5.06929	0.0451941	0.1178
hsa-miR-1277-3p	10.276	4.41228	5.06187	0.045326	0.1178
hsa-miR-331-3p	10.344	4.4764	5.06078	0.0453455	0.1178
hsa-miR-144-3p	11.4639	5.56183	5.00484	0.0463555	0.118791
hsa-miR-369-5p	10.4703	4.59753	4.98495	0.0467212	0.118791
hsa-miR-1226-3p	10.2367	4.37417	4.85564	0.0491856	0.12339
hsa-miR-5698	9.90255	4.05513	4.83655	0.0495625	0.12339
hsa-miR-1301-3p	-2.04366	9.70229	4.57846	0.0500979	0.123437
hsa-miR-3613-5p	-4.6842	7.28229	4.49695	0.0519198	0.12584
hsa-miR-25-3p	-2.22367	11.9385	4.48206	0.0522611	0.12584
hsa-miR-183-5p	11.7473	5.8388	4.68642	0.0526525	0.12584
hsa-miR-96-5p	10.4933	4.6209	4.59291	0.0546954	0.129428
hsa-miR-335-3p	10.4009	4.53171	4.50196	0.0567752	0.133032
hsa-miR-1306-3p	9.79495	3.9535	4.445	0.0581267	0.134876
hsa-miR-454-5p	10.1648	4.30511	4.37532	0.0598335	0.137502
hsa-miR-5189-5p	10.1776	4.3168	4.33625	0.0608175	0.1383
hsa-miR-23a-5p	9.51042	3.68283	4.31588	0.0613381	0.1383
hsa-miR-769-5p	10.0081	4.15375	4.2301	0.0635913	0.14204
hsa-miR-29c-3p	-2.68645	8.91365	4.00603	0.064707	0.142112
hsa-miR-29c-5p	9.92677	4.07606	4.18512	0.0648128	0.142112
hsa-miR-3182	6.85388	1.30912	4.11558	0.0667584	0.143744
hsa-miR-10399-3p	9.5078	3.6796	4.11553	0.0667599	0.143744
hsa-miR-1273h-3p	8.28241	2.54582	4.09274	0.0674129	0.143854
hsa-miR-1249-3p	10.1818	4.32144	4.05313	0.0685668	0.145022
hsa-miR-6741-5p	8.45526	2.7009	4.02357	0.0694435	0.145588
hsa-miR-140-3p	-1.70429	11	3.71626	0.0740069	0.149969
hsa-miR-3135b	7.09159	1.48894	3.86659	0.0743359	0.149969
hsa-miR-106b-3p	-2.55565	9.1274	3.70084	0.0745447	0.149969
hsa-miR-543	9.86021	4.01515	3.85398	0.0747466	0.149969
hsa-miR-487b-3p	9.16273	3.35199	3.85255	0.0747934	0.149969
hsa-miR-576-5p	9.12268	3.31553	3.83719	0.0752983	0.149969
hsa-miR-150-5p	-2.05722	10.001	3.64507	0.0765296	0.151162
hsa-miR-152-3p	-2.43259	9.27534	3.60623	0.0779491	0.152704
hsa-miR-3605-3p	9.63361	3.79855	3.71647	0.0794143	0.153843
hsa-miR-1299	7.46733	1.82311	3.70505	0.0798179	0.153843
hsa-miR-23a-3p	-1.9536	11.4331	3.29907	0.0903593	0.172767
hsa-miR-629-5p	-2.37372	9.50901	3.24426	0.0928158	0.176055
hsa-miR-186-5p	-2.29126	10.3509	3.13865	0.0977798	0.184011
hsa-miR-6734-5p	-4.2383	6.7972	3.06878	0.10124	0.189035
hsa-miR-148a-3p	-1.08176	12.3605	2.91628	0.109321	0.202541
hsa-miR-92a-3p	2.19762	11.9705	2.81329	0.115224	0.210538
hsa-miR-92b-5p	-3.36531	7.11313	2.81032	0.115399	0.210538
hsa-miR-29a-3p	-2.42511	8.41377	2.61477	0.127735	0.231278
hsa-miR-361-5p	-2.60667	8.96172	2.56993	0.130788	0.235025
hsa-miR-491-5p	-3.04071	7.51506	2.55218	0.132021	0.23547
hsa-let-7c-5p	-1.13063	10.8979	2.52478	0.133952	0.236183
hsa-miR-27a-3p	-1.88658	9.66352	2.51854	0.134397	0.236183
hsa-miR-1270	-3.95008	6.4911	2.48646	0.136713	0.238499
hsa-miR-196b-5p	-1.56177	8.80597	2.35276	0.146907	0.254427
hsa-miR-20b-5p	-2.67951	7.61264	2.21796	0.158157	0.271939
hsa-miR-942-5p	-2.52131	7.5014	2.13078	0.166008	0.283399
hsa-miR-146b-5p	-1.32029	9.97283	2.08964	0.169881	0.287955
hsa-miR-744-5p	-1.23357	12.5158	2.0556	0.173173	0.291118
hsa-miR-1287-5p	-3.45654	6.92417	2.04531	0.174183	0.291118
hsa-miR-654-3p	-3.3182	7.47469	2.02728	0.175973	0.292066
hsa-miR-379-5p	2.37918	8.94759	1.98387	0.180376	0.297309
hsa-miR-181d-5p	-2.78311	6.77685	1.88855	0.190544	0.311918
hsa-miR-17-3p	-3.50682	6.86303	1.87357	0.192208	0.312501
hsa-miR-1292-5p	-3.27523	5.81016	1.813	0.199125	0.321561
hsa-miR-125a-5p	-1.22792	10.7839	1.63895	0.220868	0.354278
hsa-miR-1843	-2.45202	6.82803	1.61434	0.224186	0.357203
hsa-miR-92b-3p	3.25012	4.52042	1.58586	0.228107	0.361043
hsa-miR-106a-5p	1.85953	2.87709	1.56243	0.231401	0.363847
hsa-miR-190b-5p	-2.92362	7.10046	1.52303	0.23708	0.370341
hsa-miR-363-3p	-2.27555	6.90207	1.49937	0.240579	0.373366
hsa-miR-425-3p	-2.05278	7.89877	1.42433	0.252137	0.387351
hsa-miR-494-3p	-2.80709	6.77406	1.41996	0.252831	0.387351
hsa-miR-664a-5p	-1.16424	8.95607	1.34734	0.264775	0.403064
hsa-miR-664b-5p	-2.17276	7.64083	1.31731	0.269934	0.408319
hsa-miR-2110	-2.44818	7.45445	1.20749	0.290005	0.43529
hsa-miR-10a-5p	-1.71745	7.84489	1.20021	0.291408	0.43529
hsa-miR-340-5p	-2.40304	7.93009	1.13415	0.304562	0.450784
hsa-let-7b-3p	-1.1332	1.81107	1.12934	0.305553	0.450784
hsa-miR-20a-5p	-0.499939	11.4826	1.10034	0.311614	0.455181
hsa-miR-361-3p	-1.74502	7.95817	1.09692	0.312342	0.455181
hsa-miR-320c	-1.81307	6.11035	1.06911	0.318335	0.461103
hsa-miR-142-5p	-0.993738	11.1444	1.02762	0.327581	0.471638
hsa-miR-409-3p	-0.947606	10.908	0.956936	0.344237	0.492651
hsa-miR-326	-2.3674	6.02575	0.912545	0.355328	0.505496
hsa-miR-127-3p	-1.10109	9.18401	0.889652	0.361252	0.509741
hsa-miR-30a-5p	-1.16702	7.19115	0.860803	0.368926	0.509741
hsa-miR-15b-5p	-1.22386	8.58416	0.859637	0.369241	0.509741
hsa-miR-99b-5p	-1.45881	8.64265	0.859459	0.369289	0.509741
hsa-miR-142-3p	0.446512	17.0298	0.853075	0.371023	0.509741
hsa-miR-192-5p	-1.71476	7.08764	0.8498	0.371917	0.509741
hsa-miR-374a-5p	-1.50536	7.83502	0.844775	0.373294	0.509741
hsa-miR-140-5p	-1.28985	8.72758	0.837242	0.375374	0.509741
hsa-miR-185-5p	-1.1194	10.0365	0.782093	0.391144	0.528155
hsa-miR-34a-5p	-2.00775	5.61304	0.71985	0.410185	0.550755
hsa-miR-185-3p	-1.54173	6.58212	0.695571	0.418005	0.558118
hsa-miR-4485-3p	1.94304	2.59902	0.672029	0.425812	0.565384
hsa-miR-26b-3p	-1.59972	7.0095	0.649325	0.433564	0.572496
hsa-miR-485-5p	-1.45713	7.1903	0.633962	0.438938	0.57536
hsa-let-7g-5p	-0.413099	12.8353	0.629419	0.440548	0.57536
hsa-miR-3679-5p	-1.82766	5.13932	0.614921	0.44575	0.578991
hsa-miR-425-5p	-0.942849	11.7017	0.599419	0.451424	0.583191
hsa-miR-431-5p	-0.968377	9.3327	0.544656	0.47246	0.604908
hsa-miR-28-3p	-1.17568	9.31683	0.542564	0.473296	0.604908
hsa-miR-345-5p	-1.76718	4.89281	0.533987	0.476751	0.606082
hsa-miR-652-3p	-1.15913	7.71771	0.521356	0.481917	0.609408
hsa-miR-25-5p	-1.59053	6.49749	0.513324	0.485253	0.610397
hsa-miR-4433a-5p	-1.51892	5.15304	0.492377	0.494143	0.618326
hsa-miR-451a	-1.2466	8.48612	0.458323	0.509224	0.630696
hsa-miR-4446-3p	1.51062	6.36301	0.458141	0.509307	0.630696
hsa-miR-335-5p	-1.03254	8.11394	0.40315	0.535505	0.65972
hsa-miR-191-5p	-0.574595	12.5763	0.348339	0.564275	0.691599
hsa-miR-224-5p	-0.545394	10.6657	0.32489	0.577538	0.700699
hsa-miR-381-3p	-0.903928	8.1285	0.324847	0.577563	0.700699
hsa-miR-33a-5p	-1.2432	5.54016	0.315623	0.582958	0.703672
hsa-miR-148b-3p	-0.653321	11.8487	0.267061	0.613218	0.728493
hsa-miR-139-3p	-0.501088	8.99888	0.266214	0.613776	0.728493
hsa-miR-130a-3p	0.833231	8.39199	0.263821	0.61536	0.728493
hsa-miR-3138	-1.00664	6.5008	0.263283	0.615717	0.728493
hsa-miR-6852-5p	-1.10284	6.48517	0.258725	0.618762	0.728493
hsa-miR-339-3p	-0.935834	6.33148	0.252471	0.622997	0.729884
hsa-let-7d-5p	0.399657	11.9412	0.238565	0.632657	0.737586
hsa-miR-3615	-0.724387	8.04487	0.233635	0.636166	0.738076
hsa-miR-423-3p	-0.598709	11.0732	0.225996	0.641696	0.740895
hsa-miR-151a-3p	0.392663	11.6499	0.212611	0.651671	0.748795
hsa-miR-98-5p	0.585156	10.1236	0.204993	0.657521	0.751902
hsa-miR-1307-3p	-0.373221	11.4236	0.19235	0.667528	0.759531
hsa-miR-190a-5p	0.717201	7.66981	0.18863	0.670548	0.759531
hsa-miR-374a-3p	-0.966196	5.69427	0.166498	0.689294	0.777081
hsa-miR-182-5p	0.642149	8.53019	0.150169	0.704087	0.786601
hsa-miR-222-3p	-0.51023	9.46893	0.149919	0.704321	0.786601
hsa-miR-382-5p	-0.377115	11.1281	0.140001	0.713776	0.79235
hsa-miR-223-5p	-0.479288	9.97165	0.137623	0.716099	0.79235
hsa-miR-107	-0.393646	8.0101	0.117046	0.737242	0.808763
hsa-miR-370-3p	-0.771166	7.45436	0.116621	0.7377	0.808763
hsa-miR-23b-3p	0.501514	8.26482	0.108168	0.747012	0.815232
hsa-miR-5187-5p	0.461466	7.37217	0.101787	0.754313	0.819459
hsa-miR-197-3p	0.408921	8.26017	0.0929519	0.764854	0.82715
hsa-miR-328-3p	0.387517	9.38945	0.0841893	0.775868	0.835281
hsa-miR-17-5p	0.363099	9.77678	0.0781359	0.783846	0.840086
hsa-miR-1306-5p	-0.443326	8.05506	0.0710635	0.793604	0.842978
hsa-miR-760	-0.431037	7.34602	0.0691151	0.796383	0.842978
hsa-miR-143-3p	0.345216	9.99507	0.0685994	0.797126	0.842978
hsa-miR-485-3p	0.483922	7.57642	0.059804	0.810284	0.853118
hsa-miR-15a-5p	-0.4389	8.27449	0.0538394	0.819803	0.859355
hsa-let-7d-3p	0.355669	7.84329	0.046842	0.831713	0.868032
hsa-miR-532-5p	-0.456936	5.89362	0.04175	0.84098	0.873888
hsa-miR-1908-5p	-0.258377	8.25961	0.0273355	0.870998	0.901162
hsa-miR-548j-5p	-0.253069	8.15809	0.0251698	0.876166	0.902602
hsa-miR-671-5p	0.217761	7.43541	0.0128614	0.911286	0.934752
hsa-miR-411-5p	0.150519	7.08501	0.00718695	0.933616	0.953565
hsa-let-7e-5p	-0.0599724	12.1433	0.00548472	0.941991	0.958025
hsa-miR-134-5p	0.0837467	9.60368	0.00341675	0.954198	0.966327
hsa-miR-27b-3p	-0.0310228	10.9421	0.00123798	0.972419	0.980625
hsa-miR-128-3p	-0.0250011	8.54745	0.000230433	0.988099	0.99225
hsa-miR-30e-3p	0.0121892	7.38158	4.11236993985684e-05	0.994972	0.994972

## Sheet: miRNA Targets
miRNA	logFC	T2DM	miRTarBase.ID	Species..miRNA.	Target.Gene	Target.Gene..Entrez.Gene.ID.	Species..Target.Gene.	Experiments	Support.Type
hsa-let-7a-5p	4.09797	Down	MIRT052385	Homo sapiens	RRM2	6241	Homo sapiens	qRT-PCR//Luciferase reporter assay//Western blot	Functional MTI
hsa-let-7a-5p	4.09797	Down	MIRT052615	Homo sapiens	UHRF1	29128	Homo sapiens	Luciferase reporter assay//qRT-PCR//Western blot	Functional MTI
hsa-let-7a-5p	4.09797	Down	MIRT005478	Homo sapiens	CCND2	894	Homo sapiens	Luciferase reporter assay//qRT-PCR//Western blot	Functional MTI
hsa-let-7a-5p	4.09797	Down	MIRT000708	Homo sapiens	ITGB3	3690	Homo sapiens	qRT-PCR//Luciferase reporter assay//Western blot	Functional MTI
hsa-let-7a-5p	4.09797	Down	MIRT002305	Homo sapiens	RAVER2	55225	Homo sapiens	Immunoprecipitaion//Luciferase reporter assay//Western blot	Functional MTI
hsa-let-7a-5p	4.09797	Down	MIRT052451	Homo sapiens	AGO1	26523	Homo sapiens	Immunohistochemistry//Immunoprecipitaion//Luciferase reporter assay//Northern blot//qRT-PCR//Western blot	Functional MTI
hsa-let-7a-5p	4.09797	Down	MIRT052566	Homo sapiens	EZH2	2146	Homo sapiens	Luciferase reporter assay//qRT-PCR//Western blot	Functional MTI
hsa-let-7a-5p	4.09797	Down	MIRT732965	Homo sapiens	PKM	5315	Homo sapiens	qRT-PCR//Western blot	Functional MTI
hsa-let-7a-5p	4.09797	Down	MIRT035534	Homo sapiens	HAS2	3037	Homo sapiens	Luciferase reporter assay	Functional MTI
hsa-let-7a-5p	4.09797	Down	MIRT002323	Homo sapiens	HMGA2	8091	Homo sapiens	Luciferase reporter assay//qRT-PCR//Western blot	Functional MTI
hsa-let-7a-5p	4.09797	Down	MIRT004321	Homo sapiens	UHRF2	115426	Homo sapiens	qRT-PCR//Western blot//Luciferase reporter assay	Functional MTI
hsa-let-7a-5p	4.09797	Down	MIRT001855	Homo sapiens	KRAS	3845	Homo sapiens	Immunohistochemistry//Luciferase reporter assay//qRT-PCR//Western blot	Functional MTI
hsa-let-7a-5p	4.09797	Down	MIRT005292	Homo sapiens	CASP3	836	Homo sapiens	Luciferase reporter assay//Western blot	Functional MTI
hsa-let-7a-5p	4.09797	Down	MIRT006813	Homo sapiens	CCR7	1236	Homo sapiens	Luciferase reporter assay//Northern blot//qRT-PCR//Western blot	Functional MTI
hsa-let-7a-5p	4.09797	Down	MIRT035541	Homo sapiens	EGFR	1956	Homo sapiens	Luciferase reporter assay	Functional MTI
hsa-let-7a-5p	4.09797	Down	MIRT004471	Homo sapiens	HRAS	3265	Homo sapiens	Immunoblot//qRT-PCR//Western blot	Functional MTI
hsa-let-7a-5p	4.09797	Down	MIRT003522	Homo sapiens	AGO4	192670	Homo sapiens	Luciferase reporter assay	Functional MTI
hsa-let-7a-5p	4.09797	Down	MIRT001855	Homo sapiens	KRAS	3845	Homo sapiens	qRT-PCR//Western blot	Functional MTI
hsa-let-7a-5p	4.09797	Down	MIRT053026	Homo sapiens	PAK1	5058	Homo sapiens	Immunofluorescence//qRT-PCR//Western blot//Luciferase reporter assay	Functional MTI
hsa-let-7a-5p	4.09797	Down	MIRT004520	Homo sapiens	IGF2	3481	Homo sapiens	Luciferase reporter assay	Functional MTI
hsa-let-7a-5p	4.09797	Down	MIRT002323	Homo sapiens	HMGA2	8091	Homo sapiens	Immunofluorescence//Immunohistochemistry//Luciferase reporter assay//qRT-PCR//Western blot	Functional MTI
hsa-let-7a-5p	4.09797	Down	MIRT732965	Homo sapiens	PKM	5315	Homo sapiens	Immunohistochemistry//Luciferase reporter assay//qRT-PCR//Western blot	Functional MTI
hsa-let-7a-5p	4.09797	Down	MIRT001854	Homo sapiens	NRAS	4893	Homo sapiens	Luciferase reporter assay//Microarray	Functional MTI
hsa-let-7a-5p	4.09797	Down	MIRT004471	Homo sapiens	HRAS	3265	Homo sapiens	Luciferase reporter assay	Functional MTI
hsa-let-7a-5p	4.09797	Down	MIRT003152	Homo sapiens	HMGA1	3159	Homo sapiens	Luciferase reporter assay//qRT-PCR	Functional MTI
hsa-let-7a-5p	4.09797	Down	MIRT732572	Homo sapiens	LIN28B	389421	Homo sapiens	Western blot	Functional MTI
hsa-let-7a-5p	4.09797	Down	MIRT002323	Homo sapiens	HMGA2	8091	Homo sapiens	qRT-PCR//Western blot//Luciferase reporter assay	Functional MTI
hsa-let-7a-5p	4.09797	Down	MIRT000417	Homo sapiens	MYC	4609	Homo sapiens	qRT-PCR//Western blot	Functional MTI
hsa-let-7a-5p	4.09797	Down	MIRT005477	Homo sapiens	E2F2	1870	Homo sapiens	Luciferase reporter assay//qRT-PCR//Western blot	Functional MTI
hsa-let-7a-5p	4.09797	Down	MIRT735203	Homo sapiens	MAP4K4	9448	Homo sapiens	Luciferase reporter assay//qRT-PCR//Western blot	Functional MTI
hsa-let-7a-5p	4.09797	Down	MIRT006055	Homo sapiens	IGF2BP1	10642	Homo sapiens	Immunoblot//qRT-PCR//Western blot	Functional MTI
hsa-let-7a-5p	4.09797	Down	MIRT006056	Homo sapiens	CDC34	997	Homo sapiens	Immunoblot//qRT-PCR//Western blot	Functional MTI
hsa-let-7a-5p	4.09797	Down	MIRT732634	Homo sapiens	PARP1	142	Homo sapiens	Luciferase reporter assay//qRT-PCR//Western blot	Functional MTI
hsa-let-7a-5p	4.09797	Down	MIRT002323	Homo sapiens	HMGA2	8091	Homo sapiens	Luciferase reporter assay//Western blot//qRT-PCR	Functional MTI
hsa-let-7a-5p	4.09797	Down	MIRT546325	Homo sapiens	TGFBR3	7049	Homo sapiens	qRT-PCR//Western blot	Functional MTI
hsa-let-7a-5p	4.09797	Down	MIRT001936	Homo sapiens	PRDM1	639	Homo sapiens	Immunohistochemistry//Luciferase reporter assay//qRT-PCR//Western blot	Functional MTI
hsa-let-7a-5p	4.09797	Down	MIRT002323	Homo sapiens	HMGA2	8091	Homo sapiens	Luciferase reporter assay	Functional MTI
hsa-let-7a-5p	4.09797	Down	MIRT002323	Homo sapiens	HMGA2	8091	Homo sapiens	Luciferase reporter assay	Functional MTI
hsa-let-7a-5p	4.09797	Down	MIRT002323	Homo sapiens	HMGA2	8091	Homo sapiens	Luciferase reporter assay	Functional MTI
hsa-let-7a-5p	4.09797	Down	MIRT002077	Homo sapiens	TRIM71	131405	Homo sapiens	Luciferase reporter assay	Functional MTI
hsa-let-7a-5p	4.09797	Down	MIRT004801	Homo sapiens	LIN28A	79727	Homo sapiens	B-globin reporter assay//Luciferase reporter assay//Microarray	Functional MTI
hsa-let-7a-5p	4.09797	Down	MIRT006152	Homo sapiens	EWSR1	2130	Homo sapiens	Luciferase reporter assay//Microarray//qRT-PCR//Western blot	Functional MTI
hsa-let-7a-5p	4.09797	Down	MIRT734033	Homo sapiens	WNT1	7471	Homo sapiens	Immunofluorescence//Luciferase reporter assay//Western blot	Functional MTI
hsa-let-7a-5p	4.09797	Down	MIRT735327	Homo sapiens	TNFAIP3	7128	Homo sapiens	Luciferase reporter assay//Western blot	Functional MTI
hsa-let-7a-5p	4.09797	Down	MIRT053129	Homo sapiens	AURKB	9212	Homo sapiens	Luciferase reporter assay//Western blot	Functional MTI
hsa-let-7a-5p	4.09797	Down	MIRT003152	Homo sapiens	HMGA1	3159	Homo sapiens	Luciferase reporter assay//qRT-PCR//Western blot	Functional MTI
hsa-let-7a-5p	4.09797	Down	MIRT001936	Homo sapiens	PRDM1	639	Homo sapiens	Luciferase reporter assay	Functional MTI
hsa-let-7a-5p	4.09797	Down	MIRT734721	Homo sapiens	STAT3	6774	Homo sapiens	qRT-PCR//Western blot	Functional MTI
hsa-let-7a-5p	4.09797	Down	MIRT004471	Homo sapiens	HRAS	3265	Homo sapiens	Luciferase reporter assay	Functional MTI
hsa-let-7a-5p	4.09797	Down	MIRT004346	Homo sapiens	DICER1	23405	Homo sapiens	Luciferase reporter assay//Western blot//Northern blot	Functional MTI
hsa-let-7a-5p	4.09797	Down	MIRT001853	Homo sapiens	NF2	4771	Homo sapiens	Luciferase reporter assay//Microarray//qRT-PCR//Western blot//Reporter assay;Other	Functional MTI
hsa-let-7a-5p	4.09797	Down	MIRT002323	Homo sapiens	HMGA2	8091	Homo sapiens	Luciferase reporter assay//qRT-PCR//Western blot	Functional MTI
hsa-let-7a-5p	4.09797	Down	MIRT001855	Homo sapiens	KRAS	3845	Homo sapiens	Luciferase reporter assay//Microarray	Functional MTI
hsa-let-7a-5p	4.09797	Down	MIRT000463	Homo sapiens	NKIRAS2	28511	Homo sapiens	ELISA//qRT-PCR//Luciferase reporter assay//Western blot	Functional MTI
hsa-let-7a-5p	4.09797	Down	MIRT002077	Homo sapiens	TRIM71	131405	Homo sapiens	Luciferase reporter assay//Reporter assay	Functional MTI
hsa-let-7a-5p	4.09797	Down	MIRT279714	Homo sapiens	ARG2	384	Homo sapiens	Flow//Luciferase reporter assay//qRT-PCR//Western blot	Functional MTI
hsa-let-7a-5p	4.09797	Down	MIRT000415	Homo sapiens	CDK6	1021	Homo sapiens	Luciferase reporter assay//Western blot//	Functional MTI
hsa-let-7a-5p	4.09797	Down	MIRT003152	Homo sapiens	HMGA1	3159	Homo sapiens	qRT-PCR//Western blot	Functional MTI
hsa-let-7a-5p	4.09797	Down	MIRT032506	Homo sapiens	CDKN1A	1026	Homo sapiens	Western blot	Functional MTI
hsa-let-7a-5p	4.09797	Down	MIRT001854	Homo sapiens	NRAS	4893	Homo sapiens	Western blot	Functional MTI
hsa-let-7a-5p	4.09797	Down	MIRT053472	Homo sapiens	RAB40C	57799	Homo sapiens	Immunohistochemistry//Luciferase reporter assay//qRT-PCR//Western blot	Functional MTI
hsa-let-7a-5p	4.09797	Down	MIRT001855	Homo sapiens	KRAS	3845	Homo sapiens	Western blot	Functional MTI
hsa-let-7a-5p	4.09797	Down	MIRT438636	Homo sapiens	TNFRSF10B	8795	Homo sapiens	qRT-PCR//Western blot	Functional MTI
hsa-let-7a-5p	4.09797	Down	MIRT005478	Homo sapiens	CCND2	894	Homo sapiens	qRT-PCR//Western blot	Functional MTI
hsa-let-7a-5p	4.09797	Down	MIRT000417	Homo sapiens	MYC	4609	Homo sapiens	Western blot	Functional MTI
hsa-let-7a-5p	4.09797	Down	MIRT005420	Homo sapiens	IL6	3569	Homo sapiens	Luciferase reporter assay//qRT-PCR//Western blot	Functional MTI
hsa-let-7b-5p	-1.51204	Up	MIRT054075	Homo sapiens	IGF1R	3480	Homo sapiens	Immunohistochemistry//Luciferase reporter assay//QRTPCR//Western blot	Functional MTI
hsa-let-7b-5p	-1.51204	Up	MIRT733316	Homo sapiens	EZH2	2146	Homo sapiens	qRT-PCR//Western blot	Functional MTI
hsa-let-7b-5p	-1.51204	Up	MIRT001229	Homo sapiens	CDC34	997	Homo sapiens	Immunoblot//qRT-PCR//Western blot	Functional MTI
hsa-let-7b-5p	-1.51204	Up	MIRT002082	Homo sapiens	HMGA2	8091	Homo sapiens	Immunohistochemistry//Luciferase reporter assay//QRTPCR//Western blot	Functional MTI
hsa-let-7b-5p	-1.51204	Up	MIRT005513	Homo sapiens	PRDM1	639	Homo sapiens	Immunohistochemistry//Luciferase reporter assay//qRT-PCR//Western blot	Functional MTI
hsa-let-7b-5p	-1.51204	Up	MIRT002484	Homo sapiens	CCND1	595	Homo sapiens	Immunoblot//Microarray//qRT-PCR//Western blot//Annexin V-FITC	Functional MTI
hsa-let-7b-5p	-1.51204	Up	MIRT054122	Homo sapiens	CPEB3	22849	Homo sapiens	Luciferase reporter assay//Microarray//qRT-PCR	Functional MTI
hsa-let-7b-5p	-1.51204	Up	MIRT002484	Homo sapiens	CCND1	595	Homo sapiens	Immunoblot//Immunofluorescence//Luciferase reporter assay//qRT-PCR//Reporter assay;Other	Functional MTI
hsa-let-7b-5p	-1.51204	Up	MIRT003999	Homo sapiens	CCNA2	890	Homo sapiens	Immunoblot//Immunofluorescence//Luciferase reporter assay//qRT-PCR	Functional MTI
hsa-let-7b-5p	-1.51204	Up	MIRT437975	Homo sapiens	CTHRC1	115908	Homo sapiens	Luciferase reporter assay//qRT-PCR//Western blot	Functional MTI
hsa-let-7b-5p	-1.51204	Up	MIRT004614	Homo sapiens	IFNB1	3456	Homo sapiens	ELISA//Luciferase reporter assay//qRT-PCR	Functional MTI
hsa-let-7b-5p	-1.51204	Up	MIRT054120	Homo sapiens	COL3A1	1281	Homo sapiens	Luciferase reporter assay//Microarray//qRT-PCR	Functional MTI
hsa-let-7b-5p	-1.51204	Up	MIRT004011	Homo sapiens	LIN28A	79727	Homo sapiens	Luciferase reporter assay//Reporter assay	Functional MTI
hsa-let-7b-5p	-1.51204	Up	MIRT438635	Homo sapiens	TNFRSF10B	8795	Homo sapiens	qRT-PCR//Western blot	Functional MTI
hsa-let-7b-5p	-1.51204	Up	MIRT002484	Homo sapiens	CCND1	595	Homo sapiens	immunoblot//Luciferase reporter assay//Northern blot//Western blot	Functional MTI
hsa-let-7b-5p	-1.51204	Up	MIRT001229	Homo sapiens	CDC34	997	Homo sapiens	Luciferase reporter assay//Western blot	Functional MTI
hsa-let-7b-5p	-1.51204	Up	MIRT003836	Homo sapiens	NRAS	4893	Homo sapiens	Luciferase reporter assay	Functional MTI
hsa-let-7b-5p	-1.51204	Up	MIRT006875	Homo sapiens	CYP2J2	1573	Homo sapiens	Luciferase reporter assay//qRT-PCR//Western blot	Functional MTI
hsa-let-7b-5p	-1.51204	Up	MIRT006057	Homo sapiens	HRAS	3265	Homo sapiens	Immunoblot//qRT-PCR//Western blot	Functional MTI
hsa-let-7b-5p	-1.51204	Up	MIRT002082	Homo sapiens	HMGA2	8091	Homo sapiens	Luciferase reporter assay//qRT-PCR	Functional MTI
hsa-let-7b-5p	-1.51204	Up	MIRT052100	Homo sapiens	AGO1	26523	Homo sapiens	Immunohistochemistry//Immunoprecipitaion//Luciferase reporter assay//Northern blot//qRT-PCR//Western blot	Functional MTI
hsa-let-7b-5p	-1.51204	Up	MIRT438116	Homo sapiens	TLR4	7099	Homo sapiens	Luciferase reporter assay	Functional MTI
hsa-let-7b-5p	-1.51204	Up	MIRT732542	Homo sapiens	LGR4	55366	Homo sapiens	Flow//Luciferase reporter assay//qRT-PCR//Western blot	Functional MTI
hsa-let-7b-5p	-1.51204	Up	MIRT001653	Homo sapiens	ANAPC1	64682	Homo sapiens	Microarray//qRT-PCR//Western blot	Functional MTI
hsa-let-7b-5p	-1.51204	Up	MIRT052219	Homo sapiens	IRS2	8660	Homo sapiens	Flow//Luciferase reporter assay//qRT-PCR//Western blot	Functional MTI
hsa-let-7b-5p	-1.51204	Up	MIRT054832	Homo sapiens	TGFBR1	7046	Homo sapiens	GFP reporter assay//Western blot//ELISA	Functional MTI
hsa-let-7b-5p	-1.51204	Up	MIRT735481	Homo sapiens	E2F2	1870	Homo sapiens	Immunofluorescence//Luciferase reporter assay//qRT-PCR//Western blot	Functional MTI
hsa-let-7b-5p	-1.51204	Up	MIRT002082	Homo sapiens	HMGA2	8091	Homo sapiens	Luciferase reporter assay	Functional MTI
hsa-let-7b-5p	-1.51204	Up	MIRT003835	Homo sapiens	CCND2	894	Homo sapiens	Luciferase reporter assay	Functional MTI
hsa-let-7b-5p	-1.51204	Up	MIRT003834	Homo sapiens	LIN28B	389421	Homo sapiens	Luciferase reporter assay	Functional MTI
hsa-let-7b-5p	-1.51204	Up	MIRT054121	Homo sapiens	CPEB1	64506	Homo sapiens	Luciferase reporter assay//Microarray//qRT-PCR	Functional MTI
hsa-let-7b-5p	-1.51204	Up	MIRT003835	Homo sapiens	CCND2	894	Homo sapiens	Immunohistochemistry//Luciferase reporter assay//QRTPCR//Western blot	Functional MTI
hsa-let-7b-5p	-1.51204	Up	MIRT002297	Homo sapiens	CDK6	1021	Homo sapiens	Luciferase reporter assay//Microarray//Western blot	Functional MTI
hsa-let-7b-5p	-1.51204	Up	MIRT005241	Homo sapiens	IGF2BP2	10644	Homo sapiens	Immunohistochemistry//Luciferase reporter assay//QRTPCR//Western blot	Functional MTI
hsa-let-7b-5p	-1.51204	Up	MIRT002296	Homo sapiens	CDC25A	993	Homo sapiens	Luciferase reporter assay//Microarray//Western blot	Functional MTI
hsa-let-7b-5p	-1.51204	Up	MIRT001850	Homo sapiens	MTPN	136319	Homo sapiens	Reporter assay	Functional MTI
hsa-let-7b-5p	-1.51204	Up	MIRT001621	Homo sapiens	IGF2BP1	10642	Homo sapiens	Immunoblot//qRT-PCR//Western blot	Functional MTI
hsa-let-7b-5p	-1.51204	Up	MIRT001625	Homo sapiens	HMGA1	3159	Homo sapiens	Luciferase reporter assay//Microarray//qRT-PCR//Western blot	Functional MTI
hsa-let-7b-5p	-1.51204	Up	MIRT001621	Homo sapiens	IGF2BP1	10642	Homo sapiens	Immunofluorescence//Luciferase reporter assay//qRT-PCR//Western blot	Functional MTI
hsa-let-7b-5p	-1.51204	Up	MIRT004618	Homo sapiens	NR2E1	7101	Homo sapiens	immunoblot//Luciferase reporter assay//Northern blot//Western blot	Functional MTI
hsa-let-7b-5p	-1.51204	Up	MIRT001600	Homo sapiens	RDH10	157506	Homo sapiens	pSILAC//Luciferase reporter assay//Proteomics;Other	Functional MTI
hsa-let-7b-5p	-1.51204	Up	MIRT437977	Homo sapiens	AKT2	208	Homo sapiens	Luciferase reporter assay//qRT-PCR//Western blot	Functional MTI
hsa-let-7f-5p	4.48018	Down	MIRT032086	Homo sapiens	COPS8	10920	Homo sapiens	Western blot	Functional MTI
hsa-let-7f-5p	4.48018	Down	MIRT054392	Homo sapiens	CCL7	6354	Homo sapiens	Luciferase reporter assay	Functional MTI
hsa-let-7f-5p	4.48018	Down	MIRT054390	Homo sapiens	ELF4	2000	Homo sapiens	Luciferase reporter assay	Functional MTI
hsa-let-7f-5p	4.48018	Down	MIRT053474	Homo sapiens	MYH9	4627	Homo sapiens	Immunohistochemistry//Luciferase reporter assay//qRT-PCR//Western blot	Functional MTI
hsa-let-7f-5p	4.48018	Down	MIRT004678	Homo sapiens	KLK6	5653	Homo sapiens	ELISA//Luciferase reporter assay//qRT-PCR	Functional MTI
hsa-let-7f-5p	4.48018	Down	MIRT005514	Homo sapiens	PRDM1	639	Homo sapiens	Immunohistochemistry//Luciferase reporter assay//qRT-PCR//Western blot	Functional MTI
hsa-let-7f-5p	4.48018	Down	MIRT032093	Homo sapiens	COPS6	10980	Homo sapiens	Western blot	Functional MTI
hsa-let-7f-5p	4.48018	Down	MIRT032090	Homo sapiens	GPS1	2873	Homo sapiens	Western blot	Functional MTI
hsa-let-7f-5p	4.48018	Down	MIRT032092	Homo sapiens	CCND1	595	Homo sapiens	Luciferase reporter assay	Functional MTI
hsa-let-7f-5p	4.48018	Down	MIRT006400	Homo sapiens	IL13	3596	Homo sapiens	Luciferase reporter assay//Reporter assay;Other	Functional MTI
hsa-let-7f-5p	4.48018	Down	MIRT054391	Homo sapiens	DYRK2	8445	Homo sapiens	Luciferase reporter assay	Functional MTI
hsa-let-7f-5p	4.48018	Down	MIRT006943	Homo sapiens	CYP19A1	1588	Homo sapiens	Luciferase reporter assay	Functional MTI
hsa-let-7f-5p	4.48018	Down	MIRT731223	Homo sapiens	IL6	3569	Homo sapiens	ELISA//Luciferase reporter assay	Functional MTI
hsa-let-7f-5p	4.48018	Down	MIRT437856	Homo sapiens	AGO1	26523	Homo sapiens	Immunohistochemistry//Immunoprecipitaion//Luciferase reporter assay//Northern blot//qRT-PCR//Western blot	Functional MTI
hsa-let-7f-5p	4.48018	Down	MIRT000455	Homo sapiens	KLK10	5655	Homo sapiens	ELISA//Luciferase reporter assay//qRT-PCR	Functional MTI
hsa-let-7f-5p	4.48018	Down	MIRT054389	Homo sapiens	SOCS3	9021	Homo sapiens	Luciferase reporter assay	Functional MTI
hsa-let-7f-5p	4.48018	Down	MIRT734758	Homo sapiens	POSTN	10631	Homo sapiens	Flow//Luciferase reporter assay//qRT-PCR//Western blot	Functional MTI
hsa-let-7f-5p	4.48018	Down	MIRT000455	Homo sapiens	KLK10	5655	Homo sapiens	qRT-PCR//Luciferase reporter assay	Functional MTI
hsa-let-7i-5p	-1.04479	Up	MIRT003050	Homo sapiens	TLR4	7099	Homo sapiens	Luciferase reporter assay//qRT-PCR//Western blot	Functional MTI
hsa-let-7i-5p	-1.04479	Up	MIRT024116	Homo sapiens	GPS1	2873	Homo sapiens	Western blot	Functional MTI
hsa-let-7i-5p	-1.04479	Up	MIRT438550	Homo sapiens	NEUROG1	4762	Homo sapiens	ChIP-seq//GFP reporter assay//Immunocytochemistry//Immunohistochemistry//Luciferase reporter assay//qRT-PCR	Functional MTI
hsa-let-7i-5p	-1.04479	Up	MIRT053282	Homo sapiens	BMP4	652	Homo sapiens	Luciferase reporter assay//qRT-PCR//Western blot	Functional MTI
hsa-let-7i-5p	-1.04479	Up	MIRT732734	Homo sapiens	IL2	3558	Homo sapiens	Luciferase reporter assay	Functional MTI
hsa-let-7i-5p	-1.04479	Up	MIRT006373	Homo sapiens	SOCS1	8651	Homo sapiens	Luciferase reporter assay	Functional MTI
hsa-let-7i-5p	-1.04479	Up	MIRT437857	Homo sapiens	AGO1	26523	Homo sapiens	Immunohistochemistry//Immunoprecipitaion//Luciferase reporter assay//Northern blot//qRT-PCR//Western blot	Functional MTI
hsa-let-7i-5p	-1.04479	Up	MIRT438551	Homo sapiens	ASCL1	429	Homo sapiens	ChIP-seq//GFP reporter assay//Immunocytochemistry//Immunohistochemistry//Luciferase reporter assay//qRT-PCR	Functional MTI
hsa-let-7i-5p	-1.04479	Up	MIRT024115	Homo sapiens	COPS6	10980	Homo sapiens	Western blot	Functional MTI
hsa-let-7i-5p	-1.04479	Up	MIRT006401	Homo sapiens	IL13	3596	Homo sapiens	Luciferase reporter assay//Reporter assay;Other	Functional MTI
hsa-let-7i-5p	-1.04479	Up	MIRT437345	Homo sapiens	IGF1	3479	Homo sapiens	Luciferase reporter assay//Western blot	Functional MTI
hsa-let-7i-5p	-1.04479	Up	MIRT734398	Homo sapiens	AURKB	9212	Homo sapiens	Luciferase reporter assay//qRT-PCR//Western blot	Functional MTI
hsa-let-7i-5p	-1.04479	Up	MIRT024114	Homo sapiens	COPS8	10920	Homo sapiens	Western blot	Functional MTI
hsa-miR-101-3p	11.8075	Down	MIRT004297	Homo sapiens	PTGS2	5743	Homo sapiens	Luciferase reporter assay//qRT-PCR//Western blot	Functional MTI
hsa-miR-101-3p	11.8075	Down	MIRT027282	Homo sapiens	RAC1	5879	Homo sapiens	Luciferase reporter assay//qRT-PCR//Western blot	Functional MTI
hsa-miR-101-3p	11.8075	Down	MIRT027248	Homo sapiens	VEGFA	7422	Homo sapiens	Luciferase reporter assay//qRT-PCR	Functional MTI
hsa-miR-101-3p	11.8075	Down	MIRT053160	Homo sapiens	ZEB1	6935	Homo sapiens	Luciferase reporter assay//qRT-PCR//Western blot	Functional MTI
hsa-miR-101-3p	11.8075	Down	MIRT001219	Homo sapiens	FOS	2353	Homo sapiens	Luciferase reporter assay	Functional MTI
hsa-miR-101-3p	11.8075	Down	MIRT053584	Homo sapiens	CPEB1	64506	Homo sapiens	ChIP-seq//Immunohistochemistry//In situ hybridization//Luciferase reporter assay//Next Generation Sequencing (NGS)//qRT-PCR//Western blot	Functional MTI
hsa-miR-101-3p	11.8075	Down	MIRT733752	Homo sapiens	RHOA	387	Homo sapiens	Luciferase reporter assay//qRT-PCR//Western blot	Functional MTI
hsa-miR-101-3p	11.8075	Down	MIRT000381	Homo sapiens	EZH2	2146	Homo sapiens	Luciferase reporter assay//Western blot	Functional MTI
hsa-miR-101-3p	11.8075	Down	MIRT000381	Homo sapiens	EZH2	2146	Homo sapiens	Luciferase reporter assay//qRT-PCR//Western blot	Functional MTI
hsa-miR-101-3p	11.8075	Down	MIRT000381	Homo sapiens	EZH2	2146	Homo sapiens	Luciferase reporter assay	Functional MTI
hsa-miR-101-3p	11.8075	Down	MIRT000379	Homo sapiens	ATXN1	6310	Homo sapiens	Luciferase reporter assay//qRT-PCR//Western blot	Functional MTI
hsa-miR-101-3p	11.8075	Down	MIRT732064	Homo sapiens	VEGFC	7424	Homo sapiens	Luciferase reporter assay//qRT-PCR//Western blot	Functional MTI
hsa-miR-101-3p	11.8075	Down	MIRT053160	Homo sapiens	ZEB1	6935	Homo sapiens	Luciferase reporter assay//qRT-PCR//Western blot	Functional MTI
hsa-miR-101-3p	11.8075	Down	MIRT210927	Homo sapiens	TET2	54790	Homo sapiens	Luciferase reporter assay	Functional MTI
hsa-miR-101-3p	11.8075	Down	MIRT001219	Homo sapiens	FOS	2353	Homo sapiens	qRT-PCR//Luciferase reporter assay//Western blot	Functional MTI
hsa-miR-101-3p	11.8075	Down	MIRT734588	Homo sapiens	GRSF1	2926	Homo sapiens	Luciferase reporter assay	Functional MTI
hsa-miR-101-3p	11.8075	Down	MIRT733015	Homo sapiens	NOTCH1	4851	Homo sapiens	Luciferase reporter assay//qRT-PCR//Western blot	Functional MTI
hsa-miR-101-3p	11.8075	Down	MIRT188232	Homo sapiens	RAP1B	5908	Homo sapiens	qRT-PCR//Luciferase reporter assay//Western blot	Functional MTI
hsa-miR-101-3p	11.8075	Down	MIRT053160	Homo sapiens	ZEB1	6935	Homo sapiens	Immunofluorescence//Luciferase reporter assay//Western blot	Functional MTI
hsa-miR-101-3p	11.8075	Down	MIRT007091	Homo sapiens	SOX9	6662	Homo sapiens	Luciferase reporter assay//qRT-PCR//Western blot	Functional MTI
hsa-miR-101-3p	11.8075	Down	MIRT004297	Homo sapiens	PTGS2	5743	Homo sapiens	qRT-PCR//Western blot	Functional MTI
hsa-miR-101-3p	11.8075	Down	MIRT003965	Homo sapiens	COX2	4513	Homo sapiens	Luciferase reporter assay//qRT-PCR	Functional MTI
hsa-miR-101-3p	11.8075	Down	MIRT006149	Homo sapiens	STMN1	3925	Homo sapiens	Luciferase reporter assay//Microarray//qRT-PCR//Western blot	Functional MTI
hsa-miR-101-3p	11.8075	Down	MIRT027248	Homo sapiens	VEGFA	7422	Homo sapiens	Luciferase reporter assay	Functional MTI
hsa-miR-101-3p	11.8075	Down	MIRT000378	Homo sapiens	MYCN	4613	Homo sapiens	Reporter assay	Functional MTI
hsa-miR-101-3p	11.8075	Down	MIRT000381	Homo sapiens	EZH2	2146	Homo sapiens	Luciferase reporter assay//qRT-PCR//Western blot	Functional MTI
hsa-miR-101-3p	11.8075	Down	MIRT005560	Homo sapiens	ATM	472	Homo sapiens	Luciferase reporter assay//qRT-PCR	Functional MTI
hsa-miR-101-3p	11.8075	Down	MIRT003921	Homo sapiens	MCL1	4170	Homo sapiens	Luciferase reporter assay//qRT-PCR//Western blot	Functional MTI
hsa-miR-101-3p	11.8075	Down	MIRT734528	Homo sapiens	EYA1	2138	Homo sapiens	Luciferase reporter assay//Western blot	Functional MTI
hsa-miR-101-3p	11.8075	Down	MIRT734125	Homo sapiens	RUNX1	861	Homo sapiens	Luciferase reporter assay//qRT-PCR//Western blot	Functional MTI
hsa-miR-101-3p	11.8075	Down	MIRT000381	Homo sapiens	EZH2	2146	Homo sapiens	Luciferase reporter assay	Functional MTI
hsa-miR-101-3p	11.8075	Down	MIRT054869	Homo sapiens	KLF6	1316	Homo sapiens	qRT-PCR//Luciferase reporter assay//Immunoprecipitaion//Western blot	Functional MTI
hsa-miR-101-3p	11.8075	Down	MIRT006150	Homo sapiens	RAB5A	5868	Homo sapiens	Flow//Luciferase reporter assay//qRT-PCR//Western blot	Functional MTI
hsa-miR-101-3p	11.8075	Down	MIRT053051	Homo sapiens	CDH5	1003	Homo sapiens	Luciferase reporter assay//Western blot	Functional MTI
hsa-miR-101-3p	11.8075	Down	MIRT004297	Homo sapiens	PTGS2	5743	Homo sapiens	qRT-PCR//Luciferase reporter assay//Western blot	Functional MTI
hsa-miR-101-3p	11.8075	Down	MIRT218892	Homo sapiens	PIM1	5292	Homo sapiens	Luciferase reporter assay//Western blot	Functional MTI
hsa-miR-101-3p	11.8075	Down	MIRT000381	Homo sapiens	EZH2	2146	Homo sapiens	Luciferase reporter assay//qRT-PCR//Western blot	Functional MTI
hsa-miR-101-3p	11.8075	Down	MIRT000381	Homo sapiens	EZH2	2146	Homo sapiens	Microarray//QRTPCR//Western blot	Functional MTI
hsa-miR-101-3p	11.8075	Down	MIRT733406	Homo sapiens	PRKAB1	5564	Homo sapiens	Luciferase reporter assay//Microarray//qRT-PCR//Western blot	Functional MTI
hsa-miR-101-3p	11.8075	Down	MIRT007188	Homo sapiens	DNMT3A	1788	Homo sapiens	Immunohistochemistry//Luciferase reporter assay//qRT-PCR//Western blot	Functional MTI
hsa-miR-101-3p	11.8075	Down	MIRT007091	Homo sapiens	SOX9	6662	Homo sapiens	//Western blot//Luciferase reporter assay	Functional MTI
hsa-miR-101-3p	11.8075	Down	MIRT006150	Homo sapiens	RAB5A	5868	Homo sapiens	Luciferase reporter assay//Microarray//qRT-PCR//Western blot	Functional MTI
hsa-miR-101-3p	11.8075	Down	MIRT732064	Homo sapiens	VEGFC	7424	Homo sapiens	ELISA//Immunohistochemistry//Luciferase reporter assay//qRT-PCR//Western blot	Functional MTI
hsa-miR-101-3p	11.8075	Down	MIRT000430	Homo sapiens	APP	351	Homo sapiens	qRT-PCR//Luciferase reporter assay//Western blot	Functional MTI
hsa-miR-101-3p	11.8075	Down	MIRT000381	Homo sapiens	EZH2	2146	Homo sapiens	Immunohistochemistry//Luciferase reporter assay//qRT-PCR//Western blot	Functional MTI
hsa-miR-101-3p	11.8075	Down	MIRT054040	Homo sapiens	MTOR	2475	Homo sapiens	qRT-PCR//Western blot	Functional MTI
hsa-miR-101-3p	11.8075	Down	MIRT734546	Homo sapiens	VHL	7428	Homo sapiens	Luciferase reporter assay//qRT-PCR//Western blot	Functional MTI
hsa-miR-101-3p	11.8075	Down	MIRT007375	Homo sapiens	FMR1	2332	Homo sapiens	Luciferase reporter assay	Functional MTI
hsa-miR-101-3p	11.8075	Down	MIRT003921	Homo sapiens	MCL1	4170	Homo sapiens	Luciferase reporter assay//Western blot	Functional MTI
hsa-miR-101-3p	11.8075	Down	MIRT438717	Homo sapiens	MITF	4286	Homo sapiens	Luciferase reporter assay//qRT-PCR//Western blot	Functional MTI
hsa-miR-101-3p	11.8075	Down	MIRT003921	Homo sapiens	MCL1	4170	Homo sapiens	Luciferase reporter assay//qRT-PCR//Western blot//Reporter assay	Functional MTI
hsa-miR-101-3p	11.8075	Down	MIRT054930	Homo sapiens	ZEB2	9839	Homo sapiens	Luciferase reporter assay//qRT-PCR//Western blot	Functional MTI
hsa-miR-101-3p	11.8075	Down	MIRT000381	Homo sapiens	EZH2	2146	Homo sapiens	Luciferase reporter assay//qRT-PCR//Western blot	Functional MTI
hsa-miR-101-3p	11.8075	Down	MIRT054040	Homo sapiens	MTOR	2475	Homo sapiens	Flow//Luciferase reporter assay//qRT-PCR//Western blot	Functional MTI
hsa-miR-101-3p	11.8075	Down	MIRT732928	Homo sapiens	PIK3CB	5291	Homo sapiens	qRT-PCR//Western blot	Functional MTI
hsa-miR-101-3p	11.8075	Down	MIRT731782	Homo sapiens	PRDM1	639	Homo sapiens	Chromatin immunoprecipitation//Immunoblot//Luciferase reporter assay//Microarray//qRT-PCR	Functional MTI
hsa-miR-101-3p	11.8075	Down	MIRT379479	Homo sapiens	JAK2	3717	Homo sapiens	Luciferase reporter assay//qRT-PCR//Western blot	Functional MTI
hsa-miR-101-3p	11.8075	Down	MIRT003921	Homo sapiens	MCL1	4170	Homo sapiens	qRT-PCR//Western blot	Functional MTI
hsa-miR-101-3p	11.8075	Down	MIRT734098	Homo sapiens	SRF	6722	Homo sapiens	Luciferase reporter assay//qRT-PCR//Western blot	Functional MTI
hsa-miR-101-3p	11.8075	Down	MIRT004297	Homo sapiens	PTGS2	5743	Homo sapiens	Luciferase reporter assay//Microarray//qRT-PCR//Western blot	Functional MTI
hsa-miR-101-3p	11.8075	Down	MIRT054057	Homo sapiens	CFTR	1080	Homo sapiens	Immunoblot//Immunohistochemistry//Luciferase reporter assay//qRT-PCR	Functional MTI
hsa-miR-101-3p	11.8075	Down	MIRT005602	Homo sapiens	ATP5B	506	Homo sapiens	qRT-PCR//Western blot//Reporter assay;Western blot;qRT-PCR;Other	Functional MTI
hsa-miR-101-3p	11.8075	Down	MIRT000381	Homo sapiens	EZH2	2146	Homo sapiens	Luciferase reporter assay//qRT-PCR	Functional MTI
hsa-miR-101-3p	11.8075	Down	MIRT734411	Homo sapiens	CDK8	1024	Homo sapiens	Luciferase reporter assay//Western blot	Functional MTI
hsa-miR-101-3p	11.8075	Down	MIRT734415	Homo sapiens	SNHG1	23642	Homo sapiens	//Luciferase reporter assay//qRT-PCR	Functional MTI
hsa-miR-101-3p	11.8075	Down	MIRT053339	Homo sapiens	PTGER4	5734	Homo sapiens	Immunohistochemistry//In situ hybridization//Luciferase reporter assay//qRT-PCR//Western blot//Motility assay//CAM assay//Colony formation assay	Functional MTI
hsa-miR-101-3p	11.8075	Down	MIRT000381	Homo sapiens	EZH2	2146	Homo sapiens	Luciferase reporter assay//Reporter assay	Functional MTI
hsa-miR-101-3p	11.8075	Down	MIRT005876	Homo sapiens	DUSP1	1843	Homo sapiens	Luciferase reporter assay//qRT-PCR//Western blot	Functional MTI
hsa-miR-101-3p	11.8075	Down	MIRT006151	Homo sapiens	ATG4D	84971	Homo sapiens	Luciferase reporter assay//Microarray//qRT-PCR//Western blot	Functional MTI
hsa-miR-101-3p	11.8075	Down	MIRT000378	Homo sapiens	MYCN	4613	Homo sapiens	Luciferase reporter assay//Reporter assay	Functional MTI
hsa-miR-101-3p	11.8075	Down	MIRT054930	Homo sapiens	ZEB2	9839	Homo sapiens	Immunofluorescence//Luciferase reporter assay//Western blot	Functional MTI
hsa-miR-101-3p	11.8075	Down	MIRT734412	Homo sapiens	CTNNB1	1499	Homo sapiens	Western blot	Functional MTI
hsa-miR-101-3p	11.8075	Down	MIRT027307	Homo sapiens	MEIS1	4211	Homo sapiens	Western blot	Functional MTI
hsa-miR-101-3p	11.8075	Down	MIRT004086	Homo sapiens	EED	8726	Homo sapiens	Western blot	Functional MTI
hsa-miR-101-3p	11.8075	Down	MIRT734413	Homo sapiens	CCND1	595	Homo sapiens	Western blot	Functional MTI
hsa-miR-101-3p	11.8075	Down	MIRT000381	Homo sapiens	EZH2	2146	Homo sapiens	Immunoblot//Immunohistochemistry//Luciferase reporter assay//Microarray//qRT-PCR	Functional MTI
hsa-miR-101-3p	11.8075	Down	MIRT006149	Homo sapiens	STMN1	3925	Homo sapiens	Luciferase reporter assay	Functional MTI
hsa-miR-101-3p	11.8075	Down	MIRT000381	Homo sapiens	EZH2	2146	Homo sapiens	Flow//Immunohistochemistry//Microarray//qRT-PCR//Western blot	Functional MTI
hsa-miR-101-3p	11.8075	Down	MIRT000381	Homo sapiens	EZH2	2146	Homo sapiens	qRT-PCR//Western blot	Functional MTI
hsa-miR-101-3p	11.8075	Down	MIRT000430	Homo sapiens	APP	351	Homo sapiens	Luciferase reporter assay//qRT-PCR//Western blot	Functional MTI
hsa-miR-101-3p	11.8075	Down	MIRT438193	Homo sapiens	NLK	51701	Homo sapiens	Luciferase reporter assay	Functional MTI
hsa-miR-101-3p	11.8075	Down	MIRT437858	Homo sapiens	MET	4233	Homo sapiens	Luciferase reporter assay//Western blot	Functional MTI
hsa-miR-101-3p	11.8075	Down	MIRT735075	Homo sapiens	ITGA3	3675	Homo sapiens	Luciferase reporter assay//qRT-PCR//Western blot	Functional MTI
hsa-miR-101-3p	11.8075	Down	MIRT000381	Homo sapiens	EZH2	2146	Homo sapiens	Luciferase reporter assay//qRT-PCR//Western blot	Functional MTI
hsa-miR-126-3p	-1.0713	Up	MIRT006831	Homo sapiens	PIK3CG	5294	Homo sapiens	Luciferase reporter assay	Functional MTI
hsa-miR-126-3p	-1.0713	Up	MIRT003428	Homo sapiens	VEGFA	7422	Homo sapiens	Luciferase reporter assay//qRT-PCR//Western blot	Functional MTI
hsa-miR-126-3p	-1.0713	Up	MIRT003428	Homo sapiens	VEGFA	7422	Homo sapiens	Luciferase reporter assay//qRT-PCR//Western blot	Functional MTI
hsa-miR-126-3p	-1.0713	Up	MIRT003428	Homo sapiens	VEGFA	7422	Homo sapiens	Luciferase reporter assay//qRT-PCR//Western blot	Functional MTI
hsa-miR-126-3p	-1.0713	Up	MIRT733311	Homo sapiens	EZH2	2146	Homo sapiens	Luciferase reporter assay//qRT-PCR//Western blot	Functional MTI
hsa-miR-126-3p	-1.0713	Up	MIRT000343	Homo sapiens	SPRED1	161742	Homo sapiens	Luciferase reporter assay	Functional MTI
hsa-miR-126-3p	-1.0713	Up	MIRT053253	Homo sapiens	BCL2	596	Homo sapiens	In situ hybridization//Luciferase reporter assay//Microarray//Northern blot//qRT-PCR//Western blot	Functional MTI
hsa-miR-126-3p	-1.0713	Up	MIRT006679	Homo sapiens	SLC7A5	8140	Homo sapiens	Immunohistochemistry//Luciferase reporter assay//qRT-PCR//Western blot	Functional MTI
hsa-miR-126-3p	-1.0713	Up	MIRT006831	Homo sapiens	PIK3CG	5294	Homo sapiens	Microarray//qRT-PCR//Western blot//SILAC (Stable Isotope Labeling of Amino acids in Culture)	Functional MTI
hsa-miR-126-3p	-1.0713	Up	MIRT438651	Homo sapiens	SIRT1	23411	Homo sapiens	Luciferase reporter assay//qRT-PCR//Western blot	Functional MTI
hsa-miR-126-3p	-1.0713	Up	MIRT005729	Homo sapiens	DNMT1	1786	Homo sapiens	Flow//Luciferase reporter assay//Microarray//qRT-PCR//Western blot	Functional MTI
hsa-miR-126-3p	-1.0713	Up	MIRT001918	Homo sapiens	HOXA9	3205	Homo sapiens	GFP reporter assay//qRT-PCR//Western blot//Luciferase reporter assay	Functional MTI
hsa-miR-126-3p	-1.0713	Up	MIRT000343	Homo sapiens	SPRED1	161742	Homo sapiens	Luciferase reporter assay//Western blot	Functional MTI
hsa-miR-126-3p	-1.0713	Up	MIRT734471	Homo sapiens	ROCK1	6093	Homo sapiens	Luciferase reporter assay//qRT-PCR//Western blot	Functional MTI
hsa-miR-126-3p	-1.0713	Up	MIRT438759	Homo sapiens	NFKBIA	4792	Homo sapiens	Immunofluorescence//Luciferase reporter assay//qRT-PCR//Western blot	Functional MTI
hsa-miR-126-3p	-1.0713	Up	MIRT002993	Homo sapiens	CRK	1398	Homo sapiens	Western blot	Functional MTI
hsa-miR-126-3p	-1.0713	Up	MIRT003428	Homo sapiens	VEGFA	7422	Homo sapiens	Luciferase reporter assay//Reporter assay	Functional MTI
hsa-miR-126-3p	-1.0713	Up	MIRT006543	Homo sapiens	IGFBP2	3485	Homo sapiens	ELISA//Flow//Immunohistochemistry//Luciferase reporter assay//Microarray//qRT-PCR//Western blot	Functional MTI
hsa-miR-126-3p	-1.0713	Up	MIRT053249	Homo sapiens	FOXO3	2309	Homo sapiens	In situ hybridization//Luciferase reporter assay//Northern blot//qRT-PCR//Western blot	Functional MTI
hsa-miR-126-3p	-1.0713	Up	MIRT006679	Homo sapiens	SLC7A5	8140	Homo sapiens	Luciferase reporter assay//Western blot	Functional MTI
hsa-miR-126-3p	-1.0713	Up	MIRT000343	Homo sapiens	SPRED1	161742	Homo sapiens	Flow//Luciferase reporter assay//qRT-PCR//Western blot	Functional MTI
hsa-miR-126-3p	-1.0713	Up	MIRT004355	Homo sapiens	IRS1	3667	Homo sapiens	Luciferase reporter assay//Northern blot//qRT-PCR//Western blot	Functional MTI
hsa-miR-126-3p	-1.0713	Up	MIRT735543	Homo sapiens	AKT1	207	Homo sapiens	qRT-PCR//Western blot	Functional MTI
hsa-miR-126-3p	-1.0713	Up	MIRT004355	Homo sapiens	IRS1	3667	Homo sapiens	qRT-PCR//Luciferase reporter assay//Western blot	Functional MTI
hsa-miR-126-3p	-1.0713	Up	MIRT004355	Homo sapiens	IRS1	3667	Homo sapiens	Luciferase reporter assay//qRT-PCR//Western blot	Functional MTI
hsa-miR-126-3p	-1.0713	Up	MIRT006831	Homo sapiens	PIK3CG	5294	Homo sapiens	qRT-PCR//Western blot	Functional MTI
hsa-miR-126-3p	-1.0713	Up	MIRT005370	Homo sapiens	SOX2	6657	Homo sapiens	Luciferase reporter assay	Functional MTI
hsa-miR-126-3p	-1.0713	Up	MIRT000343	Homo sapiens	SPRED1	161742	Homo sapiens	qRT-PCR//Western blot	Functional MTI
hsa-miR-126-3p	-1.0713	Up	MIRT732065	Homo sapiens	CADM1	23705	Homo sapiens	Luciferase reporter assay//qRT-PCR//Western blot	Functional MTI
hsa-miR-126-3p	-1.0713	Up	MIRT002993	Homo sapiens	CRK	1398	Homo sapiens	qRT-PCR//Western blot	Functional MTI
hsa-miR-126-3p	-1.0713	Up	MIRT003428	Homo sapiens	VEGFA	7422	Homo sapiens	Luciferase reporter assay//Western blot//Reporter assay;Western blot	Functional MTI
hsa-miR-126-3p	-1.0713	Up	MIRT002993	Homo sapiens	CRK	1398	Homo sapiens	Immunohistochemistry//Luciferase reporter assay//Western blot	Functional MTI
hsa-miR-126-3p	-1.0713	Up	MIRT006679	Homo sapiens	SLC7A5	8140	Homo sapiens	Flow//Immunohistochemistry//Luciferase reporter assay//qRT-PCR//Western blot	Functional MTI
hsa-miR-126-3p	-1.0713	Up	MIRT006831	Homo sapiens	PIK3CG	5294	Homo sapiens	Immunocytochemistry//Luciferase reporter assay//qRT-PCR//Western blot	Functional MTI
hsa-miR-126-3p	-1.0713	Up	MIRT054425	Homo sapiens	CXCR4	7852	Homo sapiens	Luciferase reporter assay//Western blot	Functional MTI
hsa-miR-126-3p	-1.0713	Up	MIRT004355	Homo sapiens	IRS1	3667	Homo sapiens	Luciferase reporter assay	Functional MTI
hsa-miR-126-3p	-1.0713	Up	MIRT438175	Homo sapiens	ADGRE5	976	Homo sapiens	FACS//Flow//GFP reporter assay//Luciferase reporter assay//qRT-PCR	Functional MTI
hsa-miR-126-3p	-1.0713	Up	MIRT003894	Homo sapiens	PIK3R2	5296	Homo sapiens	Luciferase reporter assay//qRT-PCR//Western blot	Functional MTI
hsa-miR-126-3p	-1.0713	Up	MIRT006558	Homo sapiens	EGFL7	51162	Homo sapiens	Flow//Immunoblot//Immunohistochemistry//Luciferase reporter assay//qRT-PCR//Western blot//Western blot;qRT-PCR;Other	Functional MTI
hsa-miR-126-3p	-1.0713	Up	MIRT438575	Homo sapiens	LRP6	4040	Homo sapiens	Luciferase reporter assay//qRT-PCR//Western blot	Functional MTI
hsa-miR-126-3p	-1.0713	Up	MIRT003894	Homo sapiens	PIK3R2	5296	Homo sapiens	Luciferase reporter assay//Western blot//Reporter assay;Western blot	Functional MTI
hsa-miR-126-3p	-1.0713	Up	MIRT006545	Homo sapiens	MERTK	10461	Homo sapiens	ELISA//Flow//Immunohistochemistry//Luciferase reporter assay//Microarray//qRT-PCR//Western blot	Functional MTI
hsa-miR-126-3p	-1.0713	Up	MIRT004355	Homo sapiens	IRS1	3667	Homo sapiens	Luciferase reporter assay	Functional MTI
hsa-miR-126-3p	-1.0713	Up	MIRT002993	Homo sapiens	CRK	1398	Homo sapiens	qRT-PCR//Western blot	Functional MTI
hsa-miR-126-3p	-1.0713	Up	MIRT002993	Homo sapiens	CRK	1398	Homo sapiens	Luciferase reporter assay//Western blot//qRT-PCR	Functional MTI
hsa-miR-126-3p	-1.0713	Up	MIRT021282	Homo sapiens	PGR	5241	Homo sapiens	Reporter assay;Western blot	Functional MTI
hsa-miR-126-3p	-1.0713	Up	MIRT003428	Homo sapiens	VEGFA	7422	Homo sapiens	Luciferase reporter assay	Functional MTI
hsa-miR-126-3p	-1.0713	Up	MIRT054425	Homo sapiens	CXCR4	7852	Homo sapiens	Luciferase reporter assay	Functional MTI
hsa-miR-126-3p	-1.0713	Up	MIRT006450	Homo sapiens	KRAS	3845	Homo sapiens	Immunohistochemistry//Luciferase reporter assay//Microarray//qRT-PCR//Western blot	Functional MTI
hsa-miR-126-3p	-1.0713	Up	MIRT003894	Homo sapiens	PIK3R2	5296	Homo sapiens	Luciferase reporter assay//Western blot	Functional MTI
hsa-miR-126-3p	-1.0713	Up	MIRT438574	Homo sapiens	RHOU	58480	Homo sapiens	Luciferase reporter assay//qRT-PCR//Western blot	Functional MTI
hsa-miR-126-3p	-1.0713	Up	MIRT000343	Homo sapiens	SPRED1	161742	Homo sapiens	Immunohistochemistry//In situ hybridization//qRT-PCR//Western blot	Functional MTI
hsa-miR-126-3p	-1.0713	Up	MIRT005727	Homo sapiens	PTPN7	5778	Homo sapiens	Flow//Immunoprecipitaion//Luciferase reporter assay//qRT-PCR//Western blot	Functional MTI
hsa-miR-126-3p	-1.0713	Up	MIRT003894	Homo sapiens	PIK3R2	5296	Homo sapiens	Immunohistochemistry//In situ hybridization//qRT-PCR//Western blot	Functional MTI
hsa-miR-126-3p	-1.0713	Up	MIRT006883	Homo sapiens	TEK	7010	Homo sapiens	Luciferase reporter assay//qRT-PCR//Western blot	Functional MTI
hsa-miR-126-3p	-1.0713	Up	MIRT007266	Homo sapiens	ADAM9	8754	Homo sapiens	Luciferase reporter assay//qRT-PCR//Western blot	Functional MTI
hsa-miR-126-3p	-1.0713	Up	MIRT007381	Homo sapiens	CXCL12	6387	Homo sapiens	Luciferase reporter assay	Functional MTI
hsa-miR-126-3p	-1.0713	Up	MIRT438600	Homo sapiens	ADM	133	Homo sapiens	Luciferase reporter assay	Functional MTI
hsa-miR-126-3p	-1.0713	Up	MIRT054425	Homo sapiens	CXCR4	7852	Homo sapiens	qRT-PCR//Western blot	Functional MTI
hsa-miR-126-3p	-1.0713	Up	MIRT003894	Homo sapiens	PIK3R2	5296	Homo sapiens	Western blot//qRT-PCR//Luciferase reporter assay	Functional MTI
hsa-miR-126-3p	-1.0713	Up	MIRT007266	Homo sapiens	ADAM9	8754	Homo sapiens	In situ hybridization//Microarray//Luciferase reporter assay	Functional MTI
hsa-miR-126-3p	-1.0713	Up	MIRT000344	Homo sapiens	PLK2	10769	Homo sapiens	Luciferase reporter assay//qRT-PCR	Functional MTI
hsa-miR-126-3p	-1.0713	Up	MIRT438192	Homo sapiens	TCF4	6925	Homo sapiens	Luciferase reporter assay	Functional MTI
hsa-miR-126-3p	-1.0713	Up	MIRT007269	Homo sapiens	MMP7	4316	Homo sapiens	Luciferase reporter assay	Functional MTI
hsa-miR-126-3p	-1.0713	Up	MIRT003894	Homo sapiens	PIK3R2	5296	Homo sapiens	qRT-PCR//Western blot	Functional MTI
hsa-miR-126-3p	-1.0713	Up	MIRT021281	Homo sapiens	CRKL	1399	Homo sapiens	Immunohistochemistry//Luciferase reporter assay//qRT-PCR//Western blot	Functional MTI
hsa-miR-126-3p	-1.0713	Up	MIRT006544	Homo sapiens	PITPNC1	26207	Homo sapiens	ELISA//Flow//Immunohistochemistry//Luciferase reporter assay//Microarray//qRT-PCR//Western blot	Functional MTI
hsa-miR-126-3p	-1.0713	Up	MIRT000966	Homo sapiens	RGS3	5998	Homo sapiens	Immunohistochemistry//Luciferase reporter assay//qRT-PCR//Western blot	Functional MTI
hsa-miR-126-3p	-1.0713	Up	MIRT004081	Homo sapiens	VCAM1	7412	Homo sapiens	Luciferase reporter assay//Western blot//Reporter assay;Other	Functional MTI
hsa-miR-126-3p	-1.0713	Up	MIRT004355	Homo sapiens	IRS1	3667	Homo sapiens	Microarray//qRT-PCR//Western blot	Functional MTI
hsa-miR-126-3p	-1.0713	Up	MIRT000967	Homo sapiens	TOM1	10043	Homo sapiens	Luciferase reporter assay//qRT-PCR//Western blot//Reporter assay;Western blot	Functional MTI
hsa-miR-126-3p	-1.0713	Up	MIRT007266	Homo sapiens	ADAM9	8754	Homo sapiens	Western blot	Functional MTI
hsa-miR-126-3p	-1.0713	Up	MIRT005370	Homo sapiens	SOX2	6657	Homo sapiens	Immunohistochemistry//Luciferase reporter assay//Microarray//qRT-PCR//Western blot	Functional MTI
hsa-miR-126-3p	-1.0713	Up	MIRT007266	Homo sapiens	ADAM9	8754	Homo sapiens	Immunohistochemistry//In situ hybridization//Microarray//qRT-PCR//Western blot	Functional MTI
hsa-miR-126-3p	-1.0713	Up	MIRT000344	Homo sapiens	PLK2	10769	Homo sapiens	Luciferase reporter assay//qRT-PCR//Western blot	Functional MTI
hsa-miR-126-3p	-1.0713	Up	MIRT007266	Homo sapiens	ADAM9	8754	Homo sapiens	Luciferase reporter assay//Western blot	Functional MTI
hsa-miR-126-3p	-1.0713	Up	MIRT007266	Homo sapiens	ADAM9	8754	Homo sapiens	Luciferase reporter assay	Functional MTI
hsa-miR-126-3p	-1.0713	Up	MIRT438575	Homo sapiens	LRP6	4040	Homo sapiens	Luciferase reporter assay//qRT-PCR//Western blot	Functional MTI
hsa-miR-126-3p	-1.0713	Up	MIRT004355	Homo sapiens	IRS1	3667	Homo sapiens	Luciferase reporter assay//qRT-PCR//Western blot	Functional MTI
hsa-miR-130b-3p	11.3392	Down	MIRT731061	Homo sapiens	MMP2	4313	Homo sapiens	qRT-PCR//Luciferase reporter assay//Western blot	Functional MTI
hsa-miR-130b-3p	11.3392	Down	MIRT020226	Homo sapiens	ZBTB4	57659	Homo sapiens	Luciferase reporter assay	Functional MTI
hsa-miR-130b-3p	11.3392	Down	MIRT733599	Homo sapiens	SAV1	60485	Homo sapiens	Luciferase reporter assay	Functional MTI
hsa-miR-130b-3p	11.3392	Down	MIRT054460	Homo sapiens	PTEN	5728	Homo sapiens	Luciferase reporter assay	Functional MTI
hsa-miR-130b-3p	11.3392	Down	MIRT732582	Homo sapiens	CCDC6	8030	Homo sapiens	Luciferase reporter assay	Functional MTI
hsa-miR-130b-3p	11.3392	Down	MIRT731425	Homo sapiens	DLL1	28514	Homo sapiens	Luciferase reporter assay//qRT-PCR//Western blot	Functional MTI
hsa-miR-130b-3p	11.3392	Down	MIRT672613	Homo sapiens	IRF1	3659	Homo sapiens	Luciferase reporter assay//qRT-PCR	Functional MTI
hsa-miR-130b-3p	11.3392	Down	MIRT005958	Homo sapiens	PPARG	5468	Homo sapiens	Luciferase reporter assay//qRT-PCR//Western blot	Functional MTI
hsa-miR-130b-3p	11.3392	Down	MIRT732406	Homo sapiens	CYP2C9	1559	Homo sapiens	Luciferase reporter assay//qRT-PCR//Western blot	Functional MTI
hsa-miR-130b-3p	11.3392	Down	MIRT000335	Homo sapiens	TP53INP1	94241	Homo sapiens	Luciferase reporter assay//Western blot	Functional MTI
hsa-miR-130b-3p	11.3392	Down	MIRT054592	Homo sapiens	ITGB1	3688	Homo sapiens	Luciferase reporter assay//qRT-PCR//Western blot	Functional MTI
hsa-miR-130b-3p	11.3392	Down	MIRT109112	Homo sapiens	FMR1	2332	Homo sapiens	Luciferase reporter assay//qRT-PCR//Western blot	Functional MTI
hsa-miR-130b-3p	11.3392	Down	MIRT054460	Homo sapiens	PTEN	5728	Homo sapiens	Luciferase reporter assay	Functional MTI
hsa-miR-130b-3p	11.3392	Down	MIRT020189	Homo sapiens	SMAD4	4089	Homo sapiens	Luciferase reporter assay	Functional MTI
hsa-miR-130b-3p	11.3392	Down	MIRT438552	Homo sapiens	PPARGC1A	10891	Homo sapiens	Luciferase reporter assay//qRT-PCR//Western blot	Functional MTI
hsa-miR-130b-3p	11.3392	Down	MIRT733635	Homo sapiens	ERBB2	2064	Homo sapiens	Luciferase reporter assay	Functional MTI
hsa-miR-130b-3p	11.3392	Down	MIRT733266	Homo sapiens	PPARA	5465	Homo sapiens	qRT-PCR//Western blot	Functional MTI
hsa-miR-130b-3p	11.3392	Down	MIRT054126	Homo sapiens	PDGFRA	5156	Homo sapiens	Luciferase reporter assay//Microarray//qRT-PCR	Functional MTI
hsa-miR-130b-3p	11.3392	Down	MIRT054460	Homo sapiens	PTEN	5728	Homo sapiens	Luciferase reporter assay	Functional MTI
hsa-miR-130b-3p	11.3392	Down	MIRT053071	Homo sapiens	STAT3	6774	Homo sapiens	Luciferase reporter assay//qRT-PCR//Western blot	Functional MTI
hsa-miR-130b-3p	11.3392	Down	MIRT007059	Homo sapiens	ZEB1	6935	Homo sapiens	ChIP-seq//Luciferase reporter assay//qRT-PCR//Western blot	Functional MTI
hsa-miR-130b-3p	11.3392	Down	MIRT733598	Homo sapiens	MST1	4485	Homo sapiens	Luciferase reporter assay	Functional MTI
hsa-miR-130b-3p	11.3392	Down	MIRT006200	Homo sapiens	CSF1	1435	Homo sapiens	ELISA//Luciferase reporter assay//qRT-PCR	Functional MTI
hsa-miR-130b-3p	11.3392	Down	MIRT731588	Homo sapiens	NKD2	85409	Homo sapiens	Luciferase reporter assay	Functional MTI
hsa-miR-130b-3p	11.3392	Down	MIRT438259	Homo sapiens	CCNA2	890	Homo sapiens	Luciferase reporter assay	Functional MTI
hsa-miR-130b-3p	11.3392	Down	MIRT733384	Homo sapiens	SNAI3	333929	Homo sapiens	Luciferase reporter assay//qRT-PCR//Western blot	Functional MTI
hsa-miR-130b-3p	11.3392	Down	MIRT005958	Homo sapiens	PPARG	5468	Homo sapiens	GFP reporter assay//qRT-PCR//Western blot	Functional MTI
hsa-miR-130b-3p	11.3392	Down	MIRT007384	Homo sapiens	DICER1	23405	Homo sapiens	Luciferase reporter assay	Functional MTI
hsa-miR-130b-3p	11.3392	Down	MIRT732122	Homo sapiens	CYLD	1540	Homo sapiens	Luciferase reporter assay//qRT-PCR//Western blot	Functional MTI
hsa-miR-130b-3p	11.3392	Down	MIRT003316	Homo sapiens	RUNX3	864	Homo sapiens	qRT-PCR//Western blot	Functional MTI
hsa-miR-130b-3p	11.3392	Down	MIRT071332	Homo sapiens	CMPK1	51727	Homo sapiens	Western blot	Functional MTI
hsa-miR-130b-3p	11.3392	Down	MIRT732179	Homo sapiens	IGF1	3479	Homo sapiens	ELISA//Luciferase reporter assay//Microarray//pSILAC//Western blot	Functional MTI
hsa-miR-130b-3p	11.3392	Down	MIRT733266	Homo sapiens	PPARA	5465	Homo sapiens	Luciferase reporter assay	Functional MTI
hsa-miR-130b-3p	11.3392	Down	MIRT006270	Homo sapiens	UVRAG	7405	Homo sapiens	Luciferase reporter assay	Functional MTI
hsa-miR-139-5p	7.26021	Down	MIRT006942	Homo sapiens	IGF1R	3480	Homo sapiens	Luciferase reporter assay//Western blot	Functional MTI
hsa-miR-139-5p	7.26021	Down	MIRT054763	Homo sapiens	NOTCH1	4851	Homo sapiens	Luciferase reporter assay//qRT-PCR//Western blot	Functional MTI
hsa-miR-139-5p	7.26021	Down	MIRT054763	Homo sapiens	NOTCH1	4851	Homo sapiens	Luciferase reporter assay//Wstern blot	Functional MTI
hsa-miR-139-5p	7.26021	Down	MIRT054763	Homo sapiens	NOTCH1	4851	Homo sapiens	Luciferase reporter assay//qRT-PCR//Western blot	Functional MTI
hsa-miR-139-5p	7.26021	Down	MIRT732083	Homo sapiens	MET	4233	Homo sapiens	Immunofluorescence//Luciferase reporter assay//qRT-PCR//Western blot	Functional MTI
hsa-miR-139-5p	7.26021	Down	MIRT054808	Homo sapiens	ROCK2	9475	Homo sapiens	Luciferase reporter assay//Western blot//qRT-PCR	Functional MTI
hsa-miR-139-5p	7.26021	Down	MIRT438494	Homo sapiens	HRAS	3265	Homo sapiens	Luciferase reporter assay	Functional MTI
hsa-miR-139-5p	7.26021	Down	MIRT053049	Homo sapiens	MCL1	4170	Homo sapiens	Immunohistochemistry//Luciferase reporter assay//qRT-PCR//Western blot	Functional MTI
hsa-miR-139-5p	7.26021	Down	MIRT438490	Homo sapiens	RHOT1	55288	Homo sapiens	Luciferase reporter assay	Functional MTI
hsa-miR-139-5p	7.26021	Down	MIRT054807	Homo sapiens	RAP1B	5908	Homo sapiens	Luciferase reporter assay//Western blot//qRT-PCR	Functional MTI
hsa-miR-139-5p	7.26021	Down	MIRT731821	Homo sapiens	SMARCA4	6597	Homo sapiens	Northern blot//qRT-PCR//Western blot	Functional MTI
hsa-miR-139-5p	7.26021	Down	MIRT438492	Homo sapiens	PIK3CA	5290	Homo sapiens	Luciferase reporter assay	Functional MTI
hsa-miR-139-5p	7.26021	Down	MIRT054410	Homo sapiens	NR5A2	2494	Homo sapiens	Luciferase reporter assay//qRT-PCR//Western blot	Functional MTI
hsa-miR-139-5p	7.26021	Down	MIRT731901	Homo sapiens	TPD52	7163	Homo sapiens	Luciferase reporter assay//qRT-PCR//Western blot	Functional MTI
hsa-miR-139-5p	7.26021	Down	MIRT054160	Homo sapiens	CXCR4	7852	Homo sapiens	Immunohistochemistry//In situ hybridization//Luciferase reporter assay//qRT-PCR//Western blot	Functional MTI
hsa-miR-139-5p	7.26021	Down	MIRT006976	Homo sapiens	FOS	2353	Homo sapiens	qRT-PCR//Western blot	Functional MTI
hsa-miR-139-5p	7.26021	Down	MIRT734286	Homo sapiens	PDE4D	5144	Homo sapiens	Immunoblot//Luciferase reporter assay//qRT-PCR	Functional MTI
hsa-miR-139-5p	7.26021	Down	MIRT006942	Homo sapiens	IGF1R	3480	Homo sapiens	Luciferase reporter assay	Functional MTI
hsa-miR-139-5p	7.26021	Down	MIRT438212	Homo sapiens	FAM162A	26355	Homo sapiens	Luciferase reporter assay	Functional MTI
hsa-miR-139-5p	7.26021	Down	MIRT006942	Homo sapiens	IGF1R	3480	Homo sapiens	Luciferase reporter assay//Western blot//qRT-PCR	Functional MTI
hsa-miR-139-5p	7.26021	Down	MIRT734358	Homo sapiens	WNT1	7471	Homo sapiens	Luciferase reporter assay//Western blot	Functional MTI
hsa-miR-139-5p	7.26021	Down	MIRT438491	Homo sapiens	ZHX2	22882	Homo sapiens	Luciferase reporter assay	Functional MTI
hsa-miR-139-5p	7.26021	Down	MIRT731629	Homo sapiens	ACTC1	70	Homo sapiens	Luciferase reporter assay	Functional MTI
hsa-miR-139-5p	7.26021	Down	MIRT732232	Homo sapiens	BCL2	596	Homo sapiens	Luciferase reporter assay//qRT-PCR//Western blot	Functional MTI
hsa-miR-139-5p	7.26021	Down	MIRT731784	Homo sapiens	ADGRL4	64123	Homo sapiens	Luciferase reporter assay//Western blot	Functional MTI
hsa-miR-139-5p	7.26021	Down	MIRT054258	Homo sapiens	JUN	3725	Homo sapiens	ChIP-seq//Flow//Luciferase reporter assay//qRT-PCR//Western blot	Functional MTI
hsa-miR-139-5p	7.26021	Down	MIRT054160	Homo sapiens	CXCR4	7852	Homo sapiens	ChIP-seq//Flow//Immunohistochemistry//In situ hybridization//Luciferase reporter assay//Microarray//Northern blot//qRT-PCR//Western blot	Functional MTI
hsa-miR-139-5p	7.26021	Down	MIRT731550	Homo sapiens	OIP5	11339	Homo sapiens	Luciferase reporter assay//qRT-PCR//Western blot	Functional MTI
hsa-miR-139-5p	7.26021	Down	MIRT734661	Homo sapiens	MMP11	4320	Homo sapiens	Luciferase reporter assay//Microarray//qRT-PCR//Western blot	Functional MTI
hsa-miR-139-5p	7.26021	Down	MIRT006976	Homo sapiens	FOS	2353	Homo sapiens	qRT-PCR//Western blot	Functional MTI
hsa-miR-139-5p	7.26021	Down	MIRT053049	Homo sapiens	MCL1	4170	Homo sapiens	Immunohistochemistry//Luciferase reporter assay//qRT-PCR//Western blot	Functional MTI
hsa-miR-139-5p	7.26021	Down	MIRT438493	Homo sapiens	NFKB1	4790	Homo sapiens	Luciferase reporter assay	Functional MTI
hsa-miR-144-5p	12.4898	Down	MIRT735210	Homo sapiens	ROCK1	6093	Homo sapiens	qRT-PCR//Western blot	Functional MTI
hsa-miR-144-5p	12.4898	Down	MIRT735303	Homo sapiens	CCNE1	898	Homo sapiens	Luciferase reporter assay//Microarray//qRT-PCR	Functional MTI
hsa-miR-144-5p	12.4898	Down	MIRT734437	Homo sapiens	TGIF1	7050	Homo sapiens	Immunofluorescence//Luciferase reporter assay//qRT-PCR//Western blot	Functional MTI
hsa-miR-144-5p	12.4898	Down	MIRT735304	Homo sapiens	CCNE2	9134	Homo sapiens	Luciferase reporter assay//Microarray//qRT-PCR	Functional MTI
hsa-miR-144-5p	12.4898	Down	MIRT735210	Homo sapiens	ROCK1	6093	Homo sapiens	Luciferase reporter assay//qRT-PCR//Western blot	Functional MTI
hsa-miR-144-5p	12.4898	Down	MIRT734389	Homo sapiens	RUNX1	861	Homo sapiens	Luciferase reporter assay//qRT-PCR//Western blot	Functional MTI
hsa-miR-144-5p	12.4898	Down	MIRT735483	Homo sapiens	SMAD4	4089	Homo sapiens	Luciferase reporter assay//qRT-PCR//Western blot	Functional MTI
hsa-miR-144-5p	12.4898	Down	MIRT735216	Homo sapiens	ROCK2	9475	Homo sapiens	Luciferase reporter assay//qRT-PCR//Western blot	Functional MTI
hsa-miR-144-5p	12.4898	Down	MIRT735298	Homo sapiens	MET	4233	Homo sapiens	Luciferase reporter assay//qRT-PCR//Western blot	Functional MTI
hsa-miR-146a-5p	-1.59188	Up	MIRT732023	Homo sapiens	NOTCH2	4853	Homo sapiens	Luciferase reporter assay	Functional MTI
hsa-miR-146a-5p	-1.59188	Up	MIRT001919	Homo sapiens	BRCA2	675	Homo sapiens	Luciferase reporter assay	Functional MTI
hsa-miR-146a-5p	-1.59188	Up	MIRT732023	Homo sapiens	NOTCH2	4853	Homo sapiens	Luciferase reporter assay//Western blot	Functional MTI
hsa-miR-146a-5p	-1.59188	Up	MIRT000638	Homo sapiens	FADD	8772	Homo sapiens	Luciferase reporter assay	Functional MTI
hsa-miR-146a-5p	-1.59188	Up	MIRT733874	Homo sapiens	FANCM	57697	Homo sapiens	Immunofluorescence//Luciferase reporter assay//qRT-PCR//Western blot	Functional MTI
hsa-miR-146a-5p	-1.59188	Up	MIRT734522	Homo sapiens	RHO	6010	Homo sapiens	Luciferase reporter assay	Functional MTI
hsa-miR-146a-5p	-1.59188	Up	MIRT000712	Homo sapiens	IRAK1	3654	Homo sapiens	In situ hybridization//Luciferase reporter assay//qRT-PCR//Western blot	Functional MTI
hsa-miR-146a-5p	-1.59188	Up	MIRT438306	Homo sapiens	RAC1	5879	Homo sapiens	In situ hybridization//Western blot//Luciferase reporter assay//qRT-PCR	Functional MTI
hsa-miR-146a-5p	-1.59188	Up	MIRT005463	Homo sapiens	CD40LG	959	Homo sapiens	ELISA//Luciferase reporter assay//qRT-PCR//Western blot	Functional MTI
hsa-miR-146a-5p	-1.59188	Up	MIRT734249	Homo sapiens	NOTCH1	4851	Homo sapiens	Luciferase reporter assay//qRT-PCR//Western blot	Functional MTI
hsa-miR-146a-5p	-1.59188	Up	MIRT004730	Homo sapiens	EGFR	1956	Homo sapiens	Luciferase reporter assay//QRTPCR//Western blot	Functional MTI
hsa-miR-146a-5p	-1.59188	Up	MIRT438058	Homo sapiens	CXCL12	6387	Homo sapiens	Luciferase reporter assay//qRT-PCR//Microarray	Functional MTI
hsa-miR-146a-5p	-1.59188	Up	MIRT000712	Homo sapiens	IRAK1	3654	Homo sapiens	ELISA//EMSA//Microarray//qRT-PCR//Western blot	Functional MTI
hsa-miR-146a-5p	-1.59188	Up	MIRT438307	Homo sapiens	LAMC2	3918	Homo sapiens	In situ hybridization//Weastern blot//Luciferase reporter assay/qRT-PCR	Functional MTI
hsa-miR-146a-5p	-1.59188	Up	MIRT054772	Homo sapiens	SMAD2	4087	Homo sapiens	qRT-PCR//Western blot	Functional MTI
hsa-miR-146a-5p	-1.59188	Up	MIRT000712	Homo sapiens	IRAK1	3654	Homo sapiens	Luciferase reporter assay//qRT-PCR//Western blot	Functional MTI
hsa-miR-146a-5p	-1.59188	Up	MIRT054669	Homo sapiens	NUMB	8650	Homo sapiens	qRT-PCR//Western blot	Functional MTI
hsa-miR-146a-5p	-1.59188	Up	MIRT004731	Homo sapiens	MTA2	9219	Homo sapiens	qRT-PCR//Western blot	Functional MTI
hsa-miR-146a-5p	-1.59188	Up	MIRT732566	Homo sapiens	RHOA	387	Homo sapiens	Luciferase reporter assay	Functional MTI
hsa-miR-146a-5p	-1.59188	Up	MIRT004730	Homo sapiens	EGFR	1956	Homo sapiens	Luciferase reporter assay//qRT-PCR//Western blot	Functional MTI
hsa-miR-146a-5p	-1.59188	Up	MIRT004730	Homo sapiens	EGFR	1956	Homo sapiens	qRT-PCR//Western blot	Functional MTI
hsa-miR-146a-5p	-1.59188	Up	MIRT004730	Homo sapiens	EGFR	1956	Homo sapiens	Western blot	Functional MTI
hsa-miR-146a-5p	-1.59188	Up	MIRT000006	Homo sapiens	CXCR4	7852	Homo sapiens	Luciferase reporter assay//qRT-PCR//Western blot	Functional MTI
hsa-miR-146a-5p	-1.59188	Up	MIRT734521	Homo sapiens	NFAT5	10725	Homo sapiens	Luciferase reporter assay	Functional MTI
hsa-miR-146a-5p	-1.59188	Up	MIRT438527	Homo sapiens	COX2	4513	Homo sapiens	Luciferase reporter assay//qRT-PCR//Western blot	Functional MTI
hsa-miR-146a-5p	-1.59188	Up	MIRT000712	Homo sapiens	IRAK1	3654	Homo sapiens	qRT-PCR//Western blot	Functional MTI
hsa-miR-146a-5p	-1.59188	Up	MIRT054580	Homo sapiens	ELAVL1	1994	Homo sapiens	Immunoprecipitation//Luciferase reporter assay//QRTPCR//Western blot	Functional MTI
hsa-miR-146a-5p	-1.59188	Up	MIRT000711	Homo sapiens	TRAF6	7189	Homo sapiens	qRT-PCR//Western blot//Immunofluorescence	Functional MTI
hsa-miR-146a-5p	-1.59188	Up	MIRT005806	Homo sapiens	ERBB4	2066	Homo sapiens	Luciferase reporter assay//Northern blot	Functional MTI
hsa-miR-146a-5p	-1.59188	Up	MIRT035533	Homo sapiens	L1CAM	3897	Homo sapiens	Luciferase reporter assay	Functional MTI
hsa-miR-146a-5p	-1.59188	Up	MIRT437923	Homo sapiens	CNOT6L	246175	Homo sapiens	Luciferase reporter assay	Functional MTI
hsa-miR-146a-5p	-1.59188	Up	MIRT000304	Homo sapiens	IRAK2	3656	Homo sapiens	qRT-PCR//Western blot	Functional MTI
hsa-miR-146a-5p	-1.59188	Up	MIRT731133	Homo sapiens	SOS1	6654	Homo sapiens	Western blot//Luciferase reporter assay	Functional MTI
hsa-miR-146a-5p	-1.59188	Up	MIRT004018	Homo sapiens	PA2G4	5036	Homo sapiens	Microarray//qRT-PCR//Western blot	Functional MTI
hsa-miR-146a-5p	-1.59188	Up	MIRT021229	Homo sapiens	STAT1	6772	Homo sapiens	Luciferase reporter assay//qRT-PCR//Western blot	Functional MTI
hsa-miR-146a-5p	-1.59188	Up	MIRT021229	Homo sapiens	STAT1	6772	Homo sapiens	Luciferase reporter assay	Functional MTI
hsa-miR-146a-5p	-1.59188	Up	MIRT000006	Homo sapiens	CXCR4	7852	Homo sapiens	qRT-PCR//Luciferase reporter assay//Western blot	Functional MTI
hsa-miR-146a-5p	-1.59188	Up	MIRT000712	Homo sapiens	IRAK1	3654	Homo sapiens	qRT-PCR//Western blot	Functional MTI
hsa-miR-146a-5p	-1.59188	Up	MIRT438057	Homo sapiens	SIKE1	80143	Homo sapiens	Luciferase reporter assay//qRT-PCR//Microarray	Functional MTI
hsa-miR-146a-5p	-1.59188	Up	MIRT438527	Homo sapiens	COX2	4513	Homo sapiens	Luciferase reporter assay//qRT-PCR	Functional MTI
hsa-miR-146a-5p	-1.59188	Up	MIRT000711	Homo sapiens	TRAF6	7189	Homo sapiens	Luciferase reporter assay//Western blot	Functional MTI
hsa-miR-146a-5p	-1.59188	Up	MIRT731813	Homo sapiens	CASP7	840	Homo sapiens	Luciferase reporter assay//qRT-PCR//Western blot	Functional MTI
hsa-miR-146a-5p	-1.59188	Up	MIRT004730	Homo sapiens	EGFR	1956	Homo sapiens	Immunohistochemistry//Luciferase reporter assay//qRT-PCR//Western blot	Functional MTI
hsa-miR-146a-5p	-1.59188	Up	MIRT021229	Homo sapiens	STAT1	6772	Homo sapiens	qRT-PCR//Western blot	Functional MTI
hsa-miR-146a-5p	-1.59188	Up	MIRT000712	Homo sapiens	IRAK1	3654	Homo sapiens	Luciferase reporter assay//Western blot	Functional MTI
hsa-miR-146a-5p	-1.59188	Up	MIRT004730	Homo sapiens	EGFR	1956	Homo sapiens	Luciferase reporter assay//Western blot	Functional MTI
hsa-miR-146a-5p	-1.59188	Up	MIRT000945	Homo sapiens	ROCK1	6093	Homo sapiens	Immunofluorescence//Luciferase reporter assay//qRT-PCR//Western blot	Functional MTI
hsa-miR-146a-5p	-1.59188	Up	MIRT007243	Homo sapiens	WASF2	10163	Homo sapiens	Immunohistochemistry//qRT-PCR//Western blot	Functional MTI
hsa-miR-146a-5p	-1.59188	Up	MIRT438558	Homo sapiens	DUSP1	1843	Homo sapiens	qRT-PCR//Western blot	Functional MTI
hsa-miR-146a-5p	-1.59188	Up	MIRT000712	Homo sapiens	IRAK1	3654	Homo sapiens	ELISA//Immunohistochemistry//qRT-PCR//Western blot	Functional MTI
hsa-miR-146a-5p	-1.59188	Up	MIRT004730	Homo sapiens	EGFR	1956	Homo sapiens	Western blot//qRT-PCR	Functional MTI
hsa-miR-146a-5p	-1.59188	Up	MIRT000712	Homo sapiens	IRAK1	3654	Homo sapiens	Luciferase reporter assay//qRT-PCR//Western blot	Functional MTI
hsa-miR-146a-5p	-1.59188	Up	MIRT000712	Homo sapiens	IRAK1	3654	Homo sapiens	Luciferase reporter assay	Functional MTI
hsa-miR-146a-5p	-1.59188	Up	MIRT053496	Homo sapiens	COPS8	10920	Homo sapiens	In situ hybridization//Luciferase reporter assay//qRT-PCR//Western blot	Functional MTI
hsa-miR-146a-5p	-1.59188	Up	MIRT735124	Homo sapiens	NOS1	4842	Homo sapiens	Luciferase reporter assay//qRT-PCR	Functional MTI
hsa-miR-146a-5p	-1.59188	Up	MIRT000303	Homo sapiens	CFH	3075	Homo sapiens	Western blot	Functional MTI
hsa-miR-146a-5p	-1.59188	Up	MIRT005806	Homo sapiens	ERBB4	2066	Homo sapiens	Luciferase reporter assay//Microarray//Western blot	Functional MTI
hsa-miR-146a-5p	-1.59188	Up	MIRT054669	Homo sapiens	NUMB	8650	Homo sapiens	Luciferase reporter assay	Functional MTI
hsa-miR-146a-5p	-1.59188	Up	MIRT438113	Homo sapiens	PRKCE	5581	Homo sapiens	Luciferase reporter assay	Functional MTI
hsa-miR-146a-5p	-1.59188	Up	MIRT004459	Homo sapiens	NFKB1	4790	Homo sapiens	qRT-PCR//Western blot	Functional MTI
hsa-miR-146a-5p	-1.59188	Up	MIRT000945	Homo sapiens	ROCK1	6093	Homo sapiens	Luciferase reporter assay//qRT-PCR//Western blot	Functional MTI
hsa-miR-146a-5p	-1.59188	Up	MIRT000711	Homo sapiens	TRAF6	7189	Homo sapiens	Immunoprecipitaion//Western blot//Communoprecipitaion	Functional MTI
hsa-miR-146a-5p	-1.59188	Up	MIRT734352	Homo sapiens	LRP2	4036	Homo sapiens	Luciferase reporter assay//qRT-PCR//Western blot	Functional MTI
hsa-miR-146a-5p	-1.59188	Up	MIRT005581	Homo sapiens	FAS	355	Homo sapiens	Luciferase reporter assay	Functional MTI
hsa-miR-146a-5p	-1.59188	Up	MIRT731814	Homo sapiens	BCLAF1	9774	Homo sapiens	Luciferase reporter assay//qRT-PCR//Western blot	Functional MTI
hsa-miR-146a-5p	-1.59188	Up	MIRT000712	Homo sapiens	IRAK1	3654	Homo sapiens	Microarray//Western blot	Functional MTI
hsa-miR-146a-5p	-1.59188	Up	MIRT000712	Homo sapiens	IRAK1	3654	Homo sapiens	QRTPCR//Western blot	Functional MTI
hsa-miR-146a-5p	-1.59188	Up	MIRT732620	Homo sapiens	IS2	282552	Homo sapiens	Luciferase reporter assay//Microarray//qRT-PCR//Western blot	Functional MTI
hsa-miR-146a-5p	-1.59188	Up	MIRT053495	Homo sapiens	CARD10	29775	Homo sapiens	Luciferase reporter assay//QRTPCR//Western blot	Functional MTI
hsa-miR-146a-5p	-1.59188	Up	MIRT000712	Homo sapiens	IRAK1	3654	Homo sapiens	ELISA//Luciferase reporter assay//Northern blot//qRT-PCR//Western blot	Functional MTI
hsa-miR-146a-5p	-1.59188	Up	MIRT000303	Homo sapiens	CFH	3075	Homo sapiens	Western blot	Functional MTI
hsa-miR-146a-5p	-1.59188	Up	MIRT000304	Homo sapiens	IRAK2	3656	Homo sapiens	qRT-PCR//Western blot	Functional MTI
hsa-miR-146a-5p	-1.59188	Up	MIRT731867	Homo sapiens	CPM	1368	Homo sapiens	Luciferase reporter assay//Western blot	Functional MTI
hsa-miR-146a-5p	-1.59188	Up	MIRT732023	Homo sapiens	NOTCH2	4853	Homo sapiens	Luciferase reporter assay//qRT-PCR//Western blot	Functional MTI
hsa-miR-146a-5p	-1.59188	Up	MIRT004017	Homo sapiens	CCNA2	890	Homo sapiens	Microarray//qRT-PCR//Western blot	Functional MTI
hsa-miR-146a-5p	-1.59188	Up	MIRT000711	Homo sapiens	TRAF6	7189	Homo sapiens	Western blot//Northern blot	Functional MTI
hsa-miR-146a-5p	-1.59188	Up	MIRT000711	Homo sapiens	TRAF6	7189	Homo sapiens	qRT-PCR//flow//Luciferase reporter assay//Western blot	Functional MTI
hsa-miR-146a-5p	-1.59188	Up	MIRT001920	Homo sapiens	BRCA1	672	Homo sapiens	ChIP-seq//Luciferase reporter assay	Functional MTI
hsa-miR-146a-5p	-1.59188	Up	MIRT735312	Homo sapiens	PLAUR	5329	Homo sapiens	Luciferase reporter assay//qRT-PCR//Western blot	Functional MTI
hsa-miR-146a-5p	-1.59188	Up	MIRT733231	Homo sapiens	TGFB1	7040	Homo sapiens	ELISA//Luciferase reporter assay//qRT-PCR//Western blot	Functional MTI
hsa-miR-146a-5p	-1.59188	Up	MIRT000712	Homo sapiens	IRAK1	3654	Homo sapiens	qRT-PCR//Western blot//Immunofluorescence	Functional MTI
hsa-miR-146a-5p	-1.59188	Up	MIRT000712	Homo sapiens	IRAK1	3654	Homo sapiens	Luciferase reporter assay//Western blot	Functional MTI
hsa-miR-146a-5p	-1.59188	Up	MIRT053495	Homo sapiens	CARD10	29775	Homo sapiens	In situ hybridization//Luciferase reporter assay//qRT-PCR//Western blot	Functional MTI
hsa-miR-146a-5p	-1.59188	Up	MIRT054757	Homo sapiens	ICAM1	3383	Homo sapiens	QRTPCR//Western blot	Functional MTI
hsa-miR-146a-5p	-1.59188	Up	MIRT734422	Homo sapiens	CCND1	595	Homo sapiens	Luciferase reporter assay//qRT-PCR//Western blot	Functional MTI
hsa-miR-146a-5p	-1.59188	Up	MIRT000711	Homo sapiens	TRAF6	7189	Homo sapiens	ELISA//Luciferase reporter assay//Northern blot//qRT-PCR//Western blot	Functional MTI
hsa-miR-146a-5p	-1.59188	Up	MIRT437504	Homo sapiens	CCL5	6352	Homo sapiens	Luciferase reporter assay	Functional MTI
hsa-miR-146a-5p	-1.59188	Up	MIRT001920	Homo sapiens	BRCA1	672	Homo sapiens	Luciferase reporter assay	Functional MTI
hsa-miR-146a-5p	-1.59188	Up	MIRT007243	Homo sapiens	WASF2	10163	Homo sapiens	Luciferase reporter assay	Functional MTI
hsa-miR-146a-5p	-1.59188	Up	MIRT005581	Homo sapiens	FAS	355	Homo sapiens	Luciferase reporter assay//Western blot	Functional MTI
hsa-miR-146a-5p	-1.59188	Up	MIRT438248	Homo sapiens	HOXD10	3236	Homo sapiens	Immunohistochemistry//qRT-PCR//Western blot	Functional MTI
hsa-miR-146a-5p	-1.59188	Up	MIRT000712	Homo sapiens	IRAK1	3654	Homo sapiens	Luciferase reporter assay	Functional MTI
hsa-miR-146a-5p	-1.59188	Up	MIRT000712	Homo sapiens	IRAK1	3654	Homo sapiens	Western blot//Northern blot	Functional MTI
hsa-miR-146a-5p	-1.59188	Up	MIRT004459	Homo sapiens	NFKB1	4790	Homo sapiens	ELISA//Immunoblot//Luciferase reporter assay//qRT-PCR//Western blot	Functional MTI
hsa-miR-146a-5p	-1.59188	Up	MIRT006209	Homo sapiens	SMAD4	4089	Homo sapiens	Luciferase reporter assay//qRT-PCR//Western blot	Functional MTI
hsa-miR-146a-5p	-1.59188	Up	MIRT000711	Homo sapiens	TRAF6	7189	Homo sapiens	Luciferase reporter assay	Functional MTI
hsa-miR-146a-5p	-1.59188	Up	MIRT438113	Homo sapiens	PRKCE	5581	Homo sapiens	qRT-PCR//Luciferase reporter assay//Western blot	Functional MTI
hsa-miR-146a-5p	-1.59188	Up	MIRT733007	Homo sapiens	LFNG	3955	Homo sapiens	Luciferase reporter assay//qRT-PCR//Western blot	Functional MTI
hsa-miR-146a-5p	-1.59188	Up	MIRT734421	Homo sapiens	CCND2	894	Homo sapiens	Luciferase reporter assay//qRT-PCR//Western blot	Functional MTI
hsa-miR-146a-5p	-1.59188	Up	MIRT000712	Homo sapiens	IRAK1	3654	Homo sapiens	Western blot	Functional MTI
hsa-miR-146a-5p	-1.59188	Up	MIRT006209	Homo sapiens	SMAD4	4089	Homo sapiens	Immunohistochemistry//Luciferase reporter assay//Microarray//qRT-PCR//Western blot	Functional MTI
hsa-miR-146a-5p	-1.59188	Up	MIRT006209	Homo sapiens	SMAD4	4089	Homo sapiens	Luciferase reporter assay	Functional MTI
hsa-miR-146a-5p	-1.59188	Up	MIRT732041	Homo sapiens	SOX2	6657	Homo sapiens	Luciferase reporter assay//qRT-PCR//Western blot	Functional MTI
hsa-miR-146a-5p	-1.59188	Up	MIRT006209	Homo sapiens	SMAD4	4089	Homo sapiens	Luciferase reporter assay//Western blot//qRT-PCR	Functional MTI
hsa-miR-146a-5p	-1.59188	Up	MIRT000711	Homo sapiens	TRAF6	7189	Homo sapiens	Luciferase reporter assay	Functional MTI
hsa-miR-146a-5p	-1.59188	Up	MIRT006209	Homo sapiens	SMAD4	4089	Homo sapiens	Luciferase reporter assay//qRT-PCR//Western blot	Functional MTI
hsa-miR-146a-5p	-1.59188	Up	MIRT733415	Homo sapiens	MIF	4282	Homo sapiens	Luciferase reporter assay//qRT-PCR//Western blot	Functional MTI
hsa-miR-146a-5p	-1.59188	Up	MIRT000711	Homo sapiens	TRAF6	7189	Homo sapiens	ELISA//Northern blot//Western blot	Functional MTI
hsa-miR-146a-5p	-1.59188	Up	MIRT006530	Homo sapiens	TLR4	7099	Homo sapiens	ELISA//Luciferase reporter assay//Microarray//qRT-PCR//Western blot	Functional MTI
hsa-miR-146a-5p	-1.59188	Up	MIRT004459	Homo sapiens	NFKB1	4790	Homo sapiens	Luciferase reporter assay	Functional MTI
hsa-miR-146a-5p	-1.59188	Up	MIRT000712	Homo sapiens	IRAK1	3654	Homo sapiens	qRT-PCR//Western blot	Functional MTI
hsa-miR-146a-5p	-1.59188	Up	MIRT021236	Homo sapiens	UHRF1	29128	Homo sapiens	Immunohistochemistry//Luciferase reporter assay//Microarray//Western blot	Functional MTI
hsa-miR-146a-5p	-1.59188	Up	MIRT000449	Homo sapiens	TLR2	7097	Homo sapiens	qRT-PCR//flow//Luciferase reporter assay//Western blot//qRT-PCR;Other	Functional MTI
hsa-miR-146a-5p	-1.59188	Up	MIRT001920	Homo sapiens	BRCA1	672	Homo sapiens	Microarray//qRT-PCR//Western blot	Functional MTI
hsa-miR-146a-5p	-1.59188	Up	MIRT000945	Homo sapiens	ROCK1	6093	Homo sapiens	flow//Western blot//Northern blot//Luciferase reporter assay	Functional MTI
hsa-miR-146a-5p	-1.59188	Up	MIRT734533	Homo sapiens	RARB	5915	Homo sapiens	Luciferase reporter assay//qRT-PCR//Western blot	Functional MTI
hsa-miR-146a-5p	-1.59188	Up	MIRT437844	Homo sapiens	PTGES2	80142	Homo sapiens	Luciferase reporter assay	Functional MTI
hsa-miR-146a-5p	-1.59188	Up	MIRT021278	Homo sapiens	CD80	941	Homo sapiens	Immunohistochemistry//Luciferase reporter assay//qRT-PCR//Western blot	Functional MTI
hsa-miR-146a-5p	-1.59188	Up	MIRT003319	Homo sapiens	FAF1	11124	Homo sapiens	GFP reporter assay//qRT-PCR	Functional MTI
hsa-miR-146a-5p	-1.59188	Up	MIRT000712	Homo sapiens	IRAK1	3654	Homo sapiens	qRT-PCR//Western blot	Functional MTI
hsa-miR-146a-5p	-1.59188	Up	MIRT000712	Homo sapiens	IRAK1	3654	Homo sapiens	Luciferase reporter assay	Functional MTI
hsa-miR-146a-5p	-1.59188	Up	MIRT438908	Homo sapiens	RNF11	26994	Homo sapiens	Luciferase reporter assay	Functional MTI
hsa-miR-146a-5p	-1.59188	Up	MIRT732454	Homo sapiens	IL6	3569	Homo sapiens	Microarray//Luciferase reporter assay//	Functional MTI
hsa-miR-146a-5p	-1.59188	Up	MIRT000712	Homo sapiens	IRAK1	3654	Homo sapiens	Luciferase reporter assay//Microarray//Northern blot//qRT-PCR	Functional MTI
hsa-miR-146a-5p	-1.59188	Up	MIRT000711	Homo sapiens	TRAF6	7189	Homo sapiens	Luciferase reporter assay//Microarray//Northern blot//qRT-PCR	Functional MTI
hsa-miR-146a-5p	-1.59188	Up	MIRT000711	Homo sapiens	TRAF6	7189	Homo sapiens	Western blot	Functional MTI
hsa-miR-146a-5p	-1.59188	Up	MIRT004409	Homo sapiens	CXCL8	3576	Homo sapiens	Western blot//Northern blot	Functional MTI
hsa-miR-146a-5p	-1.59188	Up	MIRT004459	Homo sapiens	NFKB1	4790	Homo sapiens	Luciferase reporter assay//qRT-PCR//Western blot//Flow	Functional MTI
hsa-miR-146a-5p	-1.59188	Up	MIRT000711	Homo sapiens	TRAF6	7189	Homo sapiens	qRT-PCR//Western blot	Functional MTI
hsa-miR-146a-5p	-1.59188	Up	MIRT000711	Homo sapiens	TRAF6	7189	Homo sapiens	Immunohistochemistry//Luciferase reporter assay//qRT-PCR//Western blot	Functional MTI
hsa-miR-146a-5p	-1.59188	Up	MIRT052963	Homo sapiens	SMN1	6606	Homo sapiens	Luciferase reporter assay//qRT-PCR//Western blot//Caspase-Glo¬Æ 3/7 assay//Cell proliferation assay	Functional MTI
hsa-miR-146a-5p	-1.59188	Up	MIRT437352	Homo sapiens	PTGS2	5743	Homo sapiens	Flow//Luciferase reporter assay//qRT-PCR//Western blot	Functional MTI
hsa-miR-146a-5p	-1.59188	Up	MIRT000711	Homo sapiens	TRAF6	7189	Homo sapiens	qRT-PCR//Western blot	Functional MTI
hsa-miR-146a-5p	-1.59188	Up	MIRT021280	Homo sapiens	SLPI	6590	Homo sapiens	Western blot;qRT-PCR	Functional MTI
hsa-miR-146a-5p	-1.59188	Up	MIRT006209	Homo sapiens	SMAD4	4089	Homo sapiens	Immunohistochemistry//Luciferase reporter assay//Microarray//qRT-PCR//Western blot	Functional MTI
hsa-miR-151a-5p	13.5496	Down	MIRT004486	Homo sapiens	ARHGDIA	396	Homo sapiens	Immunohistochemistry//Luciferase reporter assay//Western blot	Functional MTI
hsa-miR-151a-5p	13.5496	Down	MIRT006413	Homo sapiens	N4BP1	9683	Homo sapiens	Luciferase reporter assay	Functional MTI
hsa-miR-151a-5p	13.5496	Down	MIRT053613	Homo sapiens	IL1RAPL1	11141	Homo sapiens	Luciferase reporter assay//qRT-PCR//Western blot	Functional MTI
hsa-miR-151a-5p	13.5496	Down	MIRT004486	Homo sapiens	ARHGDIA	396	Homo sapiens	Luciferase reporter assay//qRT-PCR//Western blot	Functional MTI
hsa-miR-151a-5p	13.5496	Down	MIRT732760	Homo sapiens	SOX17	64321	Homo sapiens	Luciferase reporter assay	Functional MTI
hsa-miR-151a-5p	13.5496	Down	MIRT004486	Homo sapiens	ARHGDIA	396	Homo sapiens	qRT-PCR//Luciferase reporter assay//Western blot	Functional MTI
hsa-miR-151a-5p	13.5496	Down	MIRT006413	Homo sapiens	N4BP1	9683	Homo sapiens	Luciferase reporter assay//qRT-PCR//Western blot	Functional MTI
hsa-miR-151a-5p	13.5496	Down	MIRT006409	Homo sapiens	MPL	4352	Homo sapiens	Luciferase reporter assay//Western blot	Functional MTI
hsa-miR-151a-5p	13.5496	Down	MIRT053612	Homo sapiens	CASZ1	54897	Homo sapiens	Luciferase reporter assay//qRT-PCR//Western blot	Functional MTI
hsa-miR-151a-5p	13.5496	Down	MIRT733165	Homo sapiens	TP53	7157	Homo sapiens	ChIP-seq//Luciferase reporter assay//qRT-PCR//Western blot	Functional MTI
hsa-miR-151a-5p	13.5496	Down	MIRT006420	Homo sapiens	E2F6	1876	Homo sapiens	Luciferase reporter assay	Functional MTI
hsa-miR-151a-5p	13.5496	Down	MIRT732974	Homo sapiens	SMARCA5	8467	Homo sapiens	Luciferase reporter assay//qRT-PCR	Functional MTI
hsa-miR-151a-5p	13.5496	Down	MIRT735358	Homo sapiens	CYTB	4519	Homo sapiens	qRT-PCR//Western blot	Functional MTI
hsa-miR-155-5p	-1.80937	Up	MIRT000459	Homo sapiens	MSH6	2956	Homo sapiens	Luciferase reporter assay//Western blot//Northern blot	Functional MTI
hsa-miR-155-5p	-1.80937	Up	MIRT004495	Homo sapiens	FOXO3	2309	Homo sapiens	qRT-PCR//Luciferase reporter assay//Western blot	Functional MTI
hsa-miR-155-5p	-1.80937	Up	MIRT001530	Homo sapiens	NARS	4677	Homo sapiens	Reporter assay;Other	Functional MTI
hsa-miR-155-5p	-1.80937	Up	MIRT006214	Homo sapiens	PKIA	5569	Homo sapiens	ChIP-seq//Immunoblot//Luciferase reporter assay//qRT-PCR	Functional MTI
hsa-miR-155-5p	-1.80937	Up	MIRT006969	Homo sapiens	MITF	4286	Homo sapiens	Luciferase reporter assay	Functional MTI
hsa-miR-155-5p	-1.80937	Up	MIRT001527	Homo sapiens	PDLIM5	10611	Homo sapiens	Western blot	Functional MTI
hsa-miR-155-5p	-1.80937	Up	MIRT005884	Homo sapiens	MYB	4602	Homo sapiens	Reporter assay	Functional MTI
hsa-miR-155-5p	-1.80937	Up	MIRT001524	Homo sapiens	PKN2	5586	Homo sapiens	Reporter assay;Other	Functional MTI
hsa-miR-155-5p	-1.80937	Up	MIRT001563	Homo sapiens	BRPF3	27154	Homo sapiens	Proteomics//Western blot	Functional MTI
hsa-miR-155-5p	-1.80937	Up	MIRT000460	Homo sapiens	MSH2	4436	Homo sapiens	Luciferase reporter assay//Western blot//Northern blot	Functional MTI
hsa-miR-155-5p	-1.80937	Up	MIRT005872	Homo sapiens	SMAD2	4087	Homo sapiens	Reporter assay;Other	Functional MTI
hsa-miR-155-5p	-1.80937	Up	MIRT000456	Homo sapiens	SOCS1	8651	Homo sapiens	Western blot	Functional MTI
hsa-miR-155-5p	-1.80937	Up	MIRT021058	Homo sapiens	NSD3	54904	Homo sapiens	Reporter assay;Other	Functional MTI
hsa-miR-155-5p	-1.80937	Up	MIRT005885	Homo sapiens	SKI	6497	Homo sapiens	Luciferase reporter assay	Functional MTI
hsa-miR-155-5p	-1.80937	Up	MIRT006969	Homo sapiens	MITF	4286	Homo sapiens	Luciferase reporter assay	Functional MTI
hsa-miR-155-5p	-1.80937	Up	MIRT021061	Homo sapiens	GATM	2628	Homo sapiens	Reporter assay;Other	Functional MTI
hsa-miR-155-5p	-1.80937	Up	MIRT006103	Homo sapiens	CSF1R	1436	Homo sapiens	Luciferase reporter assay//qRT-PCR	Functional MTI
hsa-miR-155-5p	-1.80937	Up	MIRT001043	Homo sapiens	BACH1	571	Homo sapiens	qRT-PCR//Luciferase reporter assay	Functional MTI
hsa-miR-155-5p	-1.80937	Up	MIRT001043	Homo sapiens	BACH1	571	Homo sapiens	Reporter assay;Other	Functional MTI
hsa-miR-155-5p	-1.80937	Up	MIRT001560	Homo sapiens	CEBPB	1051	Homo sapiens	ELISA//Immunoblot//Immunocytochemistry//Immunofluorescence//Luciferase reporter assay//qRT-PCR	Functional MTI
hsa-miR-155-5p	-1.80937	Up	MIRT001560	Homo sapiens	CEBPB	1051	Homo sapiens	Chip//ELISA//Luciferase reporter assay//QRTPCR//Western blot	Functional MTI
hsa-miR-155-5p	-1.80937	Up	MIRT000976	Homo sapiens	ZIC3	7547	Homo sapiens	Luciferase reporter assay	Functional MTI
hsa-miR-155-5p	-1.80937	Up	MIRT001526	Homo sapiens	PHC2	1912	Homo sapiens	Reporter assay;Other	Functional MTI
hsa-miR-155-5p	-1.80937	Up	MIRT000456	Homo sapiens	SOCS1	8651	Homo sapiens	Luciferase reporter assay//qRT-PCR//Western blot	Functional MTI
hsa-miR-155-5p	-1.80937	Up	MIRT732510	Homo sapiens	MAPK13	5603	Homo sapiens	Luciferase reporter assay	Functional MTI
hsa-miR-155-5p	-1.80937	Up	MIRT020557	Homo sapiens	EXOSC2	23404	Homo sapiens	Reporter assay;Other	Functional MTI
hsa-miR-155-5p	-1.80937	Up	MIRT734975	Homo sapiens	FBXW7	55294	Homo sapiens	Luciferase reporter assay//qRT-PCR	Functional MTI
hsa-miR-155-5p	-1.80937	Up	MIRT006102	Homo sapiens	RNF123	63891	Homo sapiens	ELISA//Luciferase reporter assay//qRT-PCR//Western blot	Functional MTI
hsa-miR-155-5p	-1.80937	Up	MIRT021059	Homo sapiens	MASTL	84930	Homo sapiens	Reporter assay;Other	Functional MTI
hsa-miR-155-5p	-1.80937	Up	MIRT020718	Homo sapiens	MRPS27	23107	Homo sapiens	Reporter assay;Other	Functional MTI
hsa-miR-155-5p	-1.80937	Up	MIRT021062	Homo sapiens	E2F2	1870	Homo sapiens	Reporter assay;Other	Functional MTI
hsa-miR-155-5p	-1.80937	Up	MIRT005872	Homo sapiens	SMAD2	4087	Homo sapiens	qRT-PCR//Western blot//Luciferase reporter assay	Functional MTI
hsa-miR-155-5p	-1.80937	Up	MIRT001560	Homo sapiens	CEBPB	1051	Homo sapiens	Luciferase reporter assay//qRT-PCR	Functional MTI
hsa-miR-155-5p	-1.80937	Up	MIRT001075	Homo sapiens	JARID2	3720	Homo sapiens	In situ hybridization//Luciferase reporter assay	Functional MTI
hsa-miR-155-5p	-1.80937	Up	MIRT001560	Homo sapiens	CEBPB	1051	Homo sapiens	Luciferase reporter assay	Functional MTI
hsa-miR-155-5p	-1.80937	Up	MIRT001525	Homo sapiens	PICALM	8301	Homo sapiens	Reporter assay;Other	Functional MTI
hsa-miR-155-5p	-1.80937	Up	MIRT000456	Homo sapiens	SOCS1	8651	Homo sapiens	ELISA//qRT-PCR//Western blot	Functional MTI
hsa-miR-155-5p	-1.80937	Up	MIRT398178	Homo sapiens	HIF1A	3091	Homo sapiens	qRT-PCR//Immunohistochemistry//Western blot	Functional MTI
hsa-miR-155-5p	-1.80937	Up	MIRT005884	Homo sapiens	MYB	4602	Homo sapiens	Immunohistochemistry//Luciferase reporter assay//Northern blot//qRT-PCR//Western blot	Functional MTI
hsa-miR-155-5p	-1.80937	Up	MIRT005032	Homo sapiens	IFNGR1	3459	Homo sapiens	Flow//Luciferase reporter assay//Northern blot	Functional MTI
hsa-miR-155-5p	-1.80937	Up	MIRT020558	Homo sapiens	LNX2	222484	Homo sapiens	Reporter assay;Other	Functional MTI
hsa-miR-155-5p	-1.80937	Up	MIRT005872	Homo sapiens	SMAD2	4087	Homo sapiens	Luciferase reporter assay//qRT-PCR//Western blot//Reporter assay;Western blot	Functional MTI
hsa-miR-155-5p	-1.80937	Up	MIRT006103	Homo sapiens	CSF1R	1436	Homo sapiens	ELISA//Luciferase reporter assay//qRT-PCR//Western blot	Functional MTI
hsa-miR-155-5p	-1.80937	Up	MIRT053028	Homo sapiens	VHL	7428	Homo sapiens	Luciferase reporter assay//qRT-PCR	Functional MTI
hsa-miR-155-5p	-1.80937	Up	MIRT020850	Homo sapiens	MAP3K14	9020	Homo sapiens	Reporter assay	Functional MTI
hsa-miR-155-5p	-1.80937	Up	MIRT001532	Homo sapiens	MYO10	4651	Homo sapiens	Luciferase reporter assay//qRT-PCR//Western blot	Functional MTI
hsa-miR-155-5p	-1.80937	Up	MIRT001560	Homo sapiens	CEBPB	1051	Homo sapiens	Luciferase reporter assay	Functional MTI
hsa-miR-155-5p	-1.80937	Up	MIRT001560	Homo sapiens	CEBPB	1051	Homo sapiens	Microarray//qRT-PCR//Western blot	Functional MTI
hsa-miR-155-5p	-1.80937	Up	MIRT001043	Homo sapiens	BACH1	571	Homo sapiens	Luciferase reporter assay//Reporter assay	Functional MTI
hsa-miR-155-5p	-1.80937	Up	MIRT000456	Homo sapiens	SOCS1	8651	Homo sapiens	qRT-PCR//Western blot	Functional MTI
hsa-miR-155-5p	-1.80937	Up	MIRT006285	Homo sapiens	GCSAM	257144	Homo sapiens	Luciferase reporter assay//Western blot	Functional MTI
hsa-miR-155-5p	-1.80937	Up	MIRT001075	Homo sapiens	JARID2	3720	Homo sapiens	ChIP-seq//Luciferase reporter assay//Western blot	Functional MTI
hsa-miR-155-5p	-1.80937	Up	MIRT438018	Homo sapiens	MXI1	4601	Homo sapiens	Luciferase reporter assay//qRT-PCR//Western blot	Functional MTI
hsa-miR-155-5p	-1.80937	Up	MIRT005484	Homo sapiens	CYR61	3491	Homo sapiens	Microarray//qRT-PCR//Luciferase reporter assay//Western blot	Functional MTI
hsa-miR-155-5p	-1.80937	Up	MIRT007181	Homo sapiens	NOS3	4846	Homo sapiens	Luciferase reporter assay//qRT-PCR//Western blot	Functional MTI
hsa-miR-155-5p	-1.80937	Up	MIRT020791	Homo sapiens	RAPGEF2	9693	Homo sapiens	Reporter assay;Other	Functional MTI
hsa-miR-155-5p	-1.80937	Up	MIRT735199	Homo sapiens	SAMHD1	25939	Homo sapiens	Flow//Luciferase reporter assay//qRT-PCR//Western blot	Functional MTI
hsa-miR-155-5p	-1.80937	Up	MIRT005885	Homo sapiens	SKI	6497	Homo sapiens	Immunohistochemistry//Luciferase reporter assay//Northern blot//qRT-PCR//Western blot	Functional MTI
hsa-miR-155-5p	-1.80937	Up	MIRT007103	Homo sapiens	MAP3K10	4294	Homo sapiens	Luciferase reporter assay	Functional MTI
hsa-miR-155-5p	-1.80937	Up	MIRT003007	Homo sapiens	TP53INP1	94241	Homo sapiens	Reporter assay;Other	Functional MTI
hsa-miR-155-5p	-1.80937	Up	MIRT020492	Homo sapiens	ANAPC16	119504	Homo sapiens	Reporter assay;Other	Functional MTI
hsa-miR-155-5p	-1.80937	Up	MIRT001560	Homo sapiens	CEBPB	1051	Homo sapiens	Luciferase reporter assay//qRT-PCR//Western blot	Functional MTI
hsa-miR-155-5p	-1.80937	Up	MIRT000976	Homo sapiens	ZIC3	7547	Homo sapiens	Luciferase reporter assay	Functional MTI
hsa-miR-155-5p	-1.80937	Up	MIRT001503	Homo sapiens	SDCBP	6386	Homo sapiens	Immunocytochemistry//Immunohistochemistry//In situ hybridization//Luciferase reporter assay//Microarray//qRT-PCR//Western blot	Functional MTI
hsa-miR-155-5p	-1.80937	Up	MIRT020979	Homo sapiens	CXCL8	3576	Homo sapiens	Western blot	Functional MTI
hsa-miR-155-5p	-1.80937	Up	MIRT006848	Homo sapiens	FADD	8772	Homo sapiens	GFP reporter assay//Immunohistochemistry//In situ hybridization//Luciferase reporter assay//Microarray//qRT-PCR//Western blot	Functional MTI
hsa-miR-155-5p	-1.80937	Up	MIRT020920	Homo sapiens	FAM91A1	157769	Homo sapiens	Reporter assay;Other	Functional MTI
hsa-miR-155-5p	-1.80937	Up	MIRT020921	Homo sapiens	CEP83	51134	Homo sapiens	Reporter assay;Other	Functional MTI
hsa-miR-155-5p	-1.80937	Up	MIRT020564	Homo sapiens	CARD11	84433	Homo sapiens	Reporter assay;Other	Functional MTI
hsa-miR-155-5p	-1.80937	Up	MIRT020788	Homo sapiens	ZNF254	9534	Homo sapiens	Reporter assay;Other	Functional MTI
hsa-miR-155-5p	-1.80937	Up	MIRT001569	Homo sapiens	ARID2	196528	Homo sapiens	Luciferase reporter assay	Functional MTI
hsa-miR-155-5p	-1.80937	Up	MIRT020792	Homo sapiens	WBP1L	54838	Homo sapiens	Reporter assay;Other	Functional MTI
hsa-miR-155-5p	-1.80937	Up	MIRT005104	Homo sapiens	ETS1	2113	Homo sapiens	Luciferase reporter assay//qRT-PCR//Western blot	Functional MTI
hsa-miR-155-5p	-1.80937	Up	MIRT001043	Homo sapiens	BACH1	571	Homo sapiens	Immunohistochemistry//In situ hybridization//Luciferase reporter assay//Microarray//qRT-PCR//Western blot	Functional MTI
hsa-miR-155-5p	-1.80937	Up	MIRT001207	Homo sapiens	APC	324	Homo sapiens	Luciferase reporter assay//Western blot	Functional MTI
hsa-miR-155-5p	-1.80937	Up	MIRT001560	Homo sapiens	CEBPB	1051	Homo sapiens	Western blot	Functional MTI
hsa-miR-155-5p	-1.80937	Up	MIRT020538	Homo sapiens	PSIP1	11168	Homo sapiens	ChIP-seq//Luciferase reporter assay//Western blot	Functional MTI
hsa-miR-155-5p	-1.80937	Up	MIRT053013	Homo sapiens	PIK3R1	5295	Homo sapiens	Luciferase reporter assay//qRT-PCR//Western blot	Functional MTI
hsa-miR-155-5p	-1.80937	Up	MIRT020946	Homo sapiens	CCND1	595	Homo sapiens	Flow//Luciferase reporter assay//qRT-PCR//Western blot	Functional MTI
hsa-miR-155-5p	-1.80937	Up	MIRT000289	Homo sapiens	TAB2	23118	Homo sapiens	Luciferase reporter assay//Microarray//qRT-PCR//Western blot	Functional MTI
hsa-miR-155-5p	-1.80937	Up	MIRT020714	Homo sapiens	FAM199X	139231	Homo sapiens	Reporter assay;Other	Functional MTI
hsa-miR-155-5p	-1.80937	Up	MIRT006927	Homo sapiens	BCL6	604	Homo sapiens	qRT-PCR//Western blot	Functional MTI
hsa-miR-155-5p	-1.80937	Up	MIRT004282	Homo sapiens	SPI1	6688	Homo sapiens	Luciferase reporter assay//Western blot	Functional MTI
hsa-miR-155-5p	-1.80937	Up	MIRT020988	Homo sapiens	SECISBP2	79048	Homo sapiens	Reporter assay;Other	Functional MTI
hsa-miR-155-5p	-1.80937	Up	MIRT054478	Homo sapiens	SEL1L	6400	Homo sapiens	Luciferase reporter assay//qRT-PCR//Western blot	Functional MTI
hsa-miR-155-5p	-1.80937	Up	MIRT003007	Homo sapiens	TP53INP1	94241	Homo sapiens	Western blot//Luciferase reporter assay//Reporter assay	Functional MTI
hsa-miR-155-5p	-1.80937	Up	MIRT020773	Homo sapiens	OLR1	4973	Homo sapiens	Western blot	Functional MTI
hsa-miR-155-5p	-1.80937	Up	MIRT020853	Homo sapiens	APAF1	317	Homo sapiens	Reporter assay;Other	Functional MTI
hsa-miR-155-5p	-1.80937	Up	MIRT001043	Homo sapiens	BACH1	571	Homo sapiens	Luciferase reporter assay//Microarray//qRT-PCR	Functional MTI
hsa-miR-155-5p	-1.80937	Up	MIRT005105	Homo sapiens	TLE4	7091	Homo sapiens	Reporter assay;Other	Functional MTI
hsa-miR-155-5p	-1.80937	Up	MIRT002006	Homo sapiens	AGTR1	185	Homo sapiens	Luciferase reporter assay//Reporter assay	Functional MTI
hsa-miR-155-5p	-1.80937	Up	MIRT020782	Homo sapiens	CYP2U1	113612	Homo sapiens	Reporter assay;Other	Functional MTI
hsa-miR-155-5p	-1.80937	Up	MIRT000975	Homo sapiens	ZNF652	22834	Homo sapiens	Western blot	Functional MTI
hsa-miR-155-5p	-1.80937	Up	MIRT001492	Homo sapiens	TRIM32	22954	Homo sapiens	ChIP-seq//Luciferase reporter assay//Western blot	Functional MTI
hsa-miR-155-5p	-1.80937	Up	MIRT001500	Homo sapiens	SMAD1	4086	Homo sapiens	Luciferase reporter assay//qRT-PCR//Western blot	Functional MTI
hsa-miR-155-5p	-1.80937	Up	MIRT000456	Homo sapiens	SOCS1	8651	Homo sapiens	ELISA//Immunoprecipitaion//Luciferase reporter assay//Microarray//Northern blot//qRT-PCR//Western blot	Functional MTI
hsa-miR-155-5p	-1.80937	Up	MIRT020787	Homo sapiens	TBC1D14	57533	Homo sapiens	Reporter assay;Other	Functional MTI
hsa-miR-155-5p	-1.80937	Up	MIRT021060	Homo sapiens	MYBL1	4603	Homo sapiens	Reporter assay;Other	Functional MTI
hsa-miR-155-5p	-1.80937	Up	MIRT000973	Homo sapiens	SMAD5	4090	Homo sapiens	Luciferase reporter assay	Functional MTI
hsa-miR-155-5p	-1.80937	Up	MIRT021061	Homo sapiens	GATM	2628	Homo sapiens	Reporter assay;Other	Functional MTI
hsa-miR-155-5p	-1.80937	Up	MIRT020775	Homo sapiens	CD68	968	Homo sapiens	Western blot	Functional MTI
hsa-miR-155-5p	-1.80937	Up	MIRT001207	Homo sapiens	APC	324	Homo sapiens	Luciferase reporter assay//qRT-PCR//Western blot	Functional MTI
hsa-miR-155-5p	-1.80937	Up	MIRT001075	Homo sapiens	JARID2	3720	Homo sapiens	Luciferase reporter assay	Functional MTI
hsa-miR-155-5p	-1.80937	Up	MIRT000456	Homo sapiens	SOCS1	8651	Homo sapiens	Luciferase reporter assay//qRT-PCR//Western blot	Functional MTI
hsa-miR-155-5p	-1.80937	Up	MIRT001075	Homo sapiens	JARID2	3720	Homo sapiens	Reporter assay;Other	Functional MTI
hsa-miR-155-5p	-1.80937	Up	MIRT006687	Homo sapiens	IL13RA1	3597	Homo sapiens	Luciferase reporter assay	Functional MTI
hsa-miR-155-5p	-1.80937	Up	MIRT001207	Homo sapiens	APC	324	Homo sapiens	Luciferase reporter assay//Western blot	Functional MTI
hsa-miR-155-5p	-1.80937	Up	MIRT020897	Homo sapiens	ANXA2	302	Homo sapiens	Immunocytochemistry//Immunohistochemistry//In situ hybridization//Luciferase reporter assay//Microarray//qRT-PCR//Western blot	Functional MTI
hsa-miR-155-5p	-1.80937	Up	MIRT053318	Homo sapiens	MMP16	4325	Homo sapiens	Immunohistochemistry//Luciferase reporter assay//qRT-PCR//Western blot//Zymography	Functional MTI
hsa-miR-155-5p	-1.80937	Up	MIRT020563	Homo sapiens	CLUAP1	23059	Homo sapiens	Reporter assay;Other	Functional MTI
hsa-miR-155-5p	-1.80937	Up	MIRT020922	Homo sapiens	MARF1	9665	Homo sapiens	Reporter assay;Other	Functional MTI
hsa-miR-155-5p	-1.80937	Up	MIRT021060	Homo sapiens	MYBL1	4603	Homo sapiens	Reporter assay;Other	Functional MTI
hsa-miR-155-5p	-1.80937	Up	MIRT001569	Homo sapiens	ARID2	196528	Homo sapiens	Reporter assay;Other	Functional MTI
hsa-miR-155-5p	-1.80937	Up	MIRT003007	Homo sapiens	TP53INP1	94241	Homo sapiens	Microarray//qRT-PCR//Western blot	Functional MTI
hsa-miR-155-5p	-1.80937	Up	MIRT001075	Homo sapiens	JARID2	3720	Homo sapiens	qRT-PCR//Luciferase reporter assay	Functional MTI
hsa-miR-155-5p	-1.80937	Up	MIRT000456	Homo sapiens	SOCS1	8651	Homo sapiens	Luciferase reporter assay	Functional MTI
hsa-miR-155-5p	-1.80937	Up	MIRT021064	Homo sapiens	C3orf18	51161	Homo sapiens	Reporter assay;Other	Functional MTI
hsa-miR-155-5p	-1.80937	Up	MIRT000631	Homo sapiens	INPP5D	3635	Homo sapiens	Immunohistochemistry//In situ hybridization//Luciferase reporter assay//qRT-PCR//Western blot	Functional MTI
hsa-miR-155-5p	-1.80937	Up	MIRT000442	Homo sapiens	MECP2	4204	Homo sapiens	Immunohistochemistry//Luciferase reporter assay//qRT-PCR//Western blot	Functional MTI
hsa-miR-155-5p	-1.80937	Up	MIRT000442	Homo sapiens	MECP2	4204	Homo sapiens	Luciferase reporter assay//qRT-PCR//Microarray	Functional MTI
hsa-miR-155-5p	-1.80937	Up	MIRT020709	Homo sapiens	TSPAN14	81619	Homo sapiens	Reporter assay;Other	Functional MTI
hsa-miR-155-5p	-1.80937	Up	MIRT006927	Homo sapiens	BCL6	604	Homo sapiens	Luciferase reporter assay	Functional MTI
hsa-miR-155-5p	-1.80937	Up	MIRT004282	Homo sapiens	SPI1	6688	Homo sapiens	Luciferase reporter assay	Functional MTI
hsa-miR-155-5p	-1.80937	Up	MIRT000972	Homo sapiens	DET1	55070	Homo sapiens	Luciferase reporter assay	Functional MTI
hsa-miR-155-5p	-1.80937	Up	MIRT004282	Homo sapiens	SPI1	6688	Homo sapiens	Reporter assay	Functional MTI
hsa-miR-155-5p	-1.80937	Up	MIRT020717	Homo sapiens	SAP30L	79685	Homo sapiens	Reporter assay;Other	Functional MTI
hsa-miR-155-5p	-1.80937	Up	MIRT007103	Homo sapiens	MAP3K10	4294	Homo sapiens	Reporter assay;Other	Functional MTI
hsa-miR-155-5p	-1.80937	Up	MIRT006113	Homo sapiens	SOX6	55553	Homo sapiens	Luciferase reporter assay//qRT-PCR//Western blot	Functional MTI
hsa-miR-155-5p	-1.80937	Up	MIRT006116	Homo sapiens	CKAP5	9793	Homo sapiens	Luciferase reporter assay//qRT-PCR//Western blot	Functional MTI
hsa-miR-155-5p	-1.80937	Up	MIRT006267	Homo sapiens	CSNK1A1	1452	Homo sapiens	Reporter assay;Other	Functional MTI
hsa-miR-155-5p	-1.80937	Up	MIRT005104	Homo sapiens	ETS1	2113	Homo sapiens	qRT-PCR//Western blot	Functional MTI
hsa-miR-155-5p	-1.80937	Up	MIRT053010	Homo sapiens	SH3PXD2A	9644	Homo sapiens	Luciferase reporter assay//qRT-PCR	Functional MTI
hsa-miR-155-5p	-1.80937	Up	MIRT001491	Homo sapiens	TRIP13	9319	Homo sapiens	Reporter assay;Other	Functional MTI
hsa-miR-155-5p	-1.80937	Up	MIRT020786	Homo sapiens	IL17RB	55540	Homo sapiens	Reporter assay;Other	Functional MTI
hsa-miR-155-5p	-1.80937	Up	MIRT021057	Homo sapiens	VPS18	57617	Homo sapiens	Reporter assay	Functional MTI
hsa-miR-155-5p	-1.80937	Up	MIRT005484	Homo sapiens	CYR61	3491	Homo sapiens	Luciferase reporter assay//qRT-PCR//Western blot	Functional MTI
hsa-miR-155-5p	-1.80937	Up	MIRT020561	Homo sapiens	MEF2A	4205	Homo sapiens	Reporter assay;Other	Functional MTI
hsa-miR-155-5p	-1.80937	Up	MIRT006102	Homo sapiens	RNF123	63891	Homo sapiens	Immunofluorescence//Immunohistochemistry//Next Generation Sequencing (NGS)//qRT-PCR//Western blot//Reverse-phase protein array	Functional MTI
hsa-miR-155-5p	-1.80937	Up	MIRT002006	Homo sapiens	AGTR1	185	Homo sapiens	Luciferase reporter assay//qRT-PCR//Western blot//Reporter assay	Functional MTI
hsa-miR-155-5p	-1.80937	Up	MIRT020849	Homo sapiens	MRPL18	29074	Homo sapiens	Reporter assay;Other	Functional MTI
hsa-miR-155-5p	-1.80937	Up	MIRT020992	Homo sapiens	MCM8	84515	Homo sapiens	Reporter assay;Other	Functional MTI
hsa-miR-155-5p	-1.80937	Up	MIRT006267	Homo sapiens	CSNK1A1	1452	Homo sapiens	Luciferase reporter assay	Functional MTI
hsa-miR-155-5p	-1.80937	Up	MIRT000456	Homo sapiens	SOCS1	8651	Homo sapiens	ELISA//Luciferase reporter assay//qRT-PCR//Western blot	Functional MTI
hsa-miR-155-5p	-1.80937	Up	MIRT001558	Homo sapiens	CLDN1	9076	Homo sapiens	Immunocytochemistry//Immunohistochemistry//In situ hybridization//Luciferase reporter assay//Microarray//qRT-PCR//Western blot	Functional MTI
hsa-miR-155-5p	-1.80937	Up	MIRT021064	Homo sapiens	C3orf18	51161	Homo sapiens	Reporter assay;Western blot	Functional MTI
hsa-miR-155-5p	-1.80937	Up	MIRT020533	Homo sapiens	MYD88	4615	Homo sapiens	Western blot	Functional MTI
hsa-miR-155-5p	-1.80937	Up	MIRT020538	Homo sapiens	PSIP1	11168	Homo sapiens	Flow//Luciferase reporter assay//Microarray//qRT-PCR//Western blot	Functional MTI
hsa-miR-155-5p	-1.80937	Up	MIRT004507	Homo sapiens	MAFB	9935	Homo sapiens	Luciferase reporter assay//qRT-PCR	Functional MTI
hsa-miR-155-5p	-1.80937	Up	MIRT002006	Homo sapiens	AGTR1	185	Homo sapiens	Luciferase reporter assay	Functional MTI
hsa-miR-155-5p	-1.80937	Up	MIRT020712	Homo sapiens	PRKAR1A	5573	Homo sapiens	Reporter assay;Other	Functional MTI
hsa-miR-155-5p	-1.80937	Up	MIRT002006	Homo sapiens	AGTR1	185	Homo sapiens	Luciferase reporter assay//qRT-PCR//Quantitative proteomic approach//Western blot	Functional MTI
hsa-miR-155-5p	-1.80937	Up	MIRT020986	Homo sapiens	FAM177A1	283635	Homo sapiens	Reporter assay;Other	Functional MTI
hsa-miR-155-5p	-1.80937	Up	MIRT003484	Homo sapiens	IKBKE	9641	Homo sapiens	Luciferase reporter assay	Functional MTI
hsa-miR-155-5p	-1.80937	Up	MIRT733695	Homo sapiens	RPTOR	57521	Homo sapiens	Luciferase reporter assay//Western blot	Functional MTI
hsa-miR-155-5p	-1.80937	Up	MIRT000461	Homo sapiens	MLH1	4292	Homo sapiens	Luciferase reporter assay//Western blot//Northern blot	Functional MTI
hsa-miR-155-5p	-1.80937	Up	MIRT001554	Homo sapiens	DHX40	79665	Homo sapiens	Reporter assay;Other	Functional MTI
hsa-miR-155-5p	-1.80937	Up	MIRT000287	Homo sapiens	MEIS1	4211	Homo sapiens	Luciferase reporter assay//qRT-PCR//Western blot	Functional MTI
hsa-miR-155-5p	-1.80937	Up	MIRT733458	Homo sapiens	SOCS6	9306	Homo sapiens	Luciferase reporter assay//qRT-PCR//Western blot	Functional MTI
hsa-miR-155-5p	-1.80937	Up	MIRT020642	Homo sapiens	TAF5L	27097	Homo sapiens	Reporter assay;Other	Functional MTI
hsa-miR-155-5p	-1.80937	Up	MIRT000631	Homo sapiens	INPP5D	3635	Homo sapiens	EMSA//Flow//Luciferase reporter assay//qRT-PCR//Western blot	Functional MTI
hsa-miR-155-5p	-1.80937	Up	MIRT020697	Homo sapiens	NKX3-1	4824	Homo sapiens	Western blot	Functional MTI
hsa-miR-155-5p	-1.80937	Up	MIRT054752	Homo sapiens	THRB	7068	Homo sapiens	Luciferase reporter assay//Real time PCR	Functional MTI
hsa-miR-155-5p	-1.80937	Up	MIRT020860	Homo sapiens	LRRC59	55379	Homo sapiens	Reporter assay;Other	Functional MTI
hsa-miR-155-5p	-1.80937	Up	MIRT020710	Homo sapiens	INTS6	26512	Homo sapiens	Reporter assay;Other	Functional MTI
hsa-miR-155-5p	-1.80937	Up	MIRT020983	Homo sapiens	INPP5F	22876	Homo sapiens	Reporter assay;Other	Functional MTI
hsa-miR-155-5p	-1.80937	Up	MIRT054759	Homo sapiens	TERF1	7013	Homo sapiens	Luciferase reporter assay//Western blotting//immunohistochemistry	Functional MTI
hsa-miR-155-5p	-1.80937	Up	MIRT020989	Homo sapiens	PAK2	5062	Homo sapiens	Reporter assay;Other	Functional MTI
hsa-miR-155-5p	-1.80937	Up	MIRT020991	Homo sapiens	ZNF28	7576	Homo sapiens	Reporter assay;Other	Functional MTI
hsa-miR-155-5p	-1.80937	Up	MIRT003484	Homo sapiens	IKBKE	9641	Homo sapiens	Immunofluorescence//Immunohistochemistry//Luciferase reporter assay//qRT-PCR//Western blot	Functional MTI
hsa-miR-155-5p	-1.80937	Up	MIRT020777	Homo sapiens	CEP41	95681	Homo sapiens	Reporter assay;Other	Functional MTI
hsa-miR-155-5p	-1.80937	Up	MIRT000456	Homo sapiens	SOCS1	8651	Homo sapiens	Luciferase reporter assay//qRT-PCR//Western blot	Functional MTI
hsa-miR-155-5p	-1.80937	Up	MIRT020781	Homo sapiens	TRAK1	22906	Homo sapiens	Reporter assay;Other	Functional MTI
hsa-miR-155-5p	-1.80937	Up	MIRT021053	Homo sapiens	ZNF611	81856	Homo sapiens	Western blot	Functional MTI
hsa-miR-155-5p	-1.80937	Up	MIRT001961	Homo sapiens	RHOA	387	Homo sapiens	Luciferase reporter assay//Western blot//qRT-PCR	Functional MTI
hsa-miR-155-5p	-1.80937	Up	MIRT000975	Homo sapiens	ZNF652	22834	Homo sapiens	Reporter assay;Other	Functional MTI
hsa-miR-155-5p	-1.80937	Up	MIRT020645	Homo sapiens	MBNL3	55796	Homo sapiens	Reporter assay;Other	Functional MTI
hsa-miR-155-5p	-1.80937	Up	MIRT002006	Homo sapiens	AGTR1	185	Homo sapiens	Luciferase reporter assay//Real time PCR//Reporter assay	Functional MTI
hsa-miR-155-5p	-1.80937	Up	MIRT020931	Homo sapiens	PALD1	27143	Homo sapiens	Reporter assay;Other	Functional MTI
hsa-miR-155-5p	-1.80937	Up	MIRT006439	Homo sapiens	KDM3A	55818	Homo sapiens	In situ hybridization//Luciferase reporter assay//qRT-PCR//Western blot//Immunohistochemistry//Microarray	Functional MTI
hsa-miR-155-5p	-1.80937	Up	MIRT003482	Homo sapiens	FGF7	2252	Homo sapiens	Luciferase reporter assay	Functional MTI
hsa-miR-155-5p	-1.80937	Up	MIRT020851	Homo sapiens	ARMC2	84071	Homo sapiens	Reporter assay;Other	Functional MTI
hsa-miR-155-5p	-1.80937	Up	MIRT004282	Homo sapiens	SPI1	6688	Homo sapiens	qRT-PCR//Luciferase reporter assay//Immunoprecipitaion//Western blot	Functional MTI
hsa-miR-155-5p	-1.80937	Up	MIRT020852	Homo sapiens	LCORL	254251	Homo sapiens	Reporter assay;Other	Functional MTI
hsa-miR-155-5p	-1.80937	Up	MIRT054639	Homo sapiens	RAD51	5888	Homo sapiens	Flow//Immunofluorescence//Immunohistochemistry//Luciferase reporter assay//qRT-PCR//Western blot	Functional MTI
hsa-miR-155-5p	-1.80937	Up	MIRT020526	Homo sapiens	MYLK	4638	Homo sapiens	Luciferase reporter assay//qRT-PCR//Western blot	Functional MTI
hsa-miR-155-5p	-1.80937	Up	MIRT003007	Homo sapiens	TP53INP1	94241	Homo sapiens	Western blot	Functional MTI
hsa-miR-155-5p	-1.80937	Up	MIRT003007	Homo sapiens	TP53INP1	94241	Homo sapiens	qRT-PCR//Western blot	Functional MTI
hsa-miR-155-5p	-1.80937	Up	MIRT020858	Homo sapiens	ARL15	54622	Homo sapiens	Reporter assay;Other	Functional MTI
hsa-miR-155-5p	-1.80937	Up	MIRT020855	Homo sapiens	RAB11FIP2	22841	Homo sapiens	Reporter assay;Other	Functional MTI
hsa-miR-155-5p	-1.80937	Up	MIRT020644	Homo sapiens	MORC3	23515	Homo sapiens	Reporter assay;Other	Functional MTI
hsa-miR-155-5p	-1.80937	Up	MIRT734272	Homo sapiens	STAT1	6772	Homo sapiens	Luciferase reporter assay//Western blot	Functional MTI
hsa-miR-155-5p	-1.80937	Up	MIRT000289	Homo sapiens	TAB2	23118	Homo sapiens	Reporter assay	Functional MTI
hsa-miR-155-5p	-1.80937	Up	MIRT000972	Homo sapiens	DET1	55070	Homo sapiens	Reporter assay;Other	Functional MTI
hsa-miR-155-5p	-1.80937	Up	MIRT020565	Homo sapiens	PCDH9	5101	Homo sapiens	Reporter assay;Other	Functional MTI
hsa-miR-155-5p	-1.80937	Up	MIRT001805	Homo sapiens	LDOC1	23641	Homo sapiens	Luciferase reporter assay//Reporter assay;Other	Functional MTI
hsa-miR-155-5p	-1.80937	Up	MIRT000631	Homo sapiens	INPP5D	3635	Homo sapiens	Luciferase reporter assay//Western blot//Reporter assay	Functional MTI
hsa-miR-155-5p	-1.80937	Up	MIRT000631	Homo sapiens	INPP5D	3635	Homo sapiens	Luciferase reporter assay//Reporter assay;Western blot;qRT-PCR;Other	Functional MTI
hsa-miR-155-5p	-1.80937	Up	MIRT000631	Homo sapiens	INPP5D	3635	Homo sapiens	GFP reporter assay//Luciferase reporter assay//Northern blot//qRT-PCR//Western blot	Functional MTI
hsa-miR-155-5p	-1.80937	Up	MIRT004604	Homo sapiens	TSHZ3	57616	Homo sapiens	Luciferase reporter assay	Functional MTI
hsa-miR-155-5p	-1.80937	Up	MIRT020946	Homo sapiens	CCND1	595	Homo sapiens	Luciferase reporter assay//Western blot	Functional MTI
hsa-miR-155-5p	-1.80937	Up	MIRT000289	Homo sapiens	TAB2	23118	Homo sapiens	Luciferase reporter assay//Microarray//qRT-PCR//Western blot	Functional MTI
hsa-miR-155-5p	-1.80937	Up	MIRT733458	Homo sapiens	SOCS6	9306	Homo sapiens	Luciferase reporter assay//qRT-PCR//Western blot	Functional MTI
hsa-miR-155-5p	-1.80937	Up	MIRT020778	Homo sapiens	CIAPIN1	57019	Homo sapiens	Reporter assay;Other	Functional MTI
hsa-miR-155-5p	-1.80937	Up	MIRT006208	Homo sapiens	JUN	3725	Homo sapiens	Luciferase reporter assay//qRT-PCR//Western blot	Functional MTI
hsa-miR-155-5p	-1.80937	Up	MIRT000289	Homo sapiens	TAB2	23118	Homo sapiens	Luciferase reporter assay	Functional MTI
hsa-miR-155-5p	-1.80937	Up	MIRT054028	Homo sapiens	MYC	4609	Homo sapiens	Luciferase reporter assay//qRT-PCR//Western blot	Functional MTI
hsa-miR-155-5p	-1.80937	Up	MIRT000974	Homo sapiens	HIVEP2	3097	Homo sapiens	Reporter assay;Other	Functional MTI
hsa-miR-155-5p	-1.80937	Up	MIRT021048	Homo sapiens	NFKB1	4790	Homo sapiens	Immunofluorescence//Immunohistochemistry//Luciferase reporter assay//qRT-PCR//Western blot	Functional MTI
hsa-miR-155-5p	-1.80937	Up	MIRT006517	Homo sapiens	UQCRFS1	7386	Homo sapiens	Luciferase reporter assay//Western blot	Functional MTI
hsa-miR-155-5p	-1.80937	Up	MIRT020993	Homo sapiens	SMARCA4	6597	Homo sapiens	qRT-PCR//Western blot	Functional MTI
hsa-miR-155-5p	-1.80937	Up	MIRT021062	Homo sapiens	E2F2	1870	Homo sapiens	Immunohistochemistry//Luciferase reporter assay//qRT-PCR//Western blot	Functional MTI
hsa-miR-155-5p	-1.80937	Up	MIRT003482	Homo sapiens	FGF7	2252	Homo sapiens	Luciferase reporter assay	Functional MTI
hsa-miR-155-5p	-1.80937	Up	MIRT053009	Homo sapiens	SHANK2	22941	Homo sapiens	Luciferase reporter assay//qRT-PCR	Functional MTI
hsa-miR-155-5p	-1.80937	Up	MIRT000975	Homo sapiens	ZNF652	22834	Homo sapiens	Luciferase reporter assay	Functional MTI
hsa-miR-155-5p	-1.80937	Up	MIRT003007	Homo sapiens	TP53INP1	94241	Homo sapiens	Luciferase reporter assay	Functional MTI
hsa-miR-155-5p	-1.80937	Up	MIRT021063	Homo sapiens	FAM135A	57579	Homo sapiens	Reporter assay;Other	Functional MTI
hsa-miR-155-5p	-1.80937	Up	MIRT003484	Homo sapiens	IKBKE	9641	Homo sapiens	qRT-PCR//Western blot	Functional MTI
hsa-miR-155-5p	-1.80937	Up	MIRT020929	Homo sapiens	WEE1	7465	Homo sapiens	Reporter assay;Other	Functional MTI
hsa-miR-155-5p	-1.80937	Up	MIRT000631	Homo sapiens	INPP5D	3635	Homo sapiens	qRT-PCR//Luciferase reporter assay//Western blot	Functional MTI
hsa-miR-155-5p	-1.80937	Up	MIRT020854	Homo sapiens	MPP5	64398	Homo sapiens	Reporter assay;Other	Functional MTI
hsa-miR-155-5p	-1.80937	Up	MIRT004495	Homo sapiens	FOXO3	2309	Homo sapiens	Luciferase reporter assay	Functional MTI
hsa-miR-155-5p	-1.80937	Up	MIRT004495	Homo sapiens	FOXO3	2309	Homo sapiens	Flow//Immunoblot//Immunofluorescence//Immunohistochemistry//Microarray//qRT-PCR//Western blot	Functional MTI
hsa-miR-155-5p	-1.80937	Up	MIRT734671	Homo sapiens	NR1H3	10062	Homo sapiens	Luciferase reporter assay//qRT-PCR//Western blot	Functional MTI
hsa-miR-155-5p	-1.80937	Up	MIRT003484	Homo sapiens	IKBKE	9641	Homo sapiens	Luciferase reporter assay//Western blot	Functional MTI
hsa-miR-155-5p	-1.80937	Up	MIRT020981	Homo sapiens	PHF14	9678	Homo sapiens	Reporter assay;Other	Functional MTI
hsa-miR-155-5p	-1.80937	Up	MIRT004495	Homo sapiens	FOXO3	2309	Homo sapiens	Luciferase reporter assay	Functional MTI
hsa-miR-155-5p	-1.80937	Up	MIRT000456	Homo sapiens	SOCS1	8651	Homo sapiens	qRT-PCR//Luciferase reporter assay//Western blot	Functional MTI
hsa-miR-155-5p	-1.80937	Up	MIRT001804	Homo sapiens	MATR3	9782	Homo sapiens	Luciferase reporter assay//Reporter assay;Other	Functional MTI
hsa-miR-155-5p	-1.80937	Up	MIRT020927	Homo sapiens	HBP1	26959	Homo sapiens	Luciferase reporter assay//qRT-PCR//Western blot	Functional MTI
hsa-miR-155-5p	-1.80937	Up	MIRT734589	Homo sapiens	CASP3	836	Homo sapiens	Luciferase reporter assay	Functional MTI
hsa-miR-155-5p	-1.80937	Up	MIRT001043	Homo sapiens	BACH1	571	Homo sapiens	Luciferase reporter assay	Functional MTI
hsa-miR-155-5p	-1.80937	Up	MIRT004455	Homo sapiens	EDN1	1906	Homo sapiens	Luciferase reporter assay	Functional MTI
hsa-miR-155-5p	-1.80937	Up	MIRT020996	Homo sapiens	UBQLN1	29979	Homo sapiens	Reporter assay;Other	Functional MTI
hsa-miR-155-5p	-1.80937	Up	MIRT001803	Homo sapiens	TM6SF1	53346	Homo sapiens	Luciferase reporter assay//Reporter assay;Other	Functional MTI
hsa-miR-155-5p	-1.80937	Up	MIRT020928	Homo sapiens	WWC1	23286	Homo sapiens	Reporter assay;Other	Functional MTI
hsa-miR-155-5p	-1.80937	Up	MIRT000974	Homo sapiens	HIVEP2	3097	Homo sapiens	Luciferase reporter assay//qRT-PCR//Western blot	Functional MTI
hsa-miR-155-5p	-1.80937	Up	MIRT000974	Homo sapiens	HIVEP2	3097	Homo sapiens	Luciferase reporter assay	Functional MTI
hsa-miR-155-5p	-1.80937	Up	MIRT000973	Homo sapiens	SMAD5	4090	Homo sapiens	Luciferase reporter assay//qRT-PCR//Western blot	Functional MTI
hsa-miR-155-5p	-1.80937	Up	MIRT000972	Homo sapiens	DET1	55070	Homo sapiens	ChIP-seq//Western blot//Luciferase reporter assay	Functional MTI
hsa-miR-155-5p	-1.80937	Up	MIRT000461	Homo sapiens	MLH1	4292	Homo sapiens	Immunohistochemistry//Luciferase reporter assay//qRT-PCR//Western blot	Functional MTI
hsa-miR-155-5p	-1.80937	Up	MIRT005104	Homo sapiens	ETS1	2113	Homo sapiens	Reporter assay;Other	Functional MTI
hsa-miR-155-5p	-1.80937	Up	MIRT734893	Homo sapiens	PTEN	5728	Homo sapiens	Immunohistochemistry//Luciferase reporter assay//qRT-PCR//Western blot	Functional MTI
hsa-miR-155-5p	-1.80937	Up	MIRT020641	Homo sapiens	LRIF1	55791	Homo sapiens	Reporter assay;Other	Functional MTI
hsa-miR-155-5p	-1.80937	Up	MIRT734660	Homo sapiens	TBRG1	84897	Homo sapiens	ChIP-seq//Western blot//Luciferase reporter assay	Functional MTI
hsa-miR-155-5p	-1.80937	Up	MIRT053434	Homo sapiens	FOS	2353	Homo sapiens	ChIP//mRNA decay//qRT-PCR//Western blot	Functional MTI
hsa-miR-155-5p	-1.80937	Up	MIRT053435	Homo sapiens	MAPK14	1432	Homo sapiens	Luciferase reporter assay	Functional MTI
hsa-miR-155-5p	-1.80937	Up	MIRT734178	Homo sapiens	TFAM	7019	Homo sapiens	Luciferase reporter assay//qRT-PCR	Functional MTI
hsa-miR-155-5p	-1.80937	Up	MIRT734893	Homo sapiens	PTEN	5728	Homo sapiens	Luciferase reporter assay//qRT-PCR//Western blot	Functional MTI
hsa-miR-155-5p	-1.80937	Up	MIRT004707	Homo sapiens	RUNX2	860	Homo sapiens	Luciferase reporter assay//qRT-PCR//Western blot	Functional MTI
hsa-miR-155-5p	-1.80937	Up	MIRT003007	Homo sapiens	TP53INP1	94241	Homo sapiens	Immunohistochemistry//Luciferase reporter assay//Microarray//qRT-PCR//Western blot	Functional MTI
hsa-miR-155-5p	-1.80937	Up	MIRT054619	Homo sapiens	DOCK1	1793	Homo sapiens	Immunocytochemistry//Immunohistochemistry//In situ hybridization//Luciferase reporter assay//Microarray//qRT-PCR//Western blot	Functional MTI
hsa-miR-155-5p	-1.80937	Up	MIRT002006	Homo sapiens	AGTR1	185	Homo sapiens	Luciferase reporter assay//Northern blot//qRT-PCR//Western blot	Functional MTI
hsa-miR-155-5p	-1.80937	Up	MIRT020568	Homo sapiens	C16orf62	57020	Homo sapiens	Reporter assay;Other	Functional MTI
hsa-miR-155-5p	-1.80937	Up	MIRT734662	Homo sapiens	HOMEZ	57594	Homo sapiens	ChIP-seq//Luciferase reporter assay//Western blot	Functional MTI
hsa-miR-155-5p	-1.80937	Up	MIRT020993	Homo sapiens	SMARCA4	6597	Homo sapiens	Reporter assay;Other	Functional MTI
hsa-miR-155-5p	-1.80937	Up	MIRT005104	Homo sapiens	ETS1	2113	Homo sapiens	Luciferase reporter assay//Northern blot//qRT-PCR//Western blot//Reporter assay;Western blot;qRT-PCR	Functional MTI
hsa-miR-155-5p	-1.80937	Up	MIRT734468	Homo sapiens	CCND2	894	Homo sapiens	qRT-PCR//Western blot	Functional MTI
hsa-miR-155-5p	-1.80937	Up	MIRT005097	Homo sapiens	KBTBD2	25948	Homo sapiens	Reporter assay;Other	Functional MTI
hsa-miR-155-5p	-1.80937	Up	MIRT020927	Homo sapiens	HBP1	26959	Homo sapiens	Reporter assay;Other	Functional MTI
hsa-miR-155-5p	-1.80937	Up	MIRT004495	Homo sapiens	FOXO3	2309	Homo sapiens	Luciferase reporter assay//qRT-PCR//Western blot	Functional MTI
hsa-miR-155-5p	-1.80937	Up	MIRT004495	Homo sapiens	FOXO3	2309	Homo sapiens	Luciferase reporter assay	Functional MTI
hsa-miR-155-5p	-1.80937	Up	MIRT002006	Homo sapiens	AGTR1	185	Homo sapiens	Luciferase reporter assay	Functional MTI
hsa-miR-155-5p	-1.80937	Up	MIRT020567	Homo sapiens	CARHSP1	23589	Homo sapiens	Reporter assay;Other	Functional MTI
hsa-miR-155-5p	-1.80937	Up	MIRT020926	Homo sapiens	AGO4	192670	Homo sapiens	Reporter assay;Other	Functional MTI
hsa-miR-155-5p	-1.80937	Up	MIRT020640	Homo sapiens	GPM6B	2824	Homo sapiens	Reporter assay	Functional MTI
hsa-miR-155-5p	-1.80937	Up	MIRT020925	Homo sapiens	KLHL5	51088	Homo sapiens	Reporter assay;Other	Functional MTI
hsa-miR-155-5p	-1.80937	Up	MIRT020924	Homo sapiens	DCUN1D2	55208	Homo sapiens	Reporter assay;Other	Functional MTI
hsa-miR-155-5p	-1.80937	Up	MIRT000973	Homo sapiens	SMAD5	4090	Homo sapiens	immunoblot//Luciferase reporter assay//qRT-PCR//Western blot	Functional MTI
hsa-miR-16-5p	9.52763	Down	MIRT006804	Homo sapiens	HMGA2	8091	Homo sapiens	Luciferase reporter assay//qRT-PCR//Western blot	Functional MTI
hsa-miR-16-5p	9.52763	Down	MIRT001226	Homo sapiens	CCNE1	898	Homo sapiens	Luciferase reporter assay//qRT-PCR//Western blot	Functional MTI
hsa-miR-16-5p	9.52763	Down	MIRT006795	Homo sapiens	FGFR1	2260	Homo sapiens	Luciferase reporter assay//qRT-PCR//Western blot	Functional MTI
hsa-miR-16-5p	9.52763	Down	MIRT004637	Homo sapiens	MYB	4602	Homo sapiens	Luciferase reporter assay//Microarray//qRT-PCR	Functional MTI
hsa-miR-16-5p	9.52763	Down	MIRT006794	Homo sapiens	KDR	3791	Homo sapiens	Luciferase reporter assay//qRT-PCR//Western blot	Functional MTI
hsa-miR-16-5p	9.52763	Down	MIRT733215	Homo sapiens	SOCS3	9021	Homo sapiens	qRT-PCR//Western blot	Functional MTI
hsa-miR-16-5p	9.52763	Down	MIRT438686	Homo sapiens	HDGF	3068	Homo sapiens	Luciferase reporter assay//qRT-PCR//Western blot	Functional MTI
hsa-miR-16-5p	9.52763	Down	MIRT001479	Homo sapiens	ARHGDIA	396	Homo sapiens	Immunohistochemistry//Luciferase reporter assay//Western blot	Functional MTI
hsa-miR-16-5p	9.52763	Down	MIRT001800	Homo sapiens	BCL2	596	Homo sapiens	Luciferase reporter assay	Functional MTI
hsa-miR-16-5p	9.52763	Down	MIRT001800	Homo sapiens	BCL2	596	Homo sapiens	Luciferase reporter assay//qRT-PCR//Western blot//Reporter assay	Functional MTI
hsa-miR-16-5p	9.52763	Down	MIRT003890	Homo sapiens	VEGFA	7422	Homo sapiens	Luciferase reporter assay//qRT-PCR//Western blot	Functional MTI
hsa-miR-16-5p	9.52763	Down	MIRT054284	Homo sapiens	YAP1	10413	Homo sapiens	Flow//Luciferase reporter assay//qRT-PCR//Western blot	Functional MTI
hsa-miR-16-5p	9.52763	Down	MIRT438738	Homo sapiens	WNT4	54361	Homo sapiens	qRT-PCR//Western blot//YFP expression	Functional MTI
hsa-miR-16-5p	9.52763	Down	MIRT001478	Homo sapiens	ARL2	402	Homo sapiens	Luciferase reporter assay//qRT-PCR//Western blot//Reporter assay;Microarray;Other	Functional MTI
hsa-miR-16-5p	9.52763	Down	MIRT000939	Homo sapiens	CDK6	1021	Homo sapiens	qRT-PCR//flow//Luciferase reporter assay//Western blot	Functional MTI
hsa-miR-16-5p	9.52763	Down	MIRT265077	Homo sapiens	CHEK1	1111	Homo sapiens	Luciferase reporter assay//Western blot	Functional MTI
hsa-miR-16-5p	9.52763	Down	MIRT003890	Homo sapiens	VEGFA	7422	Homo sapiens	Luciferase reporter assay//Western blot	Functional MTI
hsa-miR-16-5p	9.52763	Down	MIRT001225	Homo sapiens	CCND1	595	Homo sapiens	qRT-PCR//flow//Western blot//Luciferase reporter assay	Functional MTI
hsa-miR-16-5p	9.52763	Down	MIRT000266	Homo sapiens	BMI1	648	Homo sapiens	Luciferase reporter assay//Western blot	Functional MTI
hsa-miR-16-5p	9.52763	Down	MIRT733916	Homo sapiens	METTL13	51603	Homo sapiens	Luciferase reporter assay//qRT-PCR//Western blot	Functional MTI
hsa-miR-16-5p	9.52763	Down	MIRT732050	Homo sapiens	BACE1	23621	Homo sapiens	ELISA//Immunoprecipitaion//Luciferase reporter assay//qRT-PCR//Western blot	Functional MTI
hsa-miR-16-5p	9.52763	Down	MIRT006534	Homo sapiens	ZYX	7791	Homo sapiens	Luciferase reporter assay//qRT-PCR//Western blot	Functional MTI
hsa-miR-16-5p	9.52763	Down	MIRT000940	Homo sapiens	CCND3	896	Homo sapiens	qRT-PCR//flow//Luciferase reporter assay//Western blot	Functional MTI
hsa-miR-16-5p	9.52763	Down	MIRT031441	Homo sapiens	RPS6KB1	6198	Homo sapiens	Luciferase reporter assay//qRT-PCR	Functional MTI
hsa-miR-16-5p	9.52763	Down	MIRT733537	Homo sapiens	HGF	3082	Homo sapiens	Luciferase reporter assay//qRT-PCR//Western blot	Functional MTI
hsa-miR-16-5p	9.52763	Down	MIRT003890	Homo sapiens	VEGFA	7422	Homo sapiens	ELISA//Luciferase reporter assay	Functional MTI
hsa-miR-16-5p	9.52763	Down	MIRT001226	Homo sapiens	CCNE1	898	Homo sapiens	Luciferase reporter assay	Functional MTI
hsa-miR-16-5p	9.52763	Down	MIRT003890	Homo sapiens	VEGFA	7422	Homo sapiens	Luciferase reporter assay	Functional MTI
hsa-miR-16-5p	9.52763	Down	MIRT265077	Homo sapiens	CHEK1	1111	Homo sapiens	Luciferase reporter assay//qRT-PCR//Western blot	Functional MTI
hsa-miR-16-5p	9.52763	Down	MIRT001800	Homo sapiens	BCL2	596	Homo sapiens	Luciferase reporter assay//qRT-PCR//Western blot	Functional MTI
hsa-miR-16-5p	9.52763	Down	MIRT006870	Homo sapiens	PIM1	5292	Homo sapiens	Luciferase reporter assay	Functional MTI
hsa-miR-16-5p	9.52763	Down	MIRT437349	Homo sapiens	RICTOR	253260	Homo sapiens	Luciferase reporter assay	Functional MTI
hsa-miR-16-5p	9.52763	Down	MIRT001800	Homo sapiens	BCL2	596	Homo sapiens	Luciferase reporter assay	Functional MTI
hsa-miR-16-5p	9.52763	Down	MIRT732142	Homo sapiens	OPRM1	4988	Homo sapiens	Luciferase reporter assay//qRT-PCR//Western blot	Functional MTI
hsa-miR-16-5p	9.52763	Down	MIRT004470	Homo sapiens	TPPP3	51673	Homo sapiens	Luciferase reporter assay//Reporter assay;Other	Functional MTI
hsa-miR-16-5p	9.52763	Down	MIRT053620	Homo sapiens	SLC6A4	6532	Homo sapiens	qRT-PCR//Western blot	Functional MTI
hsa-miR-16-5p	9.52763	Down	MIRT001426	Homo sapiens	PTGS2	5743	Homo sapiens	Luciferase reporter assay	Functional MTI
hsa-miR-16-5p	9.52763	Down	MIRT001226	Homo sapiens	CCNE1	898	Homo sapiens	Western blot	Functional MTI
hsa-miR-16-5p	9.52763	Down	MIRT006651	Homo sapiens	NCOR2	9612	Homo sapiens	Luciferase reporter assay	Functional MTI
hsa-miR-16-5p	9.52763	Down	MIRT001225	Homo sapiens	CCND1	595	Homo sapiens	Luciferase reporter assay	Functional MTI
hsa-miR-16-5p	9.52763	Down	MIRT001226	Homo sapiens	CCNE1	898	Homo sapiens	qRT-PCR//flow//Luciferase reporter assay//Western blot	Functional MTI
hsa-miR-16-5p	9.52763	Down	MIRT001800	Homo sapiens	BCL2	596	Homo sapiens	Western blot	Functional MTI
hsa-miR-16-5p	9.52763	Down	MIRT054896	Homo sapiens	SOX5	6660	Homo sapiens	Luciferase reporter assay//Western blot	Functional MTI
hsa-miR-16-5p	9.52763	Down	MIRT053089	Homo sapiens	RAF1	5894	Homo sapiens	Luciferase reporter assay//Western blot	Functional MTI
hsa-miR-16-5p	9.52763	Down	MIRT053088	Homo sapiens	IGF1R	3480	Homo sapiens	Luciferase reporter assay//qRT-PCR//Western blot	Functional MTI
hsa-miR-16-5p	9.52763	Down	MIRT000536	Homo sapiens	ACVR2A	92	Homo sapiens	Luciferase reporter assay//Western blot	Functional MTI
hsa-miR-16-5p	9.52763	Down	MIRT005554	Homo sapiens	CHUK	1147	Homo sapiens	Luciferase reporter assay//qRT-PCR//Western blot	Functional MTI
hsa-miR-16-5p	9.52763	Down	MIRT031373	Homo sapiens	RECK	8434	Homo sapiens	Luciferase reporter assay//qRT-PCR//Western blot	Functional MTI
hsa-miR-16-5p	9.52763	Down	MIRT053090	Homo sapiens	KRAS	3845	Homo sapiens	Luciferase reporter assay//Western blot	Functional MTI
hsa-miR-16-5p	9.52763	Down	MIRT031485	Homo sapiens	MTOR	2475	Homo sapiens	Luciferase reporter assay	Functional MTI
hsa-miR-16-5p	9.52763	Down	MIRT005764	Homo sapiens	TP53	7157	Homo sapiens	Immunoblot//Luciferase reporter assay	Functional MTI
hsa-miR-16-5p	9.52763	Down	MIRT007301	Homo sapiens	UNG	7374	Homo sapiens	Luciferase reporter assay	Functional MTI
hsa-miR-16-5p	9.52763	Down	MIRT001425	Homo sapiens	PURA	5813	Homo sapiens	Luciferase reporter assay	Functional MTI
hsa-miR-16-5p	9.52763	Down	MIRT003890	Homo sapiens	VEGFA	7422	Homo sapiens	Luciferase reporter assay//qRT-PCR//Western blot	Functional MTI
hsa-miR-16-5p	9.52763	Down	MIRT001800	Homo sapiens	BCL2	596	Homo sapiens	Western blot	Functional MTI
hsa-miR-16-5p	9.52763	Down	MIRT001225	Homo sapiens	CCND1	595	Homo sapiens	qRT-PCR//Luciferase reporter assay//Western blot	Functional MTI
hsa-miR-16-5p	9.52763	Down	MIRT437463	Homo sapiens	BDNF	627	Homo sapiens	Luciferase reporter assay//qRT-PCR//Western blot	Functional MTI
hsa-miR-16-5p	9.52763	Down	MIRT001800	Homo sapiens	BCL2	596	Homo sapiens	Western blot	Functional MTI
hsa-miR-16-5p	9.52763	Down	MIRT732755	Homo sapiens	IL12B	3593	Homo sapiens	Luciferase reporter assay//qRT-PCR	Functional MTI
hsa-miR-16-5p	9.52763	Down	MIRT734797	Homo sapiens	UCA1	652995	Homo sapiens	Luciferase reporter assay//qRT-PCR//Western blot	Functional MTI
hsa-miR-16-5p	9.52763	Down	MIRT001800	Homo sapiens	BCL2	596	Homo sapiens	Luciferase reporter assay	Functional MTI
hsa-miR-16-5p	9.52763	Down	MIRT734798	Homo sapiens	GLS2	27165	Homo sapiens	Luciferase reporter assay//qRT-PCR//Western blot	Functional MTI
hsa-miR-16-5p	9.52763	Down	MIRT735443	Homo sapiens	CLDN2	9075	Homo sapiens	Western blot	Functional MTI
hsa-miR-16-5p	9.52763	Down	MIRT003890	Homo sapiens	VEGFA	7422	Homo sapiens	Luciferase reporter assay	Functional MTI
hsa-miR-16-5p	9.52763	Down	MIRT001226	Homo sapiens	CCNE1	898	Homo sapiens	qRT-PCR//Luciferase reporter assay//Western blot	Functional MTI
hsa-miR-16-5p	9.52763	Down	MIRT001468	Homo sapiens	FGF2	2247	Homo sapiens	Immunofluorescence//Luciferase reporter assay//qRT-PCR//Western blot//mice xenograft	Functional MTI
hsa-miR-16-5p	9.52763	Down	MIRT001800	Homo sapiens	BCL2	596	Homo sapiens	Luciferase reporter assay//Western blot	Functional MTI
hsa-miR-16-5p	9.52763	Down	MIRT001800	Homo sapiens	BCL2	596	Homo sapiens	Immunohistochemistry//Microarray//Western blot	Functional MTI
hsa-miR-16-5p	9.52763	Down	MIRT003430	Homo sapiens	WNT3A	89780	Homo sapiens	Luciferase reporter assay	Functional MTI
hsa-miR-16-5p	9.52763	Down	MIRT005360	Homo sapiens	PPM1D	8493	Homo sapiens	Northern blot//qRT-PCR//Western blot//Immunoblot//Luciferase reporter assay	Functional MTI
hsa-miR-16-5p	9.52763	Down	MIRT054909	Homo sapiens	BIRC5	332	Homo sapiens	Immunoblot//Luciferase reporter assay//qRT-PCR	Functional MTI
hsa-miR-16-5p	9.52763	Down	MIRT001800	Homo sapiens	BCL2	596	Homo sapiens	Microarray//qRT-PCR//Western blot	Functional MTI
hsa-miR-16-5p	9.52763	Down	MIRT052901	Homo sapiens	SOX6	55553	Homo sapiens	Luciferase reporter assay//qRT-PCR//Western blot	Functional MTI
hsa-miR-16-5p	9.52763	Down	MIRT003328	Homo sapiens	BRCA1	672	Homo sapiens	Luciferase reporter assay	Functional MTI
hsa-miR-16-5p	9.52763	Down	MIRT031838	Homo sapiens	APP	351	Homo sapiens	ELISA//Immunoprecipitaion//Luciferase reporter assay//qRT-PCR//Western blot	Functional MTI
hsa-miR-16-5p	9.52763	Down	MIRT001225	Homo sapiens	CCND1	595	Homo sapiens	Western blot//Luciferase reporter assay	Functional MTI
hsa-miR-16-5p	9.52763	Down	MIRT006751	Homo sapiens	AXIN2	8313	Homo sapiens	Luciferase reporter assay	Functional MTI
hsa-miR-16-5p	9.52763	Down	MIRT005086	Homo sapiens	CAPRIN1	4076	Homo sapiens	Luciferase reporter assay//qRT-PCR//Western blot	Functional MTI
hsa-miR-16-5p	9.52763	Down	MIRT001226	Homo sapiens	CCNE1	898	Homo sapiens	Luciferase reporter assay//qRT-PCR//Western blot	Functional MTI
hsa-miR-16-5p	9.52763	Down	MIRT032053	Homo sapiens	CDS2	8760	Homo sapiens	Luciferase reporter assay//Western blot//Microarray//qRT-PCR	Functional MTI
hsa-miR-16-5p	9.52763	Down	MIRT733031	Homo sapiens	ADORA2A	135	Homo sapiens	Luciferase reporter assay//qRT-PCR//Western blot	Functional MTI
hsa-miR-16-5p	9.52763	Down	MIRT001225	Homo sapiens	CCND1	595	Homo sapiens	Western blot	Functional MTI
hsa-miR-16-5p	9.52763	Down	MIRT004382	Homo sapiens	CADM1	23705	Homo sapiens	Reporter assay//qRT-PCR	Functional MTI
hsa-miR-16-5p	9.52763	Down	MIRT001800	Homo sapiens	BCL2	596	Homo sapiens	Western blot	Functional MTI
hsa-miR-16-5p	9.52763	Down	MIRT001800	Homo sapiens	BCL2	596	Homo sapiens	Luciferase reporter assay//qRT-PCR//Western blot	Functional MTI
hsa-miR-16-5p	9.52763	Down	MIRT031934	Homo sapiens	WEE1	7465	Homo sapiens	Luciferase reporter assay//qRT-PCR//Western blot	Functional MTI
hsa-miR-16-5p	9.52763	Down	MIRT732051	Homo sapiens	NCSTN	23385	Homo sapiens	ELISA//Immunoprecipitaion//Luciferase reporter assay//qRT-PCR//Western blot	Functional MTI
hsa-miR-16-5p	9.52763	Down	MIRT003431	Homo sapiens	CCND2	894	Homo sapiens	qRT-PCR//Western blot	Functional MTI
hsa-miR-16-5p	9.52763	Down	MIRT000270	Homo sapiens	HMGA1	3159	Homo sapiens	Luciferase reporter assay//qRT-PCR//Western blot	Functional MTI
hsa-miR-16-5p	9.52763	Down	MIRT000270	Homo sapiens	HMGA1	3159	Homo sapiens	Luciferase reporter assay//qRT-PCR//Western blot	Functional MTI
hsa-miR-16-5p	9.52763	Down	MIRT031934	Homo sapiens	WEE1	7465	Homo sapiens	Luciferase reporter assay//Western blot	Functional MTI
hsa-miR-16-5p	9.52763	Down	MIRT001800	Homo sapiens	BCL2	596	Homo sapiens	Immunoprecipitaion//qRT-PCR//Immunoblot//Western blot	Functional MTI
hsa-miR-16-5p	9.52763	Down	MIRT031524	Homo sapiens	PRDM4	11108	Homo sapiens	Luciferase reporter assay//Western blot//Microarray//qRT-PCR	Functional MTI
hsa-miR-16-5p	9.52763	Down	MIRT000266	Homo sapiens	BMI1	648	Homo sapiens	GFP reporter assay//Western blot	Functional MTI
hsa-miR-16-5p	9.52763	Down	MIRT001225	Homo sapiens	CCND1	595	Homo sapiens	Luciferase reporter assay	Functional MTI
hsa-miR-16-5p	9.52763	Down	MIRT031639	Homo sapiens	MAP7	9053	Homo sapiens	Luciferase reporter assay//Western blot//Microarray//qRT-PCR	Functional MTI
hsa-miR-16-5p	9.52763	Down	MIRT006912	Homo sapiens	IFNG	3458	Homo sapiens	Luciferase reporter assay//qRT-PCR	Functional MTI
hsa-miR-16-5p	9.52763	Down	MIRT003329	Homo sapiens	AKT3	10000	Homo sapiens	Luciferase reporter assay	Functional MTI
hsa-miR-16-5p	9.52763	Down	MIRT000266	Homo sapiens	BMI1	648	Homo sapiens	Luciferase reporter assay//Western blot	Functional MTI
hsa-miR-181a-5p	14.6359	Down	MIRT438857	Homo sapiens	MAPK1	5594	Homo sapiens	Luciferase reporter assay//qRT-PCR//Western blot	Functional MTI
hsa-miR-181a-5p	14.6359	Down	MIRT731765	Homo sapiens	MEG3	55384	Homo sapiens	Luciferase reporter assay//qRT-PCR//Western blot	Functional MTI
hsa-miR-181a-5p	14.6359	Down	MIRT731063	Homo sapiens	CTDSPL	10217	Homo sapiens	qRT-PCR//Luciferase reporter assay//Western blot	Functional MTI
hsa-miR-181a-5p	14.6359	Down	MIRT438857	Homo sapiens	MAPK1	5594	Homo sapiens	Luciferase reporter assay//Microarray//qRT-PCR//Western blot	Functional MTI
hsa-miR-181a-5p	14.6359	Down	MIRT732079	Homo sapiens	PTEN	5728	Homo sapiens	Luciferase reporter assay//Western blot	Functional MTI
hsa-miR-181a-5p	14.6359	Down	MIRT733283	Homo sapiens	BAX	581	Homo sapiens	Luciferase reporter assay//Western blot	Functional MTI
hsa-miR-181a-5p	14.6359	Down	MIRT003630	Homo sapiens	PROX1	5629	Homo sapiens	Luciferase reporter assay//qRT-PCR//Western blot	Functional MTI
hsa-miR-181a-5p	14.6359	Down	MIRT025042	Homo sapiens	RASSF6	166824	Homo sapiens	Luciferase reporter assay//qRT-PCR//Western blot	Functional MTI
hsa-miR-181a-5p	14.6359	Down	MIRT006395	Homo sapiens	PRAP1	118471	Homo sapiens	Luciferase reporter assay	Functional MTI
hsa-miR-181a-5p	14.6359	Down	MIRT733757	Homo sapiens	INPP4B	8821	Homo sapiens	Luciferase reporter assay//qRT-PCR//Western blot	Functional MTI
hsa-miR-181a-5p	14.6359	Down	MIRT732079	Homo sapiens	PTEN	5728	Homo sapiens	Western blot	Functional MTI
hsa-miR-181a-5p	14.6359	Down	MIRT734848	Homo sapiens	CEBPA	1050	Homo sapiens	Luciferase reporter assay	Functional MTI
hsa-miR-181a-5p	14.6359	Down	MIRT006483	Homo sapiens	DUSP5	1847	Homo sapiens	Luciferase reporter assay//Western blot	Functional MTI
hsa-miR-181a-5p	14.6359	Down	MIRT731887	Homo sapiens	GPD1L	23171	Homo sapiens	Luciferase reporter assay//qRT-PCR//Western blot	Functional MTI
hsa-miR-181a-5p	14.6359	Down	MIRT006949	Homo sapiens	MCL1	4170	Homo sapiens	Luciferase reporter assay	Functional MTI
hsa-miR-181a-5p	14.6359	Down	MIRT053663	Homo sapiens	TGFBR1	7046	Homo sapiens	Luciferase reporter assay//qRT-PCR//Western blot	Functional MTI
hsa-miR-181a-5p	14.6359	Down	MIRT733411	Homo sapiens	RASSF1	11186	Homo sapiens	Luciferase reporter assay//qRT-PCR	Functional MTI
hsa-miR-181a-5p	14.6359	Down	MIRT000698	Homo sapiens	PLAG1	5324	Homo sapiens	Western blot//Luciferase reporter assay//Microarray	Functional MTI
hsa-miR-181a-5p	14.6359	Down	MIRT732079	Homo sapiens	PTEN	5728	Homo sapiens	Luciferase reporter assay//qRT-PCR//Western blot	Functional MTI
hsa-miR-181a-5p	14.6359	Down	MIRT438509	Homo sapiens	TWIST1	7291	Homo sapiens	Luciferase reporter assay	Functional MTI
hsa-miR-181a-5p	14.6359	Down	MIRT437969	Homo sapiens	IFNG	3458	Homo sapiens	qRT-PCR//Luciferase reporter assay//Western blot	Functional MTI
hsa-miR-181a-5p	14.6359	Down	MIRT733054	Homo sapiens	CDKN1A	1026	Homo sapiens	qRT-PCR//Western blot	Functional MTI
hsa-miR-181a-5p	14.6359	Down	MIRT005576	Homo sapiens	ATM	472	Homo sapiens	Luciferase reporter assay//Western blot	Functional MTI
hsa-miR-181a-5p	14.6359	Down	MIRT733917	Homo sapiens	TCF4	6925	Homo sapiens	Luciferase reporter assay//Western blot	Functional MTI
hsa-miR-181a-5p	14.6359	Down	MIRT005577	Homo sapiens	HIPK2	28996	Homo sapiens	Immunoblot//Luciferase reporter assay//qRT-PCR	Functional MTI
hsa-miR-181a-5p	14.6359	Down	MIRT006950	Homo sapiens	XIAP	331	Homo sapiens	Luciferase reporter assay	Functional MTI
hsa-miR-181a-5p	14.6359	Down	MIRT006484	Homo sapiens	PTPN22	26191	Homo sapiens	Luciferase reporter assay//Western blot	Functional MTI
hsa-miR-181a-5p	14.6359	Down	MIRT005576	Homo sapiens	ATM	472	Homo sapiens	Flow//Luciferase reporter assay//qRT-PCR//Western blot	Functional MTI
hsa-miR-181a-5p	14.6359	Down	MIRT003501	Homo sapiens	BCL2	596	Homo sapiens	Luciferase reporter assay	Functional MTI
hsa-miR-181a-5p	14.6359	Down	MIRT006213	Homo sapiens	SIRT1	23411	Homo sapiens	Luciferase reporter assay	Functional MTI
hsa-miR-181a-5p	14.6359	Down	MIRT003630	Homo sapiens	PROX1	5629	Homo sapiens	Luciferase reporter assay//qRT-PCR//Western blot	Functional MTI
hsa-miR-181a-5p	14.6359	Down	MIRT053039	Homo sapiens	COL16A1	1307	Homo sapiens	Luciferase reporter assay//qRT-PCR//Western blot	Functional MTI
hsa-miR-181a-5p	14.6359	Down	MIRT005576	Homo sapiens	ATM	472	Homo sapiens	Immunoblot//Luciferase reporter assay//qRT-PCR	Functional MTI
hsa-miR-181a-5p	14.6359	Down	MIRT053662	Homo sapiens	TGFBRAP1	9392	Homo sapiens	Luciferase reporter assay//qRT-PCR//Western blot	Functional MTI
hsa-miR-181a-5p	14.6359	Down	MIRT052992	Homo sapiens	TIMP1	7076	Homo sapiens	Luciferase reporter assay//qRT-PCR//Western blot	Functional MTI
hsa-miR-181a-5p	14.6359	Down	MIRT731852	Homo sapiens	PHLPP2	23035	Homo sapiens	Luciferase reporter assay//qRT-PCR//Western blot	Functional MTI
hsa-miR-181a-5p	14.6359	Down	MIRT731852	Homo sapiens	PHLPP2	23035	Homo sapiens	Luciferase reporter assay//Microarray//qRT-PCR//Western blot	Functional MTI
hsa-miR-181a-5p	14.6359	Down	MIRT052993	Homo sapiens	PGR	5241	Homo sapiens	Luciferase reporter assay//qRT-PCR//Western blot	Functional MTI
hsa-miR-181a-5p	14.6359	Down	MIRT005544	Homo sapiens	ZNF763	284390	Homo sapiens	Luciferase reporter assay//Microarray//Western blot	Functional MTI
hsa-miR-181a-5p	14.6359	Down	MIRT004554	Homo sapiens	CDKN1B	1027	Homo sapiens	qRT-PCR//Western blot	Functional MTI
hsa-miR-181a-5p	14.6359	Down	MIRT733411	Homo sapiens	RASSF1	11186	Homo sapiens	Luciferase reporter assay//qRT-PCR//Western blot	Functional MTI
hsa-miR-181a-5p	14.6359	Down	MIRT053197	Homo sapiens	ATG5	9474	Homo sapiens	qRT-PCR//Western blot	Functional MTI
hsa-miR-181a-5p	14.6359	Down	MIRT005880	Homo sapiens	HRAS	3265	Homo sapiens	Luciferase reporter assay//qRT-PCR//Western blot//Reporter assay	Functional MTI
hsa-miR-181a-5p	14.6359	Down	MIRT000243	Homo sapiens	NLK	51701	Homo sapiens	Luciferase reporter assay	Functional MTI
hsa-miR-181a-5p	14.6359	Down	MIRT438437	Homo sapiens	WIF1	11197	Homo sapiens	Luciferase reporter assay//Western blot	Functional MTI
hsa-miR-181a-5p	14.6359	Down	MIRT000245	Homo sapiens	CDX2	1045	Homo sapiens	Luciferase reporter assay	Functional MTI
hsa-miR-181a-5p	14.6359	Down	MIRT734362	Homo sapiens	PRKN	5071	Homo sapiens	Luciferase reporter assay//qRT-PCR//Western blot	Functional MTI
hsa-miR-181a-5p	14.6359	Down	MIRT004327	Homo sapiens	KAT2B	8850	Homo sapiens	Western blot//Luciferase reporter assay	Functional MTI
hsa-miR-181a-5p	14.6359	Down	MIRT006939	Homo sapiens	KLF6	1316	Homo sapiens	Luciferase reporter assay	Functional MTI
hsa-miR-181a-5p	14.6359	Down	MIRT003501	Homo sapiens	BCL2	596	Homo sapiens	Luciferase reporter assay//qRT-PCR//Western blot	Functional MTI
hsa-miR-181a-5p	14.6359	Down	MIRT054422	Homo sapiens	E2F5	1875	Homo sapiens	Immunohistochemistry//Luciferase reporter assay//qRT-PCR//Western blot	Functional MTI
hsa-miR-181a-5p	14.6359	Down	MIRT005576	Homo sapiens	ATM	472	Homo sapiens	Luciferase reporter assay//qRT-PCR//Western blot	Functional MTI
hsa-miR-181a-5p	14.6359	Down	MIRT054562	Homo sapiens	RAP1B	5908	Homo sapiens	Immunofluorescence//Luciferase reporter assay//qRT-PCR//Western blot	Functional MTI
hsa-miR-181a-5p	14.6359	Down	MIRT734574	Homo sapiens	NRAS	4893	Homo sapiens	Luciferase reporter assay//qRT-PCR//Western blot	Functional MTI
hsa-miR-181a-5p	14.6359	Down	MIRT006851	Homo sapiens	FOS	2353	Homo sapiens	Luciferase reporter assay	Functional MTI
hsa-miR-181a-5p	14.6359	Down	MIRT733411	Homo sapiens	RASSF1	11186	Homo sapiens	Luciferase reporter assay//Western blot	Functional MTI
hsa-miR-181a-5p	14.6359	Down	MIRT053197	Homo sapiens	ATG5	9474	Homo sapiens	Immunoblot//Luciferase reporter assay//qRT-PCR	Functional MTI
hsa-miR-181a-5p	14.6359	Down	MIRT006213	Homo sapiens	SIRT1	23411	Homo sapiens	GFP reporter assay	Functional MTI
hsa-miR-181a-5p	14.6359	Down	MIRT734590	Homo sapiens	RUNX1	861	Homo sapiens	Luciferase reporter assay	Functional MTI
hsa-miR-181a-5p	14.6359	Down	MIRT035538	Homo sapiens	NOTCH1	4851	Homo sapiens	Luciferase reporter assay//Western blot	Functional MTI
hsa-miR-181a-5p	14.6359	Down	MIRT052976	Homo sapiens	PBX3	5090	Homo sapiens	Luciferase reporter assay//qRT-PCR//Western blot	Functional MTI
hsa-miR-181a-5p	14.6359	Down	MIRT006939	Homo sapiens	KLF6	1316	Homo sapiens	Luciferase reporter assay//qRT-PCR//Western blot	Functional MTI
hsa-miR-181a-5p	14.6359	Down	MIRT003501	Homo sapiens	BCL2	596	Homo sapiens	Immunoblot//qRT-PCR//Western blot	Functional MTI
hsa-miR-181a-5p	14.6359	Down	MIRT437942	Homo sapiens	RGS5	8490	Homo sapiens	ChIP-seq//qRT-PCR//Luciferase reporter assay	Functional MTI
hsa-miR-181a-5p	14.6359	Down	MIRT004554	Homo sapiens	CDKN1B	1027	Homo sapiens	Luciferase reporter assay//Western blot//Reporter assay;Western blot;qRT-PCR	Functional MTI
hsa-miR-181a-5p	14.6359	Down	MIRT006482	Homo sapiens	PTPN11	5781	Homo sapiens	Luciferase reporter assay//Western blot	Functional MTI
hsa-miR-181a-5p	14.6359	Down	MIRT731403	Homo sapiens	TUSC3	7991	Homo sapiens	Luciferase reporter assay//Western blot	Functional MTI
hsa-miR-181a-5p	14.6359	Down	MIRT053196	Homo sapiens	PPP3CA	5530	Homo sapiens	Luciferase reporter assay	Functional MTI
hsa-miR-181a-5p	14.6359	Down	MIRT438216	Homo sapiens	AHR	196	Homo sapiens	qRT-PCR//Western blot	Functional MTI
hsa-miR-181a-5p	14.6359	Down	MIRT438217	Homo sapiens	STAT3	6774	Homo sapiens	qRT-PCR//Western blot	Functional MTI
hsa-miR-181a-5p	14.6359	Down	MIRT006166	Homo sapiens	RNF2	6045	Homo sapiens	Luciferase reporter assay//Microarray//qRT-PCR//Western blot	Functional MTI
hsa-miR-181a-5p	14.6359	Down	MIRT006213	Homo sapiens	SIRT1	23411	Homo sapiens	Immunoblot//Luciferase reporter assay//qRT-PCR	Functional MTI
hsa-miR-181a-5p	14.6359	Down	MIRT438437	Homo sapiens	WIF1	11197	Homo sapiens	Immunofluorescence//Immunohistochemistry//In situ hybridization//Luciferase reporter assay//Microarray//qRT-PCR//Western blot	Functional MTI
hsa-miR-181a-5p	14.6359	Down	MIRT733915	Homo sapiens	CTNNB1	1499	Homo sapiens	Luciferase reporter assay//Western blot	Functional MTI
hsa-miR-181a-5p	14.6359	Down	MIRT006871	Homo sapiens	MTMR3	8897	Homo sapiens	qRT-PCR//Western blot	Functional MTI
hsa-miR-181a-5p	14.6359	Down	MIRT437924	Homo sapiens	TERT	7015	Homo sapiens	GFP reporter assay//Luciferase reporter assay//qRT-PCR	Functional MTI
hsa-miR-181a-5p	14.6359	Down	MIRT437399	Homo sapiens	ABCG2	9429	Homo sapiens	Luciferase reporter assay//Microarray//qRT-PCR//Western blot	Functional MTI
hsa-miR-181a-5p	14.6359	Down	MIRT163342	Homo sapiens	PRKCD	5580	Homo sapiens	Flow//Luciferase reporter assay//Microarray//qRT-PCR//Western blot	Functional MTI
hsa-miR-181a-5p	14.6359	Down	MIRT734446	Homo sapiens	EGR1	1958	Homo sapiens	Luciferase reporter assay//qRT-PCR//Western blot	Functional MTI
hsa-miR-181a-5p	14.6359	Down	MIRT007058	Homo sapiens	GPR78	27201	Homo sapiens	Luciferase reporter assay	Functional MTI
hsa-miR-181a-5p	14.6359	Down	MIRT005767	Homo sapiens	BCL2L11	10018	Homo sapiens	Luciferase reporter assay	Functional MTI
hsa-miR-181a-5p	14.6359	Down	MIRT006481	Homo sapiens	DUSP6	1848	Homo sapiens	Luciferase reporter assay//Western blot	Functional MTI
hsa-miR-181a-5p	14.6359	Down	MIRT003501	Homo sapiens	BCL2	596	Homo sapiens	Luciferase reporter assay//qRT-PCR//Western blot//Reporter assay;Western blot;Other	Functional MTI
hsa-miR-181a-5p	14.6359	Down	MIRT006194	Homo sapiens	RALA	5898	Homo sapiens	Flow//Luciferase reporter assay//Microarray//qRT-PCR//Western blot	Functional MTI
hsa-miR-181a-5p	14.6359	Down	MIRT025201	Homo sapiens	KRAS	3845	Homo sapiens	Luciferase reporter assay//qRT-PCR//Western blot	Functional MTI
hsa-miR-181a-5p	14.6359	Down	MIRT006871	Homo sapiens	MTMR3	8897	Homo sapiens	Luciferase reporter assay	Functional MTI
hsa-miR-181a-5p	14.6359	Down	MIRT163342	Homo sapiens	PRKCD	5580	Homo sapiens	qRT-PCR//Luciferase reporter assay//Western blot	Functional MTI
hsa-miR-181a-5p	14.6359	Down	MIRT003501	Homo sapiens	BCL2	596	Homo sapiens	Luciferase reporter assay//qRT-PCR//Western blot	Functional MTI
hsa-miR-181a-5p	14.6359	Down	MIRT163342	Homo sapiens	PRKCD	5580	Homo sapiens	Luciferase reporter assay	Functional MTI
hsa-miR-181a-5p	14.6359	Down	MIRT005575	Homo sapiens	DDIT4	54541	Homo sapiens	Immunoblot//Luciferase reporter assay//qRT-PCR	Functional MTI
hsa-miR-181a-5p	14.6359	Down	MIRT006939	Homo sapiens	KLF6	1316	Homo sapiens	Luciferase reporter assay//qRT-PCR//Western blot	Functional MTI
hsa-miR-181a-5p	14.6359	Down	MIRT000244	Homo sapiens	GATA6	2627	Homo sapiens	Luciferase reporter assay	Functional MTI
hsa-miR-181a-5p	14.6359	Down	MIRT005767	Homo sapiens	BCL2L11	10018	Homo sapiens	Luciferase reporter assay//qRT-PCR//Western blot	Functional MTI
hsa-miR-181a-5p	14.6359	Down	MIRT003501	Homo sapiens	BCL2	596	Homo sapiens	Luciferase reporter assay//qRT-PCR//Western blot	Functional MTI
hsa-miR-181a-5p	14.6359	Down	MIRT025201	Homo sapiens	KRAS	3845	Homo sapiens	Luciferase reporter assay//qRT-PCR//Western blot	Functional MTI
hsa-miR-181a-5p	14.6359	Down	MIRT735198	Homo sapiens	SAMHD1	25939	Homo sapiens	Flow//Luciferase reporter assay//qRT-PCR//Western blot	Functional MTI
hsa-miR-181a-5p	14.6359	Down	MIRT025120	Homo sapiens	MAP2K1	5604	Homo sapiens	Luciferase reporter assay//Microarray//qRT-PCR//Western blot	Functional MTI
hsa-miR-181a-5p	14.6359	Down	MIRT003501	Homo sapiens	BCL2	596	Homo sapiens	Luciferase reporter assay	Functional MTI
hsa-miR-181a-5p	14.6359	Down	MIRT726747	Homo sapiens	RGS16	6004	Homo sapiens	Luciferase reporter assay//qRT-PCR//Western blot	Functional MTI
hsa-miR-181a-5p	14.6359	Down	MIRT025200	Homo sapiens	DDX3X	1654	Homo sapiens	Luciferase reporter assay//qRT-PCR//Western blot	Functional MTI
hsa-miR-181a-5p	14.6359	Down	MIRT003501	Homo sapiens	BCL2	596	Homo sapiens	Immunoblot//Luciferase reporter assay//qRT-PCR//Western blot	Functional MTI
hsa-miR-181b-5p	12.9258	Down	MIRT005595	Homo sapiens	CYLD	1540	Homo sapiens	Luciferase reporter assay//qRT-PCR	Functional MTI
hsa-miR-181b-5p	12.9258	Down	MIRT007239	Homo sapiens	IGF1R	3480	Homo sapiens	Luciferase reporter assay	Functional MTI
hsa-miR-181b-5p	12.9258	Down	MIRT437420	Homo sapiens	FOS	2353	Homo sapiens	Immunohistochemistry//In situ hybridization//Luciferase reporter assay//Microarray//qRT-PCR//Western blot	Functional MTI
hsa-miR-181b-5p	12.9258	Down	MIRT437774	Homo sapiens	NFIA	4774	Homo sapiens	Flow//Western blot	Functional MTI
hsa-miR-181b-5p	12.9258	Down	MIRT006232	Homo sapiens	TMED7	51014	Homo sapiens	Luciferase reporter assay//qRT-PCR//Western blot	Functional MTI
hsa-miR-181b-5p	12.9258	Down	MIRT731766	Homo sapiens	MEG3	55384	Homo sapiens	Luciferase reporter assay//qRT-PCR//Western blot	Functional MTI
hsa-miR-181b-5p	12.9258	Down	MIRT733595	Homo sapiens	HMGB1	3146	Homo sapiens	Luciferase reporter assay//qRT-PCR//Western blot	Functional MTI
hsa-miR-181b-5p	12.9258	Down	MIRT052975	Homo sapiens	PBX3	5090	Homo sapiens	Luciferase reporter assay//qRT-PCR//Western blot	Functional MTI
hsa-miR-181b-5p	12.9258	Down	MIRT000637	Homo sapiens	TIMP3	7078	Homo sapiens	Immunohistochemistry//In situ hybridization//qRT-PCR//Western blot	Functional MTI
hsa-miR-181b-5p	12.9258	Down	MIRT004328	Homo sapiens	KAT2B	8850	Homo sapiens	Western blot//Luciferase reporter assay	Functional MTI
hsa-miR-181b-5p	12.9258	Down	MIRT733412	Homo sapiens	RASSF1	11186	Homo sapiens	Luciferase reporter assay//Western blot	Functional MTI
hsa-miR-181b-5p	12.9258	Down	MIRT731659	Homo sapiens	HK2	3099	Homo sapiens	Luciferase reporter assay//qRT-PCR//Western blot	Functional MTI
hsa-miR-181b-5p	12.9258	Down	MIRT733675	Homo sapiens	CARD10	29775	Homo sapiens	Immunoprecipitaion//Luciferase reporter assay//qRT-PCR//Western blot	Functional MTI
hsa-miR-181b-5p	12.9258	Down	MIRT733412	Homo sapiens	RASSF1	11186	Homo sapiens	Luciferase reporter assay//qRT-PCR//Western blot	Functional MTI
hsa-miR-181b-5p	12.9258	Down	MIRT006952	Homo sapiens	MCL1	4170	Homo sapiens	Luciferase reporter assay	Functional MTI
hsa-miR-181b-5p	12.9258	Down	MIRT003035	Homo sapiens	GRIA2	2891	Homo sapiens	Luciferase assay/RT-PCR//Reporter assay;Other	Functional MTI
hsa-miR-181b-5p	12.9258	Down	MIRT000637	Homo sapiens	TIMP3	7078	Homo sapiens	Northern blot//qRT-PCR//Western blot	Functional MTI
hsa-miR-181b-5p	12.9258	Down	MIRT403875	Homo sapiens	MAP2K1	5604	Homo sapiens	Luciferase reporter assay	Functional MTI
hsa-miR-181b-5p	12.9258	Down	MIRT003036	Homo sapiens	VSNL1	7447	Homo sapiens	Luciferase assay/RT-PCR//Reporter assay;Other	Functional MTI
hsa-miR-181b-5p	12.9258	Down	MIRT052904	Homo sapiens	LATS2	26524	Homo sapiens	Luciferase reporter assay//qRT-PCR//Western blot	Functional MTI
hsa-miR-181b-5p	12.9258	Down	MIRT054563	Homo sapiens	RAP1B	5908	Homo sapiens	Immunofluorescence//Luciferase reporter assay//qRT-PCR//Western blot	Functional MTI
hsa-miR-181b-5p	12.9258	Down	MIRT053150	Homo sapiens	ATM	472	Homo sapiens	Luciferase reporter assay//Western blot	Functional MTI
hsa-miR-181b-5p	12.9258	Down	MIRT000637	Homo sapiens	TIMP3	7078	Homo sapiens	Immunofluorescence//Luciferase reporter assay//qRT-PCR//Western blot	Functional MTI
hsa-miR-181b-5p	12.9258	Down	MIRT000697	Homo sapiens	PLAG1	5324	Homo sapiens	Western blot//Luciferase reporter assay//Microarray	Functional MTI
hsa-miR-181b-5p	12.9258	Down	MIRT006371	Homo sapiens	CBX7	23492	Homo sapiens	Luciferase reporter assay	Functional MTI
hsa-miR-181b-5p	12.9258	Down	MIRT005595	Homo sapiens	CYLD	1540	Homo sapiens	Luciferase reporter assay//qRT-PCR//Western blot	Functional MTI
hsa-miR-181b-5p	12.9258	Down	MIRT047231	Homo sapiens	PTEN	5728	Homo sapiens	Luciferase reporter assay//qRT-PCR//Western blot//MTT assay	Functional MTI
hsa-miR-181b-5p	12.9258	Down	MIRT000240	Homo sapiens	CDX2	1045	Homo sapiens	Luciferase reporter assay	Functional MTI
hsa-miR-181b-5p	12.9258	Down	MIRT006167	Homo sapiens	RNF2	6045	Homo sapiens	Luciferase reporter assay//Microarray//qRT-PCR//Western blot	Functional MTI
hsa-miR-181b-5p	12.9258	Down	MIRT734173	Homo sapiens	PDCD10	11235	Homo sapiens	Western blot	Functional MTI
hsa-miR-181b-5p	12.9258	Down	MIRT054648	Homo sapiens	ADCY9	115	Homo sapiens	Flow//Luciferase reporter assay//qRT-PCR//Western blot	Functional MTI
hsa-miR-181b-5p	12.9258	Down	MIRT731659	Homo sapiens	HK2	3099	Homo sapiens	Immunohistochemistry//In situ hybridization//Luciferase reporter assay//qRT-PCR//Western blot	Functional MTI
hsa-miR-181b-5p	12.9258	Down	MIRT000239	Homo sapiens	GATA6	2627	Homo sapiens	Luciferase reporter assay	Functional MTI
hsa-miR-181b-5p	12.9258	Down	MIRT006951	Homo sapiens	XIAP	331	Homo sapiens	Luciferase reporter assay	Functional MTI
hsa-miR-181b-5p	12.9258	Down	MIRT005106	Homo sapiens	TCL1A	8115	Homo sapiens	Luciferase reporter assay//Microarray//qRT-PCR//Western blot	Functional MTI
hsa-miR-181b-5p	12.9258	Down	MIRT003500	Homo sapiens	BCL2	596	Homo sapiens	Luciferase reporter assay//qRT-PCR//Western blot//Reporter assay;Western blot;Other	Functional MTI
hsa-miR-181b-5p	12.9258	Down	MIRT733657	Homo sapiens	BCL2L11	10018	Homo sapiens	Luciferase reporter assay//qRT-PCR//Western blot	Functional MTI
hsa-miR-181b-5p	12.9258	Down	MIRT035553	Homo sapiens	E2F1	1869	Homo sapiens	Luciferase reporter assay//Western blot	Functional MTI
hsa-miR-181b-5p	12.9258	Down	MIRT000238	Homo sapiens	NLK	51701	Homo sapiens	Luciferase reporter assay	Functional MTI
hsa-miR-181b-5p	12.9258	Down	MIRT000637	Homo sapiens	TIMP3	7078	Homo sapiens	Luciferase reporter assay//qRT-PCR//Western blot	Functional MTI
hsa-miR-181b-5p	12.9258	Down	MIRT732307	Homo sapiens	SPP1	6696	Homo sapiens	Luciferase reporter assay//qRT-PCR//Western blot	Functional MTI
hsa-miR-181b-5p	12.9258	Down	MIRT000239	Homo sapiens	GATA6	2627	Homo sapiens	Western blot	Functional MTI
hsa-miR-181b-5p	12.9258	Down	MIRT053489	Homo sapiens	CREB1	1385	Homo sapiens	GFP reporter assay//qRT-PCR//Western blot	Functional MTI
hsa-miR-181b-5p	12.9258	Down	MIRT438371	Homo sapiens	SIX2	10736	Homo sapiens	Luciferase reporter assay//qRT-PCR//Western blot	Functional MTI
hsa-miR-181b-5p	12.9258	Down	MIRT734673	Homo sapiens	ELN	2006	Homo sapiens	Immunohistochemistry//Luciferase reporter assay//qRT-PCR//Western blot	Functional MTI
hsa-miR-181b-5p	12.9258	Down	MIRT006272	Homo sapiens	SIRT1	23411	Homo sapiens	Luciferase reporter assay	Functional MTI
hsa-miR-181b-5p	12.9258	Down	MIRT003500	Homo sapiens	BCL2	596	Homo sapiens	Luciferase reporter assay	Functional MTI
hsa-miR-181b-5p	12.9258	Down	MIRT005545	Homo sapiens	MAP3K10	4294	Homo sapiens	qRT-PCR//Western blot	Functional MTI
hsa-miR-181b-5p	12.9258	Down	MIRT003500	Homo sapiens	BCL2	596	Homo sapiens	ELISA//GFP reporter assay//Luciferase reporter assay//qRT-PCR//Western blot	Functional MTI
hsa-miR-181b-5p	12.9258	Down	MIRT733056	Homo sapiens	PDCD4	27250	Homo sapiens	Luciferase reporter assay//qRT-PCR//Western blot	Functional MTI
hsa-miR-181b-5p	12.9258	Down	MIRT735232	Homo sapiens	KPNA4	3840	Homo sapiens	Luciferase reporter assay//Microarray//qRT-PCR//Western blot	Functional MTI
hsa-miR-18a-5p	13.4503	Down	MIRT004587	Homo sapiens	HIF1A	3091	Homo sapiens	Luciferase reporter assay	Functional MTI
hsa-miR-18a-5p	13.4503	Down	MIRT005361	Homo sapiens	HSF2	3298	Homo sapiens	Immunofluorescence//In situ hybridization//Luciferase reporter assay//qRT-PCR//Western blot	Functional MTI
hsa-miR-18a-5p	13.4503	Down	MIRT731126	Homo sapiens	RUNX1	861	Homo sapiens	Luciferase reporter assay//qRT-PCR//Western blot//	Functional MTI
hsa-miR-18a-5p	13.4503	Down	MIRT438693	Homo sapiens	NEO1	4756	Homo sapiens	qRT-PCR//Western blot	Functional MTI
hsa-miR-18a-5p	13.4503	Down	MIRT007323	Homo sapiens	SMAD3	4088	Homo sapiens	Western blot	Functional MTI
hsa-miR-18a-5p	13.4503	Down	MIRT006118	Homo sapiens	ATM	472	Homo sapiens	Luciferase reporter assay//qRT-PCR//Western blot	Functional MTI
hsa-miR-18a-5p	13.4503	Down	MIRT006118	Homo sapiens	ATM	472	Homo sapiens	Luciferase reporter assay//qRT-PCR//Western blot	Functional MTI
hsa-miR-18a-5p	13.4503	Down	MIRT731240	Homo sapiens	MEF2D	4209	Homo sapiens	Immunoprecipitaion//Luciferase reporter assay//qRT-PCR//Western blot	Functional MTI
hsa-miR-18a-5p	13.4503	Down	MIRT006818	Homo sapiens	CDK19	23097	Homo sapiens	qRT-PCR//Western blot	Functional MTI
hsa-miR-18a-5p	13.4503	Down	MIRT004387	Homo sapiens	TNFSF11	8600	Homo sapiens	Microarray//Northern blot//Luciferase reporter assay	Functional MTI
hsa-miR-18a-5p	13.4503	Down	MIRT000703	Homo sapiens	ESR1	2099	Homo sapiens	Western blot//qRT-PCR//Luciferase reporter assay	Functional MTI
hsa-miR-18a-5p	13.4503	Down	MIRT006118	Homo sapiens	ATM	472	Homo sapiens	Luciferase reporter assay//qRT-PCR//Western blot	Functional MTI
hsa-miR-18a-5p	13.4503	Down	MIRT000703	Homo sapiens	ESR1	2099	Homo sapiens	Luciferase reporter assay//Microarray	Functional MTI
hsa-miR-18a-5p	13.4503	Down	MIRT387526	Homo sapiens	SMAD2	4087	Homo sapiens	Microarray//Luciferase reporter assay	Functional MTI
hsa-miR-18a-5p	13.4503	Down	MIRT536621	Homo sapiens	IRF2	3660	Homo sapiens	Immunohistochemistry//In situ hybridization//Luciferase reporter assay//qRT-PCR//Western blot	Functional MTI
hsa-miR-18a-5p	13.4503	Down	MIRT004736	Homo sapiens	SMAD4	4089	Homo sapiens	Immunoblot//Luciferase reporter assay//Microarray//qRT-PCR//Western blot	Functional MTI
hsa-miR-18a-5p	13.4503	Down	MIRT004174	Homo sapiens	CTGF	1490	Homo sapiens	Luciferase reporter assay	Functional MTI
hsa-miR-18a-5p	13.4503	Down	MIRT098545	Homo sapiens	TBPL1	9519	Homo sapiens	Luciferase reporter assay//qRT-PCR//Western blot	Functional MTI
hsa-miR-18a-5p	13.4503	Down	MIRT438474	Homo sapiens	BCL2L10	10017	Homo sapiens	Luciferase reporter assay	Functional MTI
hsa-miR-18a-5p	13.4503	Down	MIRT438460	Homo sapiens	STK4	6789	Homo sapiens	Immunohistochemistry//In situ hybridization//Luciferase reporter assay//qRT-PCR//Western blot	Functional MTI
hsa-miR-18a-5p	13.4503	Down	MIRT053297	Homo sapiens	BCL2	596	Homo sapiens	Luciferase reporter assay//qRT-PCR//Western blot	Functional MTI
hsa-miR-18a-5p	13.4503	Down	MIRT007178	Homo sapiens	DICER1	23405	Homo sapiens	Immunohistochemistry//In situ hybridization//Luciferase reporter assay//Microarray//qRT-PCR//Western blot	Functional MTI
hsa-miR-18a-5p	13.4503	Down	MIRT053024	Homo sapiens	PIAS3	10401	Homo sapiens	Immunohistochemistry//In situ hybridization//Luciferase reporter assay//qRT-PCR	Functional MTI
hsa-miR-18a-5p	13.4503	Down	MIRT004587	Homo sapiens	HIF1A	3091	Homo sapiens	Luciferase reporter assay//qRT-PCR//Western blot	Functional MTI
hsa-miR-18a-5p	13.4503	Down	MIRT000703	Homo sapiens	ESR1	2099	Homo sapiens	Luciferase reporter assay//qRT-PCR//Western blot	Functional MTI
hsa-miR-18a-5p	13.4503	Down	MIRT438809	Homo sapiens	DNMT1	1786	Homo sapiens	Luciferase reporter assay	Functional MTI
hsa-miR-18a-5p	13.4503	Down	MIRT006118	Homo sapiens	ATM	472	Homo sapiens	Luciferase reporter assay	Functional MTI
hsa-miR-18a-5p	13.4503	Down	MIRT004545	Homo sapiens	NR3C1	2908	Homo sapiens	Luciferase reporter assay//Western blot//pMIR-REPORT	Functional MTI
hsa-miR-18a-5p	13.4503	Down	MIRT004592	Homo sapiens	TGFBR2	7048	Homo sapiens	Luciferase reporter assay//qRT-PCR//Western blot	Functional MTI
hsa-miR-18a-5p	13.4503	Down	MIRT733998	Homo sapiens	TNFAIP3	7128	Homo sapiens	Luciferase reporter assay//Microarray//qRT-PCR//Western blot	Functional MTI
hsa-miR-18a-5p	13.4503	Down	MIRT004174	Homo sapiens	CTGF	1490	Homo sapiens	Flow//Luciferase reporter assay//qRT-PCR//Western blot	Functional MTI
hsa-miR-18a-5p	13.4503	Down	MIRT006817	Homo sapiens	NEDD9	4739	Homo sapiens	qRT-PCR//Western blot	Functional MTI
hsa-miR-18a-5p	13.4503	Down	MIRT438477	Homo sapiens	FCGR2B	2213	Homo sapiens	qRT-PCR//Western blot	Functional MTI
hsa-miR-18a-5p	13.4503	Down	MIRT438457	Homo sapiens	SDC4	6385	Homo sapiens	Luciferase reporter assay//qRT-PCR	Functional MTI
hsa-miR-18a-5p	13.4503	Down	MIRT734267	Homo sapiens	NR1I2	8856	Homo sapiens	Luciferase reporter assay//Western blot	Functional MTI
hsa-miR-18a-5p	13.4503	Down	MIRT003370	Homo sapiens	PTEN	5728	Homo sapiens	Immunohistochemistry//Luciferase reporter assay//qRT-PCR//Western blot	Functional MTI
hsa-miR-18a-5p	13.4503	Down	MIRT387526	Homo sapiens	SMAD2	4087	Homo sapiens	Luciferase reporter assay	Functional MTI
hsa-miR-18a-5p	13.4503	Down	MIRT004174	Homo sapiens	CTGF	1490	Homo sapiens	Western blot//Microarray//Northern blot//Luciferase reporter assay	Functional MTI
hsa-miR-18a-5p	13.4503	Down	MIRT052968	Homo sapiens	PHLPP1	23239	Homo sapiens	Immunoblot//Luciferase reporter assay	Functional MTI
hsa-miR-18a-5p	13.4503	Down	MIRT004545	Homo sapiens	NR3C1	2908	Homo sapiens	Luciferase reporter assay//Western blot	Functional MTI
hsa-miR-18a-5p	13.4503	Down	MIRT003370	Homo sapiens	PTEN	5728	Homo sapiens	Luciferase reporter assay	Functional MTI
hsa-miR-199a-3p	10.1712	Down	MIRT735197	Homo sapiens	VEGFA	7422	Homo sapiens	ELISA//Luciferase reporter assay//qRT-PCR//Western blot	Functional MTI
hsa-miR-199a-3p	10.1712	Down	MIRT006655	Homo sapiens	CAV2	858	Homo sapiens	Luciferase reporter assay//qRT-PCR//Western blot	Functional MTI
hsa-miR-199a-3p	10.1712	Down	MIRT001969	Homo sapiens	MET	4233	Homo sapiens	Luciferase reporter assay	Functional MTI
hsa-miR-199a-3p	10.1712	Down	MIRT438017	Homo sapiens	IGF1	3479	Homo sapiens	Luciferase reporter assay//Wetsern blot//qRT-PCR	Functional MTI
hsa-miR-199a-3p	10.1712	Down	MIRT001969	Homo sapiens	MET	4233	Homo sapiens	Luciferase reporter assay//qRT-PCR//Western blot	Functional MTI
hsa-miR-199a-3p	10.1712	Down	MIRT054477	Homo sapiens	HGF	3082	Homo sapiens	Luciferase reporter assay//QRTPCR//Western blot	Functional MTI
hsa-miR-199a-3p	10.1712	Down	MIRT053556	Homo sapiens	DNAJA4	55466	Homo sapiens	ELISA//Luciferase reporter assay//Microarray	Functional MTI
hsa-miR-199a-3p	10.1712	Down	MIRT001969	Homo sapiens	MET	4233	Homo sapiens	Immunofluorescence//Microarray//QRTPCRWestern blot	Functional MTI
hsa-miR-199a-3p	10.1712	Down	MIRT003790	Homo sapiens	CD44	960	Homo sapiens	Luciferase reporter assay//qRT-PCR//Western blot	Functional MTI
hsa-miR-199a-3p	10.1712	Down	MIRT731449	Homo sapiens	TFAM	7019	Homo sapiens	Luciferase reporter assay//Western blot	Functional MTI
hsa-miR-199a-3p	10.1712	Down	MIRT026023	Homo sapiens	MTOR	2475	Homo sapiens	Luciferase reporter assay//qRT-PCR//Western blot	Functional MTI
hsa-miR-199a-3p	10.1712	Down	MIRT734488	Homo sapiens	ITGA3	3675	Homo sapiens	Luciferase reporter assay//qRT-PCR//Western blot	Functional MTI
hsa-miR-199a-3p	10.1712	Down	MIRT054230	Homo sapiens	ZHX1	11244	Homo sapiens	Flow//Immunohistochemistry//Luciferase reporter assay//qRT-PCR//Western blot	Functional MTI
hsa-miR-199a-3p	10.1712	Down	MIRT053558	Homo sapiens	APOE	348	Homo sapiens	ELISA//Luciferase reporter assay//Microarray	Functional MTI
hsa-miR-199a-3p	10.1712	Down	MIRT733785	Homo sapiens	PAK4	10298	Homo sapiens	Luciferase reporter assay//qRT-PCR//Western blot	Functional MTI
hsa-miR-199a-3p	10.1712	Down	MIRT003790	Homo sapiens	CD44	960	Homo sapiens	Immunocytochemistry//Luciferase reporter assay//qRT-PCR	Functional MTI
hsa-miR-199a-3p	10.1712	Down	MIRT734710	Homo sapiens	YAP1	10413	Homo sapiens	Luciferase reporter assay//qRT-PCR//Western blot	Functional MTI
hsa-miR-199a-3p	10.1712	Down	MIRT052956	Homo sapiens	PTGS2	5743	Homo sapiens	Luciferase reporter assay//Western blot//qRT-PCR	Functional MTI
hsa-miR-199a-3p	10.1712	Down	MIRT006560	Homo sapiens	SMARCA2	6595	Homo sapiens	Luciferase reporter assay//qRT-PCR//Western blot	Functional MTI
hsa-miR-199a-3p	10.1712	Down	MIRT735201	Homo sapiens	KDR	3791	Homo sapiens	ELISA//Luciferase reporter assay//qRT-PCR//Western blot	Functional MTI
hsa-miR-199a-3p	10.1712	Down	MIRT735287	Homo sapiens	FOXA2	3170	Homo sapiens	Luciferase reporter assay//qRT-PCR//Western blot	Functional MTI
hsa-miR-199a-3p	10.1712	Down	MIRT735200	Homo sapiens	FLT1	2321	Homo sapiens	ELISA//Luciferase reporter assay//qRT-PCR//Western blot	Functional MTI
hsa-miR-199a-3p	10.1712	Down	MIRT026023	Homo sapiens	MTOR	2475	Homo sapiens	Immunofluorescence//Microarray//QRTPCR//Western blot	Functional MTI
hsa-miR-199a-3p	10.1712	Down	MIRT001969	Homo sapiens	MET	4233	Homo sapiens	Luciferase reporter assay//Western blot	Functional MTI
hsa-miR-199a-3p	10.1712	Down	MIRT003790	Homo sapiens	CD44	960	Homo sapiens	Immunohistochemistry//Western blot	Functional MTI
hsa-miR-199a-3p	10.1712	Down	MIRT734202	Homo sapiens	CDK7	1022	Homo sapiens	Luciferase reporter assay//Western blot	Functional MTI
hsa-miR-199a-3p	10.1712	Down	MIRT026023	Homo sapiens	MTOR	2475	Homo sapiens	Luciferase reporter assay//Wetsern blot//qRT-PCR	Functional MTI
hsa-miR-199a-3p	10.1712	Down	MIRT052942	Homo sapiens	STK11	6794	Homo sapiens	Luciferase reporter assay//Western blot	Functional MTI
hsa-miR-199a-3p	10.1712	Down	MIRT003983	Homo sapiens	MAPK1	5594	Homo sapiens	Western blot//Luciferase reporter assay	Functional MTI
hsa-miR-199a-3p	10.1712	Down	MIRT026023	Homo sapiens	MTOR	2475	Homo sapiens	Immunofluorescence//qRT-PCR//Western blot//Immunohistochemistry analysis	Functional MTI
hsa-miR-199a-3p	10.1712	Down	MIRT006453	Homo sapiens	FUT4	2526	Homo sapiens	Flow//Immunoprecipitaion//Luciferase reporter assay//qRT-PCR//Western blot	Functional MTI
hsa-miR-199a-5p	13.4478	Down	MIRT035548	Homo sapiens	CAV1	857	Homo sapiens	Immunofluorescence//Luciferase reporter assay//qRT-PCR//Western blot	Functional MTI
hsa-miR-199a-5p	13.4478	Down	MIRT006138	Homo sapiens	HIF1A	3091	Homo sapiens	Luciferase reporter assay	Functional MTI
hsa-miR-199a-5p	13.4478	Down	MIRT052646	Homo sapiens	SIRT1	23411	Homo sapiens	Luciferase reporter assay//qRT-PCR//Western blot	Functional MTI
hsa-miR-199a-5p	13.4478	Down	MIRT733237	Homo sapiens	LDLR	3949	Homo sapiens	Luciferase reporter assay//qRT-PCR//Western blot	Functional MTI
hsa-miR-199a-5p	13.4478	Down	MIRT006138	Homo sapiens	HIF1A	3091	Homo sapiens	Luciferase reporter assay//qRT-PCR//Western blot	Functional MTI
hsa-miR-199a-5p	13.4478	Down	MIRT438286	Homo sapiens	ACVR1B	91	Homo sapiens	Immunoprecipitaion//qRT-PCR//Western blot//Luciferase reporter assay	Functional MTI
hsa-miR-199a-5p	13.4478	Down	MIRT035548	Homo sapiens	CAV1	857	Homo sapiens	ChIP-seq//FACS//Immunofluorescence//Immunohistochemistry//Luciferase reporter assay//Microarray//qRT-PCR//Western blot	Functional MTI
hsa-miR-199a-5p	13.4478	Down	MIRT734761	Homo sapiens	FZD6	8323	Homo sapiens	Immunohistochemistry//LacZ reporter assay//qRT-PCR//Western blot	Functional MTI
hsa-miR-199a-5p	13.4478	Down	MIRT006561	Homo sapiens	SMARCA2	6595	Homo sapiens	Luciferase reporter assay//qRT-PCR//Western blot	Functional MTI
hsa-miR-199a-5p	13.4478	Down	MIRT007265	Homo sapiens	ERBB2	2064	Homo sapiens	Western blot	Functional MTI
hsa-miR-199a-5p	13.4478	Down	MIRT006138	Homo sapiens	HIF1A	3091	Homo sapiens	Immunohistochemistry//qRT-PCR//Western blot	Functional MTI
hsa-miR-199a-5p	13.4478	Down	MIRT006832	Homo sapiens	TMEM54	113452	Homo sapiens	Immunoblot//In situ hybridization//Luciferase reporter assay//Northern blot//qRT-PCR	Functional MTI
hsa-miR-199a-5p	13.4478	Down	MIRT052646	Homo sapiens	SIRT1	23411	Homo sapiens	qRT-PCR//Western blot	Functional MTI
hsa-miR-199a-5p	13.4478	Down	MIRT732552	Homo sapiens	PDE4D	5144	Homo sapiens	Luciferase reporter assay	Functional MTI
hsa-miR-199a-5p	13.4478	Down	MIRT732716	Homo sapiens	PIK3CD	5293	Homo sapiens	Luciferase reporter assay//qRT-PCR	Functional MTI
hsa-miR-199a-5p	13.4478	Down	MIRT005873	Homo sapiens	MAP3K11	4296	Homo sapiens	Luciferase reporter assay//qRT-PCR//Western blot	Functional MTI
hsa-miR-199a-5p	13.4478	Down	MIRT053102	Homo sapiens	HSPA5	3309	Homo sapiens	Luciferase reporter assay//qRT-PCR	Functional MTI
hsa-miR-199a-5p	13.4478	Down	MIRT733238	Homo sapiens	CLTC	1213	Homo sapiens	Luciferase reporter assay//qRT-PCR//Western blot	Functional MTI
hsa-miR-199a-5p	13.4478	Down	MIRT006138	Homo sapiens	HIF1A	3091	Homo sapiens	Luciferase reporter assay//qRT-PCR//Western blot	Functional MTI
hsa-miR-199a-5p	13.4478	Down	MIRT052646	Homo sapiens	SIRT1	23411	Homo sapiens	Immunoprecipitaion//qRT-PCR//Western blot	Functional MTI
hsa-miR-199a-5p	13.4478	Down	MIRT437763	Homo sapiens	DRAM1	55332	Homo sapiens	Luciferase reporter assay//Western blot	Functional MTI
hsa-miR-199a-5p	13.4478	Down	MIRT438498	Homo sapiens	VEGFA	7422	Homo sapiens	Luciferase reporter assay	Functional MTI
hsa-miR-199a-5p	13.4478	Down	MIRT438498	Homo sapiens	VEGFA	7422	Homo sapiens	Luciferase reporter assay//Microarray//qRT-PCR//Western blot	Functional MTI
hsa-miR-199a-5p	13.4478	Down	MIRT733428	Homo sapiens	OSCP1	127700	Homo sapiens	Luciferase reporter assay//Microarray//qRT-PCR//Western blot	Functional MTI
hsa-miR-199a-5p	13.4478	Down	MIRT438531	Homo sapiens	CDH2	1000	Homo sapiens	Luciferase reporter assay//Western blot	Functional MTI
hsa-miR-199a-5p	13.4478	Down	MIRT005873	Homo sapiens	MAP3K11	4296	Homo sapiens	Luciferase reporter assay	Functional MTI
hsa-miR-199a-5p	13.4478	Down	MIRT004391	Homo sapiens	JUNB	3726	Homo sapiens	Luciferase reporter assay//Microarray//qRT-PCR//Western blot	Functional MTI
hsa-miR-199a-5p	13.4478	Down	MIRT438532	Homo sapiens	SNAI1	6615	Homo sapiens	Luciferase reporter assay//Western blot	Functional MTI
hsa-miR-199a-5p	13.4478	Down	MIRT438595	Homo sapiens	WNT2	7472	Homo sapiens	ChIP-seq//FACS//Immunofluorescence//Immunohistochemistry//Luciferase reporter assay//Microarray//qRT-PCR//Western blot	Functional MTI
hsa-miR-199a-5p	13.4478	Down	MIRT053557	Homo sapiens	DNAJA4	55466	Homo sapiens	ELISA//Luciferase reporter assay//Microarray	Functional MTI
hsa-miR-199a-5p	13.4478	Down	MIRT732715	Homo sapiens	TGFB2	7042	Homo sapiens	Luciferase reporter assay//qRT-PCR	Functional MTI
hsa-miR-199a-5p	13.4478	Down	MIRT004674	Homo sapiens	DDR1	780	Homo sapiens	Luciferase reporter assay//qRT-PCR//Western blot	Functional MTI
hsa-miR-199a-5p	13.4478	Down	MIRT437380	Homo sapiens	LIN7A	8825	Homo sapiens	Luciferase reporter assay	Functional MTI
hsa-miR-199a-5p	13.4478	Down	MIRT735070	Homo sapiens	MAP4K3	8491	Homo sapiens	Luciferase reporter assay//qRT-PCR//Western blot	Functional MTI
hsa-miR-199a-5p	13.4478	Down	MIRT007013	Homo sapiens	SMAD4	4089	Homo sapiens	Luciferase reporter assay	Functional MTI
hsa-miR-199a-5p	13.4478	Down	MIRT053104	Homo sapiens	ERN1	2081	Homo sapiens	Luciferase reporter assay//qRT-PCR//Western blot	Functional MTI
hsa-miR-199a-5p	13.4478	Down	MIRT438174	Homo sapiens	NFKB1	4790	Homo sapiens	Luciferase reporter assay//qRT-PCR//Western blot	Functional MTI
hsa-miR-199a-5p	13.4478	Down	MIRT006138	Homo sapiens	HIF1A	3091	Homo sapiens	Luciferase reporter assay//Microarray//qRT-PCR//Western blot	Functional MTI
hsa-miR-199a-5p	13.4478	Down	MIRT054370	Homo sapiens	PTGS2	5743	Homo sapiens	Luciferase reporter assay//Western blot	Functional MTI
hsa-miR-199a-5p	13.4478	Down	MIRT035548	Homo sapiens	CAV1	857	Homo sapiens	Luciferase reporter assay	Functional MTI
hsa-miR-199a-5p	13.4478	Down	MIRT438596	Homo sapiens	JAG1	182	Homo sapiens	ChIP-seq//FACS//Immunofluorescence//Immunohistochemistry//Luciferase reporter assay//Microarray//qRT-PCR//Western blot	Functional MTI
hsa-miR-199a-5p	13.4478	Down	MIRT731995	Homo sapiens	ETS1	2113	Homo sapiens	Luciferase reporter assay	Functional MTI
hsa-miR-199a-5p	13.4478	Down	MIRT734359	Homo sapiens	CDKN1C	1028	Homo sapiens	Luciferase reporter assay	Functional MTI
hsa-miR-199a-5p	13.4478	Down	MIRT007265	Homo sapiens	ERBB2	2064	Homo sapiens	Immunoblot//Immunohistochemistry//Luciferase reporter assay//qRT-PCR	Functional MTI
hsa-miR-199a-5p	13.4478	Down	MIRT052646	Homo sapiens	SIRT1	23411	Homo sapiens	Luciferase reporter assay	Functional MTI
hsa-miR-199a-5p	13.4478	Down	MIRT733812	Homo sapiens	PIAS3	10401	Homo sapiens	Luciferase reporter assay//qRT-PCR//Western blot	Functional MTI
hsa-miR-199a-5p	13.4478	Down	MIRT004674	Homo sapiens	DDR1	780	Homo sapiens	Luciferase reporter assay//qRT-PCR//Western blot	Functional MTI
hsa-miR-199a-5p	13.4478	Down	MIRT053233	Homo sapiens	KL	9365	Homo sapiens	EMSA//FACS//Flow//GFP reporter assay//Gluc reporter assay//GUS reporter assay//HITS-CLIP//Immunoblot//Immunocytochemistry//Immunofluorescence//Immunohistochemistry//Luciferase reporter assay//qRT-PCR//Western blot//In situ hybridization	Functional MTI
hsa-miR-199a-5p	13.4478	Down	MIRT053607	Homo sapiens	ERBB3	2065	Homo sapiens	Immunoblot//Immunohistochemistry//Luciferase reporter assay//qRT-PCR	Functional MTI
hsa-miR-199a-5p	13.4478	Down	MIRT007013	Homo sapiens	SMAD4	4089	Homo sapiens	Luciferase reporter assay	Functional MTI
hsa-miR-199a-5p	13.4478	Down	MIRT438594	Homo sapiens	FZD4	8322	Homo sapiens	ChIP-seq//FACS//Immunofluorescence//Immunohistochemistry//Luciferase reporter assay//Microarray//qRT-PCR//Western blot	Functional MTI
hsa-miR-199a-5p	13.4478	Down	MIRT006138	Homo sapiens	HIF1A	3091	Homo sapiens	Luciferase reporter assay	Functional MTI
hsa-miR-199a-5p	13.4478	Down	MIRT004325	Homo sapiens	LIF	3976	Homo sapiens	ELISA//Luciferase reporter assay	Functional MTI
hsa-miR-199a-5p	13.4478	Down	MIRT006786	Homo sapiens	CD44	960	Homo sapiens	Luciferase reporter assay	Functional MTI
hsa-miR-199a-5p	13.4478	Down	MIRT438595	Homo sapiens	WNT2	7472	Homo sapiens	Luciferase reporter assay//Next Generation Sequencing (NGS)//qRT-PCR//Western blot	Functional MTI
hsa-miR-199a-5p	13.4478	Down	MIRT437764	Homo sapiens	BECN1	8678	Homo sapiens	Luciferase reporter assay//Western blot	Functional MTI
hsa-miR-199a-5p	13.4478	Down	MIRT437382	Homo sapiens	CTSC	1075	Homo sapiens	Luciferase reporter assay	Functional MTI
hsa-miR-199a-5p	13.4478	Down	MIRT007061	Homo sapiens	GPR78	27201	Homo sapiens	Luciferase reporter assay	Functional MTI
hsa-miR-199a-5p	13.4478	Down	MIRT053103	Homo sapiens	ATF6	22926	Homo sapiens	Luciferase reporter assay//qRT-PCR//Western blot	Functional MTI
hsa-miR-199a-5p	13.4478	Down	MIRT053103	Homo sapiens	ATF6	22926	Homo sapiens	Luciferase reporter assay//qRT-PCR//Western blot	Functional MTI
hsa-miR-199a-5p	13.4478	Down	MIRT438003	Homo sapiens	MAFB	9935	Homo sapiens	Luciferase reporter assay//Western blot	Functional MTI
hsa-miR-199a-5p	13.4478	Down	MIRT007036	Homo sapiens	SULT1E1	6783	Homo sapiens	Luciferase reporter assay	Functional MTI
hsa-miR-199a-5p	13.4478	Down	MIRT733238	Homo sapiens	CLTC	1213	Homo sapiens	Luciferase reporter assay//qRT-PCR//Western blot	Functional MTI
hsa-miR-199a-5p	13.4478	Down	MIRT003828	Homo sapiens	IKBKB	3551	Homo sapiens	Reporter assay//Western blot//GFP reporter assay//Luciferase reporter assay//qRT-PCR	Functional MTI
hsa-miR-199a-5p	13.4478	Down	MIRT054132	Homo sapiens	CDH1	999	Homo sapiens	Immunofluorescence//Immunohistochemistry//Immunoprecipitaion//Luciferase reporter assay//Microarray//qRT-PCR//Western blot	Functional MTI
hsa-miR-199a-5p	13.4478	Down	MIRT053553	Homo sapiens	APOE	348	Homo sapiens	ELISA//Luciferase reporter assay//Microarray	Functional MTI
hsa-miR-199a-5p	13.4478	Down	MIRT053102	Homo sapiens	HSPA5	3309	Homo sapiens	Luciferase reporter assay//qRT-PCR//Western blot	Functional MTI
hsa-miR-199a-5p	13.4478	Down	MIRT735136	Homo sapiens	TGFBR1	7046	Homo sapiens	Luciferase reporter assay//Microarray//qRT-PCR//Western blot	Functional MTI
hsa-miR-199a-5p	13.4478	Down	MIRT437383	Homo sapiens	RND1	27289	Homo sapiens	Luciferase reporter assay	Functional MTI
hsa-miR-199a-5p	13.4478	Down	MIRT437384	Homo sapiens	NECTIN1	5818	Homo sapiens	Luciferase reporter assay	Functional MTI
hsa-miR-199a-5p	13.4478	Down	MIRT437381	Homo sapiens	ARHGAP12	94134	Homo sapiens	Luciferase reporter assay	Functional MTI
hsa-miR-199a-5p	13.4478	Down	MIRT005873	Homo sapiens	MAP3K11	4296	Homo sapiens	Luciferase reporter assay	Functional MTI
hsa-miR-199a-5p	13.4478	Down	MIRT734486	Homo sapiens	ITGA3	3675	Homo sapiens	Luciferase reporter assay//qRT-PCR//Western blot	Functional MTI
hsa-miR-199a-5p	13.4478	Down	MIRT731381	Homo sapiens	HK2	3099	Homo sapiens	Luciferase reporter assay//qRT-PCR//Western blot	Functional MTI
hsa-miR-199a-5p	13.4478	Down	MIRT731517	Homo sapiens	SMAD3	4088	Homo sapiens	Luciferase reporter assay	Functional MTI
hsa-miR-199a-5p	13.4478	Down	MIRT733239	Homo sapiens	RAB21	23011	Homo sapiens	Luciferase reporter assay//qRT-PCR//Western blot	Functional MTI
hsa-miR-199a-5p	13.4478	Down	MIRT733813	Homo sapiens	PSMD9	5715	Homo sapiens	Luciferase reporter assay//qRT-PCR//Western blot	Functional MTI
hsa-miR-199a-5p	13.4478	Down	MIRT735488	Homo sapiens	SLC27A1	376497	Homo sapiens	Luciferase reporter assay//Microarray//qRT-PCR//Western blot	Functional MTI
hsa-miR-199a-5p	13.4478	Down	MIRT054132	Homo sapiens	CDH1	999	Homo sapiens	qRT-PCR//Western blot	Functional MTI
hsa-miR-199a-5p	13.4478	Down	MIRT005432	Homo sapiens	EDN1	1906	Homo sapiens	Luciferase reporter assay	Functional MTI
hsa-miR-199a-5p	13.4478	Down	MIRT438593	Homo sapiens	GSK3B	2932	Homo sapiens	ChIP-seq//FACS//Immunofluorescence//Immunohistochemistry//Luciferase reporter assay//Microarray//qRT-PCR//Western blot	Functional MTI
hsa-miR-199a-5p	13.4478	Down	MIRT733194	Homo sapiens	SETD2	29072	Homo sapiens	Luciferase reporter assay	Functional MTI
hsa-miR-199a-5p	13.4478	Down	MIRT438498	Homo sapiens	VEGFA	7422	Homo sapiens	Luciferase reporter assay	Functional MTI
hsa-miR-199a-5p	13.4478	Down	MIRT731411	Homo sapiens	KRAS	3845	Homo sapiens	qRT-PCR//Western blot	Functional MTI
hsa-miR-199a-5p	13.4478	Down	MIRT732313	Homo sapiens	CCR7	1236	Homo sapiens	Luciferase reporter assay//qRT-PCR	Functional MTI
hsa-miR-199a-5p	13.4478	Down	MIRT007303	Homo sapiens	UNG	7374	Homo sapiens	Luciferase reporter assay	Functional MTI
hsa-miR-199a-5p	13.4478	Down	MIRT437764	Homo sapiens	BECN1	8678	Homo sapiens	Luciferase reporter assay//Western blot	Functional MTI
hsa-miR-199a-5p	13.4478	Down	MIRT438173	Homo sapiens	WNK1	65125	Homo sapiens	Luciferase reporter assay//qRT-PCR//Western blot	Functional MTI
hsa-miR-199b-3p	17.9942	Down	MIRT734489	Homo sapiens	ITGA3	3675	Homo sapiens	Luciferase reporter assay//qRT-PCR//Western blot	Functional MTI
hsa-miR-199b-3p	17.9942	Down	MIRT733786	Homo sapiens	PAK4	10298	Homo sapiens	Luciferase reporter assay//qRT-PCR//Western blot	Functional MTI
hsa-miR-19b-3p	12.6306	Down	MIRT003780	Homo sapiens	ATXN1	6310	Homo sapiens	Luciferase reporter assay//qRT-PCR//Western blot	Functional MTI
hsa-miR-19b-3p	12.6306	Down	MIRT726265	Homo sapiens	TNFAIP3	7128	Homo sapiens	Luciferase reporter assay//qRT-PCR//Western blot	Functional MTI
hsa-miR-19b-3p	12.6306	Down	MIRT733597	Homo sapiens	MTUS1	57509	Homo sapiens	Luciferase reporter assay//qRT-PCR//Western blot	Functional MTI
hsa-miR-19b-3p	12.6306	Down	MIRT004594	Homo sapiens	TGFBR2	7048	Homo sapiens	Luciferase reporter assay//qRT-PCR//Western blot	Functional MTI
hsa-miR-19b-3p	12.6306	Down	MIRT004336	Homo sapiens	SOCS1	8651	Homo sapiens	Luciferase reporter assay//Western blot	Functional MTI
hsa-miR-19b-3p	12.6306	Down	MIRT006743	Homo sapiens	PPP2R5E	5529	Homo sapiens	Luciferase reporter assay	Functional MTI
hsa-miR-19b-3p	12.6306	Down	MIRT006743	Homo sapiens	PPP2R5E	5529	Homo sapiens	Luciferase reporter assay	Functional MTI
hsa-miR-19b-3p	12.6306	Down	MIRT004064	Homo sapiens	HIPK3	10114	Homo sapiens	Luciferase reporter assay	Functional MTI
hsa-miR-19b-3p	12.6306	Down	MIRT733112	Homo sapiens	PKNOX1	5316	Homo sapiens	Luciferase reporter assay	Functional MTI
hsa-miR-19b-3p	12.6306	Down	MIRT003371	Homo sapiens	PTEN	5728	Homo sapiens	qRT-PCR//Western blot	Functional MTI
hsa-miR-19b-3p	12.6306	Down	MIRT007271	Homo sapiens	CYP19A1	1588	Homo sapiens	Luciferase reporter assay	Functional MTI
hsa-miR-19b-3p	12.6306	Down	MIRT004309	Homo sapiens	ESR1	2099	Homo sapiens	Western blot//qRT-PCR//Luciferase reporter assay	Functional MTI
hsa-miR-19b-3p	12.6306	Down	MIRT004523	Homo sapiens	BCL2L11	10018	Homo sapiens	Luciferase reporter assay	Functional MTI
hsa-miR-19b-3p	12.6306	Down	MIRT004594	Homo sapiens	TGFBR2	7048	Homo sapiens	Luciferase reporter assay	Functional MTI
hsa-miR-19b-3p	12.6306	Down	MIRT003371	Homo sapiens	PTEN	5728	Homo sapiens	Luciferase reporter assay//qRT-PCR//Western blot	Functional MTI
hsa-miR-19b-3p	12.6306	Down	MIRT003371	Homo sapiens	PTEN	5728	Homo sapiens	In situ hybridization//Luciferase reporter assay//qRT-PCR//Western blot	Functional MTI
hsa-miR-19b-3p	12.6306	Down	MIRT031114	Homo sapiens	HIPK1	204851	Homo sapiens	Immunofluorescence//Luciferase reporter assay//Microarray//qRT-PCR//Western blot	Functional MTI
hsa-miR-19b-3p	12.6306	Down	MIRT734360	Homo sapiens	PITX1	5307	Homo sapiens	Luciferase reporter assay//Western blot	Functional MTI
hsa-miR-19b-3p	12.6306	Down	MIRT007272	Homo sapiens	GCM1	8521	Homo sapiens	Luciferase reporter assay	Functional MTI
hsa-miR-19b-3p	12.6306	Down	MIRT031156	Homo sapiens	SMAD4	4089	Homo sapiens	Luciferase reporter assay	Functional MTI
hsa-miR-19b-3p	12.6306	Down	MIRT003371	Homo sapiens	PTEN	5728	Homo sapiens	Luciferase reporter assay	Functional MTI
hsa-miR-19b-3p	12.6306	Down	MIRT053763	Homo sapiens	MXD1	4084	Homo sapiens	Luciferase reporter assay//qRT-PCR//Western blot	Functional MTI
hsa-miR-19b-3p	12.6306	Down	MIRT004523	Homo sapiens	BCL2L11	10018	Homo sapiens	Luciferase reporter assay	Functional MTI
hsa-miR-19b-3p	12.6306	Down	MIRT006647	Homo sapiens	TLR2	7097	Homo sapiens	Luciferase reporter assay//qRT-PCR//Western blot	Functional MTI
hsa-miR-19b-3p	12.6306	Down	MIRT031210	Homo sapiens	MYCN	4613	Homo sapiens	Reporter assay	Functional MTI
hsa-miR-19b-3p	12.6306	Down	MIRT004933	Homo sapiens	BMPR2	659	Homo sapiens	Luciferase reporter assay	Functional MTI
hsa-miR-19b-3p	12.6306	Down	MIRT438807	Homo sapiens	DNMT1	1786	Homo sapiens	Luciferase reporter assay	Functional MTI
hsa-miR-19b-3p	12.6306	Down	MIRT252921	Homo sapiens	BCL3	602	Homo sapiens	Immunohistochemistry//Luciferase reporter assay//qRT-PCR//Western blot	Functional MTI
hsa-miR-19b-3p	12.6306	Down	MIRT438624	Homo sapiens	TP53	7157	Homo sapiens	Immunoblot//Immunohistochemistry//Luciferase reporter assay//qRT-PCR	Functional MTI
hsa-miR-19b-3p	12.6306	Down	MIRT006742	Homo sapiens	PRKAA1	5562	Homo sapiens	Luciferase reporter assay	Functional MTI
hsa-miR-19b-3p	12.6306	Down	MIRT006476	Homo sapiens	CUL5	8065	Homo sapiens	qRT-PCR//Western blot	Functional MTI
hsa-miR-19b-3p	12.6306	Down	MIRT004066	Homo sapiens	MYLIP	29116	Homo sapiens	Luciferase reporter assay	Functional MTI
hsa-miR-21-5p	-1.08011	Up	MIRT005328	Homo sapiens	TP53BP2	7159	Homo sapiens	Luciferase reporter assay//qRT-PCR	Functional MTI
hsa-miR-21-5p	-1.08011	Up	MIRT006989	Homo sapiens	FASLG	356	Homo sapiens	Luciferase reporter assay//Western blot	Functional MTI
hsa-miR-21-5p	-1.08011	Up	MIRT001190	Homo sapiens	PTEN	5728	Homo sapiens	Luciferase reporter assay//qRT-PCR//Western blot	Functional MTI
hsa-miR-21-5p	-1.08011	Up	MIRT005331	Homo sapiens	PPIF	10105	Homo sapiens	Luciferase reporter assay//qRT-PCR	Functional MTI
hsa-miR-21-5p	-1.08011	Up	MIRT003054	Homo sapiens	PDCD4	27250	Homo sapiens	GFP reporter assay//Northern blot//qRT-PCR//Western blot//ASO assay	Functional MTI
hsa-miR-21-5p	-1.08011	Up	MIRT001980	Homo sapiens	TPM1	7168	Homo sapiens	Luciferase reporter assay	Functional MTI
hsa-miR-21-5p	-1.08011	Up	MIRT005330	Homo sapiens	TGFBR3	7049	Homo sapiens	Luciferase reporter assay//qRT-PCR	Functional MTI
hsa-miR-21-5p	-1.08011	Up	MIRT001190	Homo sapiens	PTEN	5728	Homo sapiens	Flow//Immunohistochemistry//Microarray//qRT-PCR//Western blot	Functional MTI
hsa-miR-21-5p	-1.08011	Up	MIRT005325	Homo sapiens	HNRNPK	3190	Homo sapiens	Luciferase reporter assay//qRT-PCR	Functional MTI
hsa-miR-21-5p	-1.08011	Up	MIRT001190	Homo sapiens	PTEN	5728	Homo sapiens	Luciferase reporter assay	Functional MTI
hsa-miR-21-5p	-1.08011	Up	MIRT005324	Homo sapiens	TOPORS	10210	Homo sapiens	Luciferase reporter assay//qRT-PCR	Functional MTI
hsa-miR-21-5p	-1.08011	Up	MIRT005327	Homo sapiens	DAXX	1616	Homo sapiens	Luciferase reporter assay//qRT-PCR//Western blot	Functional MTI
hsa-miR-21-5p	-1.08011	Up	MIRT000171	Homo sapiens	NCAPG	64151	Homo sapiens	Luciferase reporter assay//Quantitative proteomic approach	Functional MTI
hsa-miR-21-5p	-1.08011	Up	MIRT001190	Homo sapiens	PTEN	5728	Homo sapiens	Luciferase reporter assay//Microarray//Northern blot//qRT-PCR//Western blot	Functional MTI
hsa-miR-21-5p	-1.08011	Up	MIRT732679	Homo sapiens	EGLN1	54583	Homo sapiens	Luciferase reporter assay	Functional MTI
hsa-miR-21-5p	-1.08011	Up	MIRT000157	Homo sapiens	CDC25A	993	Homo sapiens	Luciferase reporter assay	Functional MTI
hsa-miR-21-5p	-1.08011	Up	MIRT031059	Homo sapiens	FBXO11	80204	Homo sapiens	Luciferase reporter assay	Functional MTI
hsa-miR-21-5p	-1.08011	Up	MIRT003988	Homo sapiens	RASA1	5921	Homo sapiens	Luciferase reporter assay//Western blot	Functional MTI
hsa-miR-21-5p	-1.08011	Up	MIRT000173	Homo sapiens	BASP1	10409	Homo sapiens	Luciferase reporter assay//Quantitative proteomic approach	Functional MTI
hsa-miR-21-5p	-1.08011	Up	MIRT006821	Homo sapiens	COL4A1	1282	Homo sapiens	Luciferase reporter assay//qRT-PCR	Functional MTI
hsa-miR-21-5p	-1.08011	Up	MIRT000169	Homo sapiens	PLOD3	8985	Homo sapiens	Luciferase reporter assay//Quantitative proteomic approach	Functional MTI
hsa-miR-21-5p	-1.08011	Up	MIRT003988	Homo sapiens	RASA1	5921	Homo sapiens	Luciferase reporter assay//qRT-PCR//Western blot	Functional MTI
hsa-miR-21-5p	-1.08011	Up	MIRT001190	Homo sapiens	PTEN	5728	Homo sapiens	Luciferase reporter assay//qRT-PCR//Western blot	Functional MTI
hsa-miR-21-5p	-1.08011	Up	MIRT732517	Homo sapiens	NAV3	89795	Homo sapiens	Western blot//Luciferase reporter assay/Microarray	Functional MTI
hsa-miR-21-5p	-1.08011	Up	MIRT003054	Homo sapiens	PDCD4	27250	Homo sapiens	Luciferase reporter assay	Functional MTI
hsa-miR-21-5p	-1.08011	Up	MIRT030954	Homo sapiens	PTPN14	5784	Homo sapiens	Immunohistochemistry//Luciferase reporter assay//qRT-PCR//Western blot	Functional MTI
hsa-miR-21-5p	-1.08011	Up	MIRT001191	Homo sapiens	E2F1	1869	Homo sapiens	qRT-PCR//Western blot	Functional MTI
hsa-miR-21-5p	-1.08011	Up	MIRT001190	Homo sapiens	PTEN	5728	Homo sapiens	qRT-PCR//Western blot	Functional MTI
hsa-miR-21-5p	-1.08011	Up	MIRT005329	Homo sapiens	TP63	8626	Homo sapiens	Luciferase reporter assay//qRT-PCR//Western blot	Functional MTI
hsa-miR-21-5p	-1.08011	Up	MIRT003567	Homo sapiens	SERPINB5	5268	Homo sapiens	Luciferase reporter assay//Western blot	Functional MTI
hsa-miR-21-5p	-1.08011	Up	MIRT000159	Homo sapiens	BCL2	596	Homo sapiens	Luciferase reporter assay//Western blot	Functional MTI
hsa-miR-21-5p	-1.08011	Up	MIRT001190	Homo sapiens	PTEN	5728	Homo sapiens	Flow//Microarray//qRT-PCR//Western blot	Functional MTI
hsa-miR-21-5p	-1.08011	Up	MIRT001190	Homo sapiens	PTEN	5728	Homo sapiens	qRT-PCR//Western blot	Functional MTI
hsa-miR-21-5p	-1.08011	Up	MIRT000166	Homo sapiens	TM9SF3	56889	Homo sapiens	Luciferase reporter assay	Functional MTI
hsa-miR-21-5p	-1.08011	Up	MIRT003054	Homo sapiens	PDCD4	27250	Homo sapiens	Luciferase reporter assay	Functional MTI
hsa-miR-21-5p	-1.08011	Up	MIRT003054	Homo sapiens	PDCD4	27250	Homo sapiens	qRT-PCR//Luciferase reporter assay//Western blot	Functional MTI
hsa-miR-21-5p	-1.08011	Up	MIRT005807	Homo sapiens	EGFR	1956	Homo sapiens	Luciferase reporter assay//Microarray//Western blot	Functional MTI
hsa-miR-21-5p	-1.08011	Up	MIRT001190	Homo sapiens	PTEN	5728	Homo sapiens	Luciferase reporter assay	Functional MTI
hsa-miR-21-5p	-1.08011	Up	MIRT001190	Homo sapiens	PTEN	5728	Homo sapiens	Western blot	Functional MTI
hsa-miR-21-5p	-1.08011	Up	MIRT001190	Homo sapiens	PTEN	5728	Homo sapiens	Luciferase reporter assay	Functional MTI
hsa-miR-21-5p	-1.08011	Up	MIRT733305	Homo sapiens	PCGF2	7703	Homo sapiens	qRT-PCR//Western blot	Functional MTI
hsa-miR-21-5p	-1.08011	Up	MIRT001190	Homo sapiens	PTEN	5728	Homo sapiens	Western blot	Functional MTI
hsa-miR-21-5p	-1.08011	Up	MIRT001190	Homo sapiens	PTEN	5728	Homo sapiens	Flow//Luciferase reporter assay//qRT-PCR//Western blot	Functional MTI
hsa-miR-21-5p	-1.08011	Up	MIRT001190	Homo sapiens	PTEN	5728	Homo sapiens	Northern blot//qRT-PCR//Western blot//Reporter assay	Functional MTI
hsa-miR-21-5p	-1.08011	Up	MIRT004318	Homo sapiens	ERBB2	2064	Homo sapiens	qRT-PCR//Western blot	Functional MTI
hsa-miR-21-5p	-1.08011	Up	MIRT000168	Homo sapiens	RPS7	6201	Homo sapiens	Microarray//Western blot	Functional MTI
hsa-miR-21-5p	-1.08011	Up	MIRT000167	Homo sapiens	RTN4	57142	Homo sapiens	Luciferase reporter assay//Quantitative proteomic approach	Functional MTI
hsa-miR-21-5p	-1.08011	Up	MIRT001190	Homo sapiens	PTEN	5728	Homo sapiens	Luciferase reporter assay//Western blot//qRT-PCR	Functional MTI
hsa-miR-21-5p	-1.08011	Up	MIRT030838	Homo sapiens	DDAH1	23576	Homo sapiens	qRT-PCR//Western blot	Functional MTI
hsa-miR-21-5p	-1.08011	Up	MIRT001190	Homo sapiens	PTEN	5728	Homo sapiens	qRT-PCR//Western blot	Functional MTI
hsa-miR-21-5p	-1.08011	Up	MIRT001190	Homo sapiens	PTEN	5728	Homo sapiens	Immunohistochemistry//Luciferase reporter assay//qRT-PCR//Western blot	Functional MTI
hsa-miR-21-5p	-1.08011	Up	MIRT003054	Homo sapiens	PDCD4	27250	Homo sapiens	Luciferase reporter assay//Westren blot//Reporter assay	Functional MTI
hsa-miR-21-5p	-1.08011	Up	MIRT001190	Homo sapiens	PTEN	5728	Homo sapiens	Immunohistochemistry//Luciferase reporter assay//qRT-PCR//Western blot	Functional MTI
hsa-miR-21-5p	-1.08011	Up	MIRT003054	Homo sapiens	PDCD4	27250	Homo sapiens	Western blot	Functional MTI
hsa-miR-21-5p	-1.08011	Up	MIRT001980	Homo sapiens	TPM1	7168	Homo sapiens	Luciferase reporter assay	Functional MTI
hsa-miR-21-5p	-1.08011	Up	MIRT001980	Homo sapiens	TPM1	7168	Homo sapiens	Luciferase reporter assay	Functional MTI
hsa-miR-21-5p	-1.08011	Up	MIRT006997	Homo sapiens	SOD3	6649	Homo sapiens	Luciferase reporter assay	Functional MTI
hsa-miR-21-5p	-1.08011	Up	MIRT000159	Homo sapiens	BCL2	596	Homo sapiens	ChIP-seq//Immunofluorescence//Western blot	Functional MTI
hsa-miR-21-5p	-1.08011	Up	MIRT003054	Homo sapiens	PDCD4	27250	Homo sapiens	Western blot//Northern blot//qRT-PCR//Luciferase reporter assay	Functional MTI
hsa-miR-21-5p	-1.08011	Up	MIRT001189	Homo sapiens	TGFBR2	7048	Homo sapiens	Luciferase reporter assay	Functional MTI
hsa-miR-21-5p	-1.08011	Up	MIRT001190	Homo sapiens	PTEN	5728	Homo sapiens	Flow//Luciferase reporter assay//qRT-PCR//Western blot	Functional MTI
hsa-miR-21-5p	-1.08011	Up	MIRT001189	Homo sapiens	TGFBR2	7048	Homo sapiens	Immunofluorescence//Luciferase reporter assay//qRT-PCR//Western blot	Functional MTI
hsa-miR-21-5p	-1.08011	Up	MIRT001190	Homo sapiens	PTEN	5728	Homo sapiens	qRT-PCR//Western blot	Functional MTI
hsa-miR-21-5p	-1.08011	Up	MIRT001190	Homo sapiens	PTEN	5728	Homo sapiens	qRT-PCR//Luciferase reporter assay//Western blot	Functional MTI
hsa-miR-21-5p	-1.08011	Up	MIRT030860	Homo sapiens	PIK3R1	5295	Homo sapiens	Luciferase reporter assay//qRT-PCR//Western blot	Functional MTI
hsa-miR-21-5p	-1.08011	Up	MIRT001190	Homo sapiens	PTEN	5728	Homo sapiens	qRT-PCR//Western blot	Functional MTI
hsa-miR-21-5p	-1.08011	Up	MIRT031019	Homo sapiens	AKT2	208	Homo sapiens	Western blot;Other	Functional MTI
hsa-miR-21-5p	-1.08011	Up	MIRT001190	Homo sapiens	PTEN	5728	Homo sapiens	Luciferase reporter assay//qRT-PCR//Western blot	Functional MTI
hsa-miR-21-5p	-1.08011	Up	MIRT001190	Homo sapiens	PTEN	5728	Homo sapiens	qRT-PCR//Luciferase reporter assay//Western blot	Functional MTI
hsa-miR-21-5p	-1.08011	Up	MIRT000672	Homo sapiens	SPRY2	10253	Homo sapiens	qRT-PCR//Western blot	Functional MTI
hsa-miR-21-5p	-1.08011	Up	MIRT000159	Homo sapiens	BCL2	596	Homo sapiens	Western blot	Functional MTI
hsa-miR-21-5p	-1.08011	Up	MIRT001190	Homo sapiens	PTEN	5728	Homo sapiens	Luciferase reporter assay//Western blot	Functional MTI
hsa-miR-21-5p	-1.08011	Up	MIRT000019	Homo sapiens	RASGRP1	10125	Homo sapiens	qRT-PCR//Luciferase reporter assay//Western blot	Functional MTI
hsa-miR-21-5p	-1.08011	Up	MIRT437893	Homo sapiens	SETD2	29072	Homo sapiens	ChIP-seq//Luciferase reporter assay	Functional MTI
hsa-miR-21-5p	-1.08011	Up	MIRT007362	Homo sapiens	SMAD7	4092	Homo sapiens	Luciferase reporter assay//Western blot	Functional MTI
hsa-miR-21-5p	-1.08011	Up	MIRT030838	Homo sapiens	DDAH1	23576	Homo sapiens	Luciferase reporter assay//qRT-PCR//Western blot	Functional MTI
hsa-miR-21-5p	-1.08011	Up	MIRT733614	Homo sapiens	OXTR	5021	Homo sapiens	Luciferase reporter assay	Functional MTI
hsa-miR-21-5p	-1.08011	Up	MIRT001190	Homo sapiens	PTEN	5728	Homo sapiens	Luciferase reporter assay//Western blot	Functional MTI
hsa-miR-21-5p	-1.08011	Up	MIRT732931	Homo sapiens	PSMD9	5715	Homo sapiens	Flow//qRT-PCR//Western blot	Functional MTI
hsa-miR-21-5p	-1.08011	Up	MIRT001190	Homo sapiens	PTEN	5728	Homo sapiens	Flow//qRT-PCR//Western blot	Functional MTI
hsa-miR-21-5p	-1.08011	Up	MIRT054356	Homo sapiens	MYD88	4615	Homo sapiens	Chip//ELISA//Flow cytometry//Luciferase reporter assay//QRTPCR//Western blot	Functional MTI
hsa-miR-21-5p	-1.08011	Up	MIRT731121	Homo sapiens	CASC2	255082	Homo sapiens	qRT-PCR//Luciferase reporter assay//Immunoprecipitaion//Western blot	Functional MTI
hsa-miR-21-5p	-1.08011	Up	MIRT006236	Homo sapiens	SP1	6667	Homo sapiens	Luciferase reporter assay//Western blot	Functional MTI
hsa-miR-21-5p	-1.08011	Up	MIRT001190	Homo sapiens	PTEN	5728	Homo sapiens	GFP reporter assay//Northern blot//qRT-PCR//Western blot//ASO assay	Functional MTI
hsa-miR-21-5p	-1.08011	Up	MIRT732463	Homo sapiens	TAP1	6890	Homo sapiens	Luciferase reporter assay//Western blot	Functional MTI
hsa-miR-21-5p	-1.08011	Up	MIRT007362	Homo sapiens	SMAD7	4092	Homo sapiens	Immunocytochemistry//Immunofluorescence//Immunohistochemistry//Luciferase reporter assay//Western blot	Functional MTI
hsa-miR-21-5p	-1.08011	Up	MIRT001190	Homo sapiens	PTEN	5728	Homo sapiens	Immunocytochemistry//Luciferase reporter assay//Northern blot//qRT-PCR//Western blot//Microarray//Reporter assay	Functional MTI
hsa-miR-21-5p	-1.08011	Up	MIRT000954	Homo sapiens	TIMP3	7078	Homo sapiens	Luciferase reporter assay//Western blot	Functional MTI
hsa-miR-21-5p	-1.08011	Up	MIRT001190	Homo sapiens	PTEN	5728	Homo sapiens	Immunocytochemistry//Luciferase reporter assay//qRT-PCR//Western blot	Functional MTI
hsa-miR-21-5p	-1.08011	Up	MIRT001190	Homo sapiens	PTEN	5728	Homo sapiens	Immunohistochemistry//Luciferase reporter assay//qRT-PCR//Western blot	Functional MTI
hsa-miR-21-5p	-1.08011	Up	MIRT030837	Homo sapiens	SERPINI1	5274	Homo sapiens	Flow//Immunohistochemistry//Luciferase reporter assay//Microarray//qRT-PCR//Western blot	Functional MTI
hsa-miR-21-5p	-1.08011	Up	MIRT053151	Homo sapiens	SMN1	6606	Homo sapiens	Luciferase reporter assay//Western blot	Functional MTI
hsa-miR-21-5p	-1.08011	Up	MIRT001190	Homo sapiens	PTEN	5728	Homo sapiens	Luciferase reporter assay//qRT-PCR	Functional MTI
hsa-miR-21-5p	-1.08011	Up	MIRT001190	Homo sapiens	PTEN	5728	Homo sapiens	FACS//Luciferase reporter assay//qRT-PCR//Western blot	Functional MTI
hsa-miR-21-5p	-1.08011	Up	MIRT003054	Homo sapiens	PDCD4	27250	Homo sapiens	qRT-PCR//Western blot	Functional MTI
hsa-miR-21-5p	-1.08011	Up	MIRT003567	Homo sapiens	SERPINB5	5268	Homo sapiens	Luciferase reporter assay	Functional MTI
hsa-miR-21-5p	-1.08011	Up	MIRT000954	Homo sapiens	TIMP3	7078	Homo sapiens	Luciferase reporter assay//Western blot//qRT-PCR//Reporter assay;Western blot;qRT-PCR;Microarray;Other	Functional MTI
hsa-miR-21-5p	-1.08011	Up	MIRT000954	Homo sapiens	TIMP3	7078	Homo sapiens	qRT-PCR//Luciferase reporter assay//Western blot	Functional MTI
hsa-miR-21-5p	-1.08011	Up	MIRT733326	Homo sapiens	BMI1	648	Homo sapiens	ChIP-seq//Immunofluorescence//Immunohistochemistry//Luciferase reporter assay//qRT-PCR//Western blot	Functional MTI
hsa-miR-21-5p	-1.08011	Up	MIRT007085	Homo sapiens	TCF21	6943	Homo sapiens	Luciferase reporter assay	Functional MTI
hsa-miR-21-5p	-1.08011	Up	MIRT035524	Homo sapiens	BCL6	604	Homo sapiens	Luciferase reporter assay	Functional MTI
hsa-miR-21-5p	-1.08011	Up	MIRT000969	Homo sapiens	RECK	8434	Homo sapiens	Immunofluorescence//Immunohistochemistry//qRT-PCR//Western blot	Functional MTI
hsa-miR-21-5p	-1.08011	Up	MIRT002416	Homo sapiens	BTG2	7832	Homo sapiens	semi-qRT-PCR//GFP reporter assay//Western blot//Luciferase reporter assay	Functional MTI
hsa-miR-21-5p	-1.08011	Up	MIRT002416	Homo sapiens	BTG2	7832	Homo sapiens	Western blot	Functional MTI
hsa-miR-21-5p	-1.08011	Up	MIRT030717	Homo sapiens	VEGFA	7422	Homo sapiens	Western blot;qRT-PCR	Functional MTI
hsa-miR-21-5p	-1.08011	Up	MIRT006515	Homo sapiens	ANP32A	8125	Homo sapiens	Luciferase reporter assay//qRT-PCR//Western blot	Functional MTI
hsa-miR-21-5p	-1.08011	Up	MIRT001190	Homo sapiens	PTEN	5728	Homo sapiens	Immunohistochemistry//qRT-PCR//Western blot	Functional MTI
hsa-miR-21-5p	-1.08011	Up	MIRT006989	Homo sapiens	FASLG	356	Homo sapiens	Luciferase reporter assay//qRT-PCR//Western blot	Functional MTI
hsa-miR-21-5p	-1.08011	Up	MIRT000172	Homo sapiens	DERL1	79139	Homo sapiens	Luciferase reporter assay//Quantitative proteomic approach	Functional MTI
hsa-miR-21-5p	-1.08011	Up	MIRT003567	Homo sapiens	SERPINB5	5268	Homo sapiens	Reporter assay;Western blot;qRT-PCR	Functional MTI
hsa-miR-21-5p	-1.08011	Up	MIRT003567	Homo sapiens	SERPINB5	5268	Homo sapiens	Reporter assay	Functional MTI
hsa-miR-21-5p	-1.08011	Up	MIRT005429	Homo sapiens	MSH2	4436	Homo sapiens	Luciferase reporter assay//Northern blot//qRT-PCR//Western blot	Functional MTI
hsa-miR-21-5p	-1.08011	Up	MIRT001190	Homo sapiens	PTEN	5728	Homo sapiens	qRT-PCR//Western blot	Functional MTI
hsa-miR-21-5p	-1.08011	Up	MIRT000159	Homo sapiens	BCL2	596	Homo sapiens	Western blot;Other	Functional MTI
hsa-miR-21-5p	-1.08011	Up	MIRT001190	Homo sapiens	PTEN	5728	Homo sapiens	qRT-PCR//Western blot	Functional MTI
hsa-miR-21-5p	-1.08011	Up	MIRT003054	Homo sapiens	PDCD4	27250	Homo sapiens	Luciferase reporter assay//qRT-PCR//Western blot	Functional MTI
hsa-miR-21-5p	-1.08011	Up	MIRT001190	Homo sapiens	PTEN	5728	Homo sapiens	Luciferase reporter assay	Functional MTI
hsa-miR-21-5p	-1.08011	Up	MIRT002416	Homo sapiens	BTG2	7832	Homo sapiens	Luciferase reporter assay//qRT-PCR//Western blot	Functional MTI
hsa-miR-21-5p	-1.08011	Up	MIRT005717	Homo sapiens	ISCU	23479	Homo sapiens	Immunoblot//Immunohistochemistry//Luciferase reporter assay//qRT-PCR//Western blot	Functional MTI
hsa-miR-21-5p	-1.08011	Up	MIRT732457	Homo sapiens	ICOSLG	23308	Homo sapiens	Luciferase reporter assay//Western blot	Functional MTI
hsa-miR-21-5p	-1.08011	Up	MIRT438487	Homo sapiens	SIRT2	22933	Homo sapiens	Western blot	Functional MTI
hsa-miR-21-5p	-1.08011	Up	MIRT001190	Homo sapiens	PTEN	5728	Homo sapiens	Luciferase reporter assay	Functional MTI
hsa-miR-21-5p	-1.08011	Up	MIRT735309	Homo sapiens	CASP8	841	Homo sapiens	In situ hybridization//Luciferase reporter assay//Northern blot//qRT-PCR//Western blot	Functional MTI
hsa-miR-21-5p	-1.08011	Up	MIRT006989	Homo sapiens	FASLG	356	Homo sapiens	Luciferase reporter assay//qRT-PCR//Western blot	Functional MTI
hsa-miR-21-5p	-1.08011	Up	MIRT000159	Homo sapiens	BCL2	596	Homo sapiens	Luciferase reporter assay	Functional MTI
hsa-miR-21-5p	-1.08011	Up	MIRT000176	Homo sapiens	JAG1	182	Homo sapiens	Flow//Immunoblot//Luciferase reporter assay//Microarray//qRT-PCR	Functional MTI
hsa-miR-21-5p	-1.08011	Up	MIRT001190	Homo sapiens	PTEN	5728	Homo sapiens	Luciferase reporter assay//qRT-PCR//Western blot	Functional MTI
hsa-miR-21-5p	-1.08011	Up	MIRT001190	Homo sapiens	PTEN	5728	Homo sapiens	Immunohistochemistry//Luciferase reporter assay//qRT-PCR//Western blot	Functional MTI
hsa-miR-21-5p	-1.08011	Up	MIRT000954	Homo sapiens	TIMP3	7078	Homo sapiens	Luciferase reporter assay//Western blot	Functional MTI
hsa-miR-21-5p	-1.08011	Up	MIRT001190	Homo sapiens	PTEN	5728	Homo sapiens	Western blot	Functional MTI
hsa-miR-21-5p	-1.08011	Up	MIRT005429	Homo sapiens	MSH2	4436	Homo sapiens	Immunoblot//Luciferase reporter assay	Functional MTI
hsa-miR-21-5p	-1.08011	Up	MIRT733174	Homo sapiens	FZD6	8323	Homo sapiens	Luciferase reporter assay//qRT-PCR//Western blot	Functional MTI
hsa-miR-21-5p	-1.08011	Up	MIRT001190	Homo sapiens	PTEN	5728	Homo sapiens	Western blot	Functional MTI
hsa-miR-21-5p	-1.08011	Up	MIRT030844	Homo sapiens	TGFB2	7042	Homo sapiens	Luciferase reporter assay	Functional MTI
hsa-miR-21-5p	-1.08011	Up	MIRT001980	Homo sapiens	TPM1	7168	Homo sapiens	Luciferase reporter assay//Western blot//Western blot;qRT-PCR	Functional MTI
hsa-miR-21-5p	-1.08011	Up	MIRT000157	Homo sapiens	CDC25A	993	Homo sapiens	Luciferase reporter assay//Western blot	Functional MTI
hsa-miR-21-5p	-1.08011	Up	MIRT000672	Homo sapiens	SPRY2	10253	Homo sapiens	Luciferase reporter assay//qRT-PCR	Functional MTI
hsa-miR-21-5p	-1.08011	Up	MIRT006989	Homo sapiens	FASLG	356	Homo sapiens	Luciferase reporter assay	Functional MTI
hsa-miR-21-5p	-1.08011	Up	MIRT002090	Homo sapiens	NFIB	4781	Homo sapiens	Luciferase reporter assay//qRT-PCR//Western blot	Functional MTI
hsa-miR-21-5p	-1.08011	Up	MIRT003054	Homo sapiens	PDCD4	27250	Homo sapiens	Luciferase reporter assay//Western blot//Reporter assay;Other//Reporter assay	Functional MTI
hsa-miR-21-5p	-1.08011	Up	MIRT000969	Homo sapiens	RECK	8434	Homo sapiens	qRT-PCR//Western blot	Functional MTI
hsa-miR-21-5p	-1.08011	Up	MIRT001189	Homo sapiens	TGFBR2	7048	Homo sapiens	qRT-PCR//Luciferase reporter assay//Western blot//Reporter assay	Functional MTI
hsa-miR-21-5p	-1.08011	Up	MIRT005429	Homo sapiens	MSH2	4436	Homo sapiens	Luciferase reporter assay//qRT-PCR//Western blot	Functional MTI
hsa-miR-21-5p	-1.08011	Up	MIRT003567	Homo sapiens	SERPINB5	5268	Homo sapiens	ChIP-seq//Immunohistochemistry//Luciferase reporter assay//qRT-PCR//Western blot	Functional MTI
hsa-miR-21-5p	-1.08011	Up	MIRT006422	Homo sapiens	PPARA	5465	Homo sapiens	Luciferase reporter assay//Flow//Immunoprecipitaion//In situ hybridization//qRT-PCR//Western blot	Functional MTI
hsa-miR-21-5p	-1.08011	Up	MIRT001190	Homo sapiens	PTEN	5728	Homo sapiens	qRT-PCR//Western blot	Functional MTI
hsa-miR-21-5p	-1.08011	Up	MIRT005807	Homo sapiens	EGFR	1956	Homo sapiens	Western blot;Other	Functional MTI
hsa-miR-21-5p	-1.08011	Up	MIRT006516	Homo sapiens	SMARCA4	6597	Homo sapiens	Luciferase reporter assay//qRT-PCR//Western blot	Functional MTI
hsa-miR-21-5p	-1.08011	Up	MIRT003054	Homo sapiens	PDCD4	27250	Homo sapiens	Luciferase reporter assay	Functional MTI
hsa-miR-21-5p	-1.08011	Up	MIRT003054	Homo sapiens	PDCD4	27250	Homo sapiens	Immunohistochemistry//qRT-PCR//Western blot	Functional MTI
hsa-miR-21-5p	-1.08011	Up	MIRT000672	Homo sapiens	SPRY2	10253	Homo sapiens	Luciferase reporter assay	Functional MTI
hsa-miR-21-5p	-1.08011	Up	MIRT003054	Homo sapiens	PDCD4	27250	Homo sapiens	Luciferase reporter assay//Western blot	Functional MTI
hsa-miR-21-5p	-1.08011	Up	MIRT031079	Homo sapiens	STAT3	6774	Homo sapiens	Western blot;Other	Functional MTI
hsa-miR-21-5p	-1.08011	Up	MIRT007362	Homo sapiens	SMAD7	4092	Homo sapiens	qRT-PCR//Western blot	Functional MTI
hsa-miR-21-5p	-1.08011	Up	MIRT030694	Homo sapiens	SOX2	6657	Homo sapiens	Immunofluorescence//Luciferase reporter assay//qRT-PCR//Western blot	Functional MTI
hsa-miR-21-5p	-1.08011	Up	MIRT007362	Homo sapiens	SMAD7	4092	Homo sapiens	Luciferase reporter assay	Functional MTI
hsa-miR-21-5p	-1.08011	Up	MIRT003054	Homo sapiens	PDCD4	27250	Homo sapiens	Luciferase reporter assay//qRT-PCR	Functional MTI
hsa-miR-21-5p	-1.08011	Up	MIRT001189	Homo sapiens	TGFBR2	7048	Homo sapiens	Luciferase reporter assay//qRT-PCR//Western blot	Functional MTI
hsa-miR-21-5p	-1.08011	Up	MIRT001189	Homo sapiens	TGFBR2	7048	Homo sapiens	Luciferase reporter assay//Western blot	Functional MTI
hsa-miR-21-5p	-1.08011	Up	MIRT005952	Homo sapiens	ICAM1	3383	Homo sapiens	Luciferase reporter assay//Microarray//qRT-PCR	Functional MTI
hsa-miR-21-5p	-1.08011	Up	MIRT003317	Homo sapiens	RHOB	388	Homo sapiens	Luciferase reporter assay//qRT-PCR//Western blot	Functional MTI
hsa-miR-21-5p	-1.08011	Up	MIRT003054	Homo sapiens	PDCD4	27250	Homo sapiens	Luciferase reporter assay//Western blot	Functional MTI
hsa-miR-21-5p	-1.08011	Up	MIRT006313	Homo sapiens	DOCK4	9732	Homo sapiens	Immunoblot//Luciferase reporter assay//qRT-PCR	Functional MTI
hsa-miR-21-5p	-1.08011	Up	MIRT031078	Homo sapiens	YOD1	55432	Homo sapiens	qRT-PCR//Western blot	Functional MTI
hsa-miR-21-5p	-1.08011	Up	MIRT001190	Homo sapiens	PTEN	5728	Homo sapiens	qRT-PCR//Western blot	Functional MTI
hsa-miR-21-5p	-1.08011	Up	MIRT001190	Homo sapiens	PTEN	5728	Homo sapiens	Immunofluorescence//Immunohistochemistry//qRT-PCR//Western blot	Functional MTI
hsa-miR-21-5p	-1.08011	Up	MIRT000969	Homo sapiens	RECK	8434	Homo sapiens	Luciferase reporter assay//Western blot	Functional MTI
hsa-miR-21-5p	-1.08011	Up	MIRT003054	Homo sapiens	PDCD4	27250	Homo sapiens	Luciferase reporter assay//qRT-PCR//Quantitative proteomic approach	Functional MTI
hsa-miR-21-5p	-1.08011	Up	MIRT031079	Homo sapiens	STAT3	6774	Homo sapiens	Western blot	Functional MTI
hsa-miR-21-5p	-1.08011	Up	MIRT002410	Homo sapiens	APAF1	317	Homo sapiens	Luciferase reporter assay//qRT-PCR//Western blot	Functional MTI
hsa-miR-21-5p	-1.08011	Up	MIRT732464	Homo sapiens	TLR3	7098	Homo sapiens	Luciferase reporter assay//Western blot	Functional MTI
hsa-miR-21-5p	-1.08011	Up	MIRT000954	Homo sapiens	TIMP3	7078	Homo sapiens	Immunofluorescence//Immunohistochemistry//In situ hybridization//qRT-PCR//Western blot	Functional MTI
hsa-miR-21-5p	-1.08011	Up	MIRT005429	Homo sapiens	MSH2	4436	Homo sapiens	Luciferase reporter assay//qRT-PCR//Western blot	Functional MTI
hsa-miR-21-5p	-1.08011	Up	MIRT005430	Homo sapiens	MSH6	2956	Homo sapiens	Luciferase reporter assay//Northern blot//qRT-PCR//Western blot	Functional MTI
hsa-miR-21-5p	-1.08011	Up	MIRT003054	Homo sapiens	PDCD4	27250	Homo sapiens	FACS//Luciferase reporter assay//qRT-PCR//Western blot	Functional MTI
hsa-miR-21-5p	-1.08011	Up	MIRT001190	Homo sapiens	PTEN	5728	Homo sapiens	Luciferase reporter assay//qRT-PCR//Western blot	Functional MTI
hsa-miR-21-5p	-1.08011	Up	MIRT000672	Homo sapiens	SPRY2	10253	Homo sapiens	Luciferase reporter assay	Functional MTI
hsa-miR-21-5p	-1.08011	Up	MIRT003054	Homo sapiens	PDCD4	27250	Homo sapiens	Western blot	Functional MTI
hsa-miR-21-5p	-1.08011	Up	MIRT006797	Homo sapiens	NTF3	4908	Homo sapiens	Luciferase reporter assay//qRT-PCR	Functional MTI
hsa-miR-21-5p	-1.08011	Up	MIRT735215	Homo sapiens	FOXO1	2308	Homo sapiens	Luciferase reporter assay//qRT-PCR//Western blot	Functional MTI
hsa-miR-21-5p	-1.08011	Up	MIRT005773	Homo sapiens	ANKRD46	157567	Homo sapiens	Immunoblot//Immunohistochemistry//Luciferase reporter assay//Microarray//qRT-PCR//Western blot	Functional MTI
hsa-miR-21-5p	-1.08011	Up	MIRT005974	Homo sapiens	CDK2AP1	8099	Homo sapiens	Luciferase reporter assay//qRT-PCR//Western blot//Reporter assay	Functional MTI
hsa-miR-21-5p	-1.08011	Up	MIRT054572	Homo sapiens	GDF5	8200	Homo sapiens	Luciferase reporter assay//qRT-PCR//Western blot	Functional MTI
hsa-miR-21-5p	-1.08011	Up	MIRT000176	Homo sapiens	JAG1	182	Homo sapiens	Luciferase reporter assay	Functional MTI
hsa-miR-21-5p	-1.08011	Up	MIRT000969	Homo sapiens	RECK	8434	Homo sapiens	Luciferase reporter assay//Western blot	Functional MTI
hsa-miR-21-5p	-1.08011	Up	MIRT000961	Homo sapiens	MTAP	4507	Homo sapiens	Western blot//Northern blot//qRT-PCR//Luciferase reporter assay	Functional MTI
hsa-miR-21-5p	-1.08011	Up	MIRT001220	Homo sapiens	LRRFIP1	9208	Homo sapiens	semi-qRT-PCR//Luciferase reporter assay//Western blot	Functional MTI
hsa-miR-21-5p	-1.08011	Up	MIRT054398	Homo sapiens	VHL	7428	Homo sapiens	Immunofluorescence//Immunohistochemistry//Immunoprecipitaion//Luciferase reporter assay//qRT-PCR//Western blot	Functional MTI
hsa-miR-21-5p	-1.08011	Up	MIRT438224	Homo sapiens	CLU	1191	Homo sapiens	Luciferase reporter assay	Functional MTI
hsa-miR-21-5p	-1.08011	Up	MIRT054357	Homo sapiens	IRAK1	3654	Homo sapiens	Chip//ELISA//Flow cytometry//Luciferase reporter assay//QRTPCR//Western blot	Functional MTI
hsa-miR-21-5p	-1.08011	Up	MIRT734892	Homo sapiens	SOCS1	8651	Homo sapiens	Luciferase reporter assay//qRT-PCR//Western blot	Functional MTI
hsa-miR-21-5p	-1.08011	Up	MIRT001190	Homo sapiens	PTEN	5728	Homo sapiens	Luciferase reporter assay//Western blot	Functional MTI
hsa-miR-21-5p	-1.08011	Up	MIRT001190	Homo sapiens	PTEN	5728	Homo sapiens	Luciferase reporter assay	Functional MTI
hsa-miR-21-5p	-1.08011	Up	MIRT001190	Homo sapiens	PTEN	5728	Homo sapiens	Luciferase reporter assay//Western blot//Reporter assay;Western blot;Microarray	Functional MTI
hsa-miR-21-5p	-1.08011	Up	MIRT003567	Homo sapiens	SERPINB5	5268	Homo sapiens	Immunoprecipitaion//Luciferase reporter assay//Microarray//qRT-PCR//Western blot	Functional MTI
hsa-miR-21-5p	-1.08011	Up	MIRT003837	Homo sapiens	BMPR2	659	Homo sapiens	Luciferase reporter assay//qRT-PCR	Functional MTI
hsa-miR-21-5p	-1.08011	Up	MIRT003837	Homo sapiens	BMPR2	659	Homo sapiens	qRT-PCR//Western blot	Functional MTI
hsa-miR-21-5p	-1.08011	Up	MIRT006323	Homo sapiens	DUSP10	11221	Homo sapiens	Luciferase reporter assay//qRT-PCR//Western blot	Functional MTI
hsa-miR-21-5p	-1.08011	Up	MIRT733147	Homo sapiens	ABCB1	5243	Homo sapiens	Flow//qRT-PCR//Western blot	Functional MTI
hsa-miR-21-5p	-1.08011	Up	MIRT006288	Homo sapiens	PIAS3	10401	Homo sapiens	ELISA//qRT-PCR//Western blot	Functional MTI
hsa-miR-21-5p	-1.08011	Up	MIRT732668	Homo sapiens	LRP6	4040	Homo sapiens	Luciferase reporter assay//qRT-PCR//Western blot	Functional MTI
hsa-miR-21-5p	-1.08011	Up	MIRT001190	Homo sapiens	PTEN	5728	Homo sapiens	qRT-PCR//Western blot	Functional MTI
hsa-miR-21-5p	-1.08011	Up	MIRT006199	Homo sapiens	CCL20	6364	Homo sapiens	ELISA//Immunofluorescence//Luciferase reporter assay	Functional MTI
hsa-miR-21-5p	-1.08011	Up	MIRT003054	Homo sapiens	PDCD4	27250	Homo sapiens	ChIP-seq//Immunofluorescence//Immunohistochemistry//Luciferase reporter assay//qRT-PCR//Western blot	Functional MTI
hsa-miR-21-5p	-1.08011	Up	MIRT001190	Homo sapiens	PTEN	5728	Homo sapiens	qRT-PCR//Western blot	Functional MTI
hsa-miR-21-5p	-1.08011	Up	MIRT208864	Homo sapiens	IL12A	3592	Homo sapiens	Luciferase reporter assay//Western blot	Functional MTI
hsa-miR-21-5p	-1.08011	Up	MIRT001189	Homo sapiens	TGFBR2	7048	Homo sapiens	qRT-PCR//Western blot	Functional MTI
hsa-miR-21-5p	-1.08011	Up	MIRT735310	Homo sapiens	TRAF7	84231	Homo sapiens	In situ hybridization//Luciferase reporter assay//Northern blot//qRT-PCR//Western blot	Functional MTI
hsa-miR-21-5p	-1.08011	Up	MIRT732462	Homo sapiens	HMGB1	3146	Homo sapiens	Luciferase reporter assay//Western blot	Functional MTI
hsa-miR-21-5p	-1.08011	Up	MIRT438716	Homo sapiens	GAS5	60674	Homo sapiens	qRT-PCR//Western blot	Functional MTI
hsa-miR-21-5p	-1.08011	Up	MIRT003054	Homo sapiens	PDCD4	27250	Homo sapiens	Luciferase reporter assay//qRT-PCR//Western blot	Functional MTI
hsa-miR-21-5p	-1.08011	Up	MIRT001190	Homo sapiens	PTEN	5728	Homo sapiens	Luciferase reporter assay	Functional MTI
hsa-miR-21-5p	-1.08011	Up	MIRT001208	Homo sapiens	TGFBI	7045	Homo sapiens	Luciferase reporter assay//Western blot	Functional MTI
hsa-miR-21-5p	-1.08011	Up	MIRT005951	Homo sapiens	IL1B	3553	Homo sapiens	Luciferase reporter assay//Microarray//qRT-PCR	Functional MTI
hsa-miR-21-5p	-1.08011	Up	MIRT002416	Homo sapiens	BTG2	7832	Homo sapiens	qRT-PCR//Western blot	Functional MTI
hsa-miR-21-5p	-1.08011	Up	MIRT003054	Homo sapiens	PDCD4	27250	Homo sapiens	Luciferase reporter assay	Functional MTI
hsa-miR-21-5p	-1.08011	Up	MIRT006989	Homo sapiens	FASLG	356	Homo sapiens	Reporter assay;Western blot;Other	Functional MTI
hsa-miR-21-5p	-1.08011	Up	MIRT001190	Homo sapiens	PTEN	5728	Homo sapiens	Western blot	Functional MTI
hsa-miR-21-5p	-1.08011	Up	MIRT005323	Homo sapiens	JMY	133746	Homo sapiens	Luciferase reporter assay//qRT-PCR	Functional MTI
hsa-miR-21-5p	-1.08011	Up	MIRT208864	Homo sapiens	IL12A	3592	Homo sapiens	Luciferase reporter assay//qRT-PCR//Western blot	Functional MTI
hsa-miR-21-5p	-1.08011	Up	MIRT001190	Homo sapiens	PTEN	5728	Homo sapiens	Luciferase reporter assay//	Functional MTI
hsa-miR-21-5p	-1.08011	Up	MIRT003054	Homo sapiens	PDCD4	27250	Homo sapiens	Immunofluorescence//Immunohistochemistry//qRT-PCR//Western blot	Functional MTI
hsa-miR-21-5p	-1.08011	Up	MIRT001188	Homo sapiens	FMOD	2331	Homo sapiens	Western blot	Functional MTI
hsa-miR-21-5p	-1.08011	Up	MIRT005772	Homo sapiens	EIF4A2	1974	Homo sapiens	Immunoblot//Immunohistochemistry//Luciferase reporter assay//Microarray//qRT-PCR//Western blot	Functional MTI
hsa-miR-21-5p	-1.08011	Up	MIRT003054	Homo sapiens	PDCD4	27250	Homo sapiens	Immunofluorescence//Immunohistochemistry//qRT-PCR//Western blot	Functional MTI
hsa-miR-21-5p	-1.08011	Up	MIRT000969	Homo sapiens	RECK	8434	Homo sapiens	qRT-PCR//Western blot	Functional MTI
hsa-miR-21-5p	-1.08011	Up	MIRT001190	Homo sapiens	PTEN	5728	Homo sapiens	Luciferase reporter assay	Functional MTI
hsa-miR-21-5p	-1.08011	Up	MIRT003054	Homo sapiens	PDCD4	27250	Homo sapiens	Reporter assay	Functional MTI
hsa-miR-21-5p	-1.08011	Up	MIRT734699	Homo sapiens	Smad7	81516	Homo sapiens	Luciferase reporter assay//qRT-PCR//Western blot	Functional MTI
hsa-miR-21-5p	-1.08011	Up	MIRT479960	Homo sapiens	CBX4	8535	Homo sapiens	Luciferase reporter assay//Western blot	Functional MTI
hsa-miR-21-5p	-1.08011	Up	MIRT006989	Homo sapiens	FASLG	356	Homo sapiens	Luciferase reporter assay//Western blot	Functional MTI
hsa-miR-21-5p	-1.08011	Up	MIRT003837	Homo sapiens	BMPR2	659	Homo sapiens	Luciferase reporter assay//qRT-PCR//Western blot	Functional MTI
hsa-miR-21-5p	-1.08011	Up	MIRT000969	Homo sapiens	RECK	8434	Homo sapiens	Luciferase reporter assay	Functional MTI
hsa-miR-21-5p	-1.08011	Up	MIRT003054	Homo sapiens	PDCD4	27250	Homo sapiens	Luciferase reporter assay//Western blot//Reporter assay	Functional MTI
hsa-miR-21-5p	-1.08011	Up	MIRT732461	Homo sapiens	CEBPB	1051	Homo sapiens	Luciferase reporter assay//Western blot	Functional MTI
hsa-miR-21-5p	-1.08011	Up	MIRT053173	Homo sapiens	HPGD	3248	Homo sapiens	In situ hybridization//Luciferase reporter assay//qRT-PCR//Western blot	Functional MTI
hsa-miR-21-5p	-1.08011	Up	MIRT000159	Homo sapiens	BCL2	596	Homo sapiens	Luciferase reporter assay//Western blot	Functional MTI
hsa-miR-21-5p	-1.08011	Up	MIRT003054	Homo sapiens	PDCD4	27250	Homo sapiens	qRT-PCR//Western blot	Functional MTI
hsa-miR-21-5p	-1.08011	Up	MIRT006314	Homo sapiens	DOCK5	80005	Homo sapiens	Immunoblot//Luciferase reporter assay//qRT-PCR	Functional MTI
hsa-miR-21-5p	-1.08011	Up	MIRT000177	Homo sapiens	REST	5978	Homo sapiens	Luciferase reporter assay	Functional MTI
hsa-miR-21-5p	-1.08011	Up	MIRT003054	Homo sapiens	PDCD4	27250	Homo sapiens	Luciferase reporter assay	Functional MTI
hsa-miR-21-5p	-1.08011	Up	MIRT001190	Homo sapiens	PTEN	5728	Homo sapiens	Luciferase reporter assay//qRT-PCR//Western blot	Functional MTI
hsa-miR-21-5p	-1.08011	Up	MIRT732588	Homo sapiens	STUB1	10273	Homo sapiens	qRT-PCR//Western blot	Functional MTI
hsa-miR-21-5p	-1.08011	Up	MIRT003054	Homo sapiens	PDCD4	27250	Homo sapiens	Luciferase reporter assay//qRT-PCR//Western blot	Functional MTI
hsa-miR-21-5p	-1.08011	Up	MIRT732933	Homo sapiens	COX2	4513	Homo sapiens	Flow//qRT-PCR//Western blot	Functional MTI
hsa-miR-21-5p	-1.08011	Up	MIRT732712	Homo sapiens	CADM1	23705	Homo sapiens	Luciferase reporter assay	Functional MTI
hsa-miR-21-5p	-1.08011	Up	MIRT052949	Homo sapiens	WWP1	11059	Homo sapiens	qRT-PCR//Western blot	Functional MTI
hsa-miR-21-5p	-1.08011	Up	MIRT003317	Homo sapiens	RHOB	388	Homo sapiens	qRT-PCR//Western blot	Functional MTI
hsa-miR-21-5p	-1.08011	Up	MIRT052948	Homo sapiens	SATB1	6304	Homo sapiens	qRT-PCR//Western blot	Functional MTI
hsa-miR-21-5p	-1.08011	Up	MIRT003054	Homo sapiens	PDCD4	27250	Homo sapiens	qRT-PCR//Western blot	Functional MTI
hsa-miR-21-5p	-1.08011	Up	MIRT003054	Homo sapiens	PDCD4	27250	Homo sapiens	Immunohistochemistry//Western blot	Functional MTI
hsa-miR-21-5p	-1.08011	Up	MIRT005565	Homo sapiens	TIAM1	7074	Homo sapiens	Luciferase reporter assay	Functional MTI
hsa-miR-21-5p	-1.08011	Up	MIRT002410	Homo sapiens	APAF1	317	Homo sapiens	Luciferase reporter assay//qRT-PCR//Western blot	Functional MTI
hsa-miR-21-5p	-1.08011	Up	MIRT000960	Homo sapiens	SOX5	6660	Homo sapiens	Western blot//Northern blot//qRT-PCR//Luciferase reporter assay	Functional MTI
hsa-miR-21-5p	-1.08011	Up	MIRT003054	Homo sapiens	PDCD4	27250	Homo sapiens	Immunohistochemistry//Luciferase reporter assay//qRT-PCR//Western blot	Functional MTI
hsa-miR-21-5p	-1.08011	Up	MIRT438893	Homo sapiens	RHO	6010	Homo sapiens	qRT-PCR//Western blot	Functional MTI
hsa-miR-21-5p	-1.08011	Up	MIRT001190	Homo sapiens	PTEN	5728	Homo sapiens	qRT-PCR//Western blot	Functional MTI
hsa-miR-21-5p	-1.08011	Up	MIRT438438	Homo sapiens	TNFRSF10B	8795	Homo sapiens	Luciferase reporter assay	Functional MTI
hsa-miR-21-5p	-1.08011	Up	MIRT003317	Homo sapiens	RHOB	388	Homo sapiens	Luciferase reporter assay//qRT-PCR//Western blot	Functional MTI
hsa-miR-21-5p	-1.08011	Up	MIRT004287	Homo sapiens	TGIF1	7050	Homo sapiens	Western blot	Functional MTI
hsa-miR-21-5p	-1.08011	Up	MIRT732459	Homo sapiens	UBE2N	7334	Homo sapiens	Luciferase reporter assay//Western blot	Functional MTI
hsa-miR-21-5p	-1.08011	Up	MIRT000159	Homo sapiens	BCL2	596	Homo sapiens	Luciferase reporter assay	Functional MTI
hsa-miR-21-5p	-1.08011	Up	MIRT003054	Homo sapiens	PDCD4	27250	Homo sapiens	Luciferase reporter assay//Western blot	Functional MTI
hsa-miR-21-5p	-1.08011	Up	MIRT006315	Homo sapiens	DOCK7	85440	Homo sapiens	Immunoblot//Luciferase reporter assay//qRT-PCR	Functional MTI
hsa-miR-21-5p	-1.08011	Up	MIRT731893	Homo sapiens	DNM1L	10059	Homo sapiens	Luciferase reporter assay//qRT-PCR//Western blot	Functional MTI
hsa-miR-21-5p	-1.08011	Up	MIRT003054	Homo sapiens	PDCD4	27250	Homo sapiens	Immunohistochemistry//qRT-PCR//Western blot	Functional MTI
hsa-miR-21-5p	-1.08011	Up	MIRT006288	Homo sapiens	PIAS3	10401	Homo sapiens	Luciferase reporter assay	Functional MTI
hsa-miR-21-5p	-1.08011	Up	MIRT006422	Homo sapiens	PPARA	5465	Homo sapiens	qRT-PCR//Western blot	Functional MTI
hsa-miR-21-5p	-1.08011	Up	MIRT003054	Homo sapiens	PDCD4	27250	Homo sapiens	Luciferase reporter assay//Western blot	Functional MTI
hsa-miR-21-5p	-1.08011	Up	MIRT003054	Homo sapiens	PDCD4	27250	Homo sapiens	Luciferase reporter assay	Functional MTI
hsa-miR-21-5p	-1.08011	Up	MIRT005953	Homo sapiens	PLAT	5327	Homo sapiens	Luciferase reporter assay//Microarray//qRT-PCR	Functional MTI
hsa-miR-21-5p	-1.08011	Up	MIRT005737	Homo sapiens	MEF2C	4208	Homo sapiens	Immunofluorescence//In situ hybridization//Luciferase reporter assay	Functional MTI
hsa-miR-21-5p	-1.08011	Up	MIRT076343	Homo sapiens	MAP2K3	5606	Homo sapiens	Immunohistochemistry//Luciferase reporter assay//Western blot	Functional MTI
hsa-miR-21-5p	-1.08011	Up	MIRT004814	Homo sapiens	PCBP1	5093	Homo sapiens	Luciferase reporter assay	Functional MTI
hsa-miR-21-5p	-1.08011	Up	MIRT001190	Homo sapiens	PTEN	5728	Homo sapiens	qRT-PCR//Western blot	Functional MTI
hsa-miR-21-5p	-1.08011	Up	MIRT000969	Homo sapiens	RECK	8434	Homo sapiens	Western blot//qRT-PCR//Luciferase reporter assay//Reporter assay;Western blot;qRT-PCR;Microarray	Functional MTI
hsa-miR-21-5p	-1.08011	Up	MIRT734186	Homo sapiens	MSLN	10232	Homo sapiens	Luciferase reporter assay	Functional MTI
hsa-miR-21-5p	-1.08011	Up	MIRT001220	Homo sapiens	LRRFIP1	9208	Homo sapiens	Immunohistochemistry//Western blot	Functional MTI
hsa-miR-21-5p	-1.08011	Up	MIRT006422	Homo sapiens	PPARA	5465	Homo sapiens	Immunofluorescence//Immunohistochemistry//Immunoprecipitaion//Luciferase reporter assay//qRT-PCR//Western blot	Functional MTI
hsa-miR-21-5p	-1.08011	Up	MIRT003054	Homo sapiens	PDCD4	27250	Homo sapiens	qRT-PCR//Western blot	Functional MTI
hsa-miR-21-5p	-1.08011	Up	MIRT438483	Homo sapiens	IGF1R	3480	Homo sapiens	Luciferase reporter assay	Functional MTI
hsa-miR-21-5p	-1.08011	Up	MIRT003054	Homo sapiens	PDCD4	27250	Homo sapiens	Luciferase reporter assay//Western blot	Functional MTI
hsa-miR-21-5p	-1.08011	Up	MIRT000969	Homo sapiens	RECK	8434	Homo sapiens	qRT-PCR//Luciferase reporter assay//Western blot//Reporter assay;Western blot;Other	Functional MTI
hsa-miR-21-5p	-1.08011	Up	MIRT003054	Homo sapiens	PDCD4	27250	Homo sapiens	Immunohistochemistry//qRT-PCR//Western blot	Functional MTI
hsa-miR-21-5p	-1.08011	Up	MIRT732460	Homo sapiens	BCL10	8915	Homo sapiens	Luciferase reporter assay//Western blot	Functional MTI
hsa-miR-21-5p	-1.08011	Up	MIRT732458	Homo sapiens	TICAM2	353376	Homo sapiens	Luciferase reporter assay//Western blot	Functional MTI
hsa-miR-21-5p	-1.08011	Up	MIRT003054	Homo sapiens	PDCD4	27250	Homo sapiens	Immunohistochemistry//qRT-PCR//Western blot	Functional MTI
hsa-miR-21-5p	-1.08011	Up	MIRT000969	Homo sapiens	RECK	8434	Homo sapiens	Western blot//qRT-PCR//Luciferase reporter assay	Functional MTI
hsa-miR-21-5p	-1.08011	Up	MIRT001221	Homo sapiens	MARCKS	4082	Homo sapiens	Luciferase reporter assay//Western blot	Functional MTI
hsa-miR-21-5p	-1.08011	Up	MIRT003054	Homo sapiens	PDCD4	27250	Homo sapiens	Flow//Luciferase reporter assay//qRT-PCR//Western blot	Functional MTI
hsa-miR-21-5p	-1.08011	Up	MIRT001190	Homo sapiens	PTEN	5728	Homo sapiens	Luciferase reporter assay//qRT-PCR//Western blot	Functional MTI
hsa-miR-21-5p	-1.08011	Up	MIRT005565	Homo sapiens	TIAM1	7074	Homo sapiens	Luciferase reporter assay//Microarray//Northern blot//qRT-PCR	Functional MTI
hsa-miR-21-5p	-1.08011	Up	MIRT003054	Homo sapiens	PDCD4	27250	Homo sapiens	Western blot	Functional MTI
hsa-miR-21-5p	-1.08011	Up	MIRT003054	Homo sapiens	PDCD4	27250	Homo sapiens	Immunoblot//Immunofluorescence//Luciferase reporter assay//qRT-PCR	Functional MTI
hsa-miR-21-5p	-1.08011	Up	MIRT003054	Homo sapiens	PDCD4	27250	Homo sapiens	Western blot	Functional MTI
hsa-miR-21-5p	-1.08011	Up	MIRT003317	Homo sapiens	RHOB	388	Homo sapiens	Luciferase reporter assay//qRT-PCR//Western blot	Functional MTI
hsa-miR-21-5p	-1.08011	Up	MIRT000969	Homo sapiens	RECK	8434	Homo sapiens	Luciferase reporter assay//qRT-PCR//Western blot	Functional MTI
hsa-miR-21-5p	-1.08011	Up	MIRT003054	Homo sapiens	PDCD4	27250	Homo sapiens	Flow//qRT-PCR//Western blot	Functional MTI
hsa-miR-21-5p	-1.08011	Up	MIRT733494	Homo sapiens	SOCS6	9306	Homo sapiens	Luciferase reporter assay//qRT-PCR//Western blot	Functional MTI
hsa-miR-21-5p	-1.08011	Up	MIRT437773	Homo sapiens	NFIA	4774	Homo sapiens	Flow//Western blot	Functional MTI
hsa-miR-22-3p	12.3143	Down	MIRT005903	Homo sapiens	RGS2	5997	Homo sapiens	Luciferase reporter assay//Microarray	Functional MTI
hsa-miR-22-3p	12.3143	Down	MIRT732754	Homo sapiens	MTHFR	4524	Homo sapiens	Immunoblot//Luciferase reporter assay//qRT-PCR//Western blot	Functional MTI
hsa-miR-22-3p	12.3143	Down	MIRT438232	Homo sapiens	CSF1R	1436	Homo sapiens	Luciferase reporter assay//qRT-PCR	Functional MTI
hsa-miR-22-3p	12.3143	Down	MIRT007158	Homo sapiens	IRF5	3663	Homo sapiens	Luciferase reporter assay//qRT-PCR//Western blot	Functional MTI
hsa-miR-22-3p	12.3143	Down	MIRT732525	Homo sapiens	CCNA2	890	Homo sapiens	Luciferase reporter assay	Functional MTI
hsa-miR-22-3p	12.3143	Down	MIRT002474	Homo sapiens	ESR1	2099	Homo sapiens	Luciferase reporter assay//Immunoblot//qRT-PCR	Functional MTI
hsa-miR-22-3p	12.3143	Down	MIRT030657	Homo sapiens	RAB5B	5869	Homo sapiens	Chromatin immunoprecipitation//FACS//Immunohistochemistry//Luciferase reporter assay//Microarray//Next Generation Sequencing (NGS)//Northern blot//qRT-PCR//Western blot	Functional MTI
hsa-miR-22-3p	12.3143	Down	MIRT002474	Homo sapiens	ESR1	2099	Homo sapiens	Western blot	Functional MTI
hsa-miR-22-3p	12.3143	Down	MIRT005900	Homo sapiens	BDNF	627	Homo sapiens	Luciferase reporter assay//Microarray	Functional MTI
hsa-miR-22-3p	12.3143	Down	MIRT005901	Homo sapiens	HTR2C	3358	Homo sapiens	Luciferase reporter assay//Microarray	Functional MTI
hsa-miR-22-3p	12.3143	Down	MIRT006106	Homo sapiens	NCOA1	8648	Homo sapiens	qRT-PCR//Western blot	Functional MTI
hsa-miR-22-3p	12.3143	Down	MIRT052981	Homo sapiens	HDAC6	10013	Homo sapiens	Luciferase reporter assay//Western blot	Functional MTI
hsa-miR-22-3p	12.3143	Down	MIRT053224	Homo sapiens	TET2	54790	Homo sapiens	Flow//Immunofluorescence//Immunohistochemistry//In situ hybridization//Luciferase reporter assay//qRT-PCR//Western blot	Functional MTI
hsa-miR-22-3p	12.3143	Down	MIRT007329	Homo sapiens	SP1	6667	Homo sapiens	Reporter assay	Functional MTI
hsa-miR-22-3p	12.3143	Down	MIRT733278	Homo sapiens	UBR5	51366	Homo sapiens	qRT-PCR//Western blot	Functional MTI
[truncated: 984 more rows]

## Sheet: Gene Ontology Analysis
Cluster	Group	ID	Description	GeneRatio	BgRatio	pvalue	p.adjust	qvalue	geneID	Count
[truncated: 62 more rows]

## Sheet: T2DM patient data
Investigating how platelets alter the genetics of breast cancer
[truncated: 36 more rows]

[truncated: 1 more sheets: Oligonucleotides]
