# Supplementary material for: Platelet-derived microvesicles isolated from type-2 diabetes mellitus patients harbour an altered miRNA signature and drive MDA-MB-231 triple-negative breast cancer cell invasion
Source: PLoS One. 2024 Jun 20;19(6):e0304870. doi: 10.1371/journal.pone.0304870 (PMC11189239; doi:10.1371/journal.pone.0304870)
Supplement: S2 Table — Le CPM normalised expression levels of miRNA transcripts across all samples. (XLSX) [file pone.0304870.s002.xlsx]

## Sheet: Sheet1
Names	C9	C2	C12	C8	C6	C11	C1	C10	D2	D9	D6	D3
hsa-let-7a-2-3p	0	0	0	0	0	0	0	0	0	0	0	0
hsa-let-7a-3p	0	37.511	0	0	0.521501	0	0.346395	0	0	0	0	0
hsa-let-7a-5p	86433.7	64270.1	178889	116371	148261	125476	97114	106960	586.527	263.265	25204.9	1059.43
hsa-let-7b-3p	2.17061	1.10669	2.20349	2.07189	3.65051	3.96878	1.21238	2.14134	1.32699	1.77882	0	14.8618
hsa-let-7b-5p	43844.5	30516.8	59218.8	65350.8	101307	63900.6	49248.3	51366.9	119880	63125	113490	365273
hsa-let-7c-3p	0	0.0582469	0	0	0	0	0	0	0	0	0	0
hsa-let-7c-5p	921.785	521.775	1445.49	1430.29	2524.48	1271.1	1077.81	1716.55	901.023	382.446	7718.58	2978.73
hsa-let-7d-3p	347.297	327.872	131.659	346.558	168.341	270.424	290.452	90.8731	760.362	0	0	0
hsa-let-7d-5p	3790.61	3307.78	5912.52	6090.25	5006.2	3766.37	3732.75	2539.09	4876.67	3604.78	4439.89	14.8618
hsa-let-7e-3p	0	0	0	0	0	0	0	0	0	0	0	0
hsa-let-7e-5p	1702.84	1912.48	10306.8	2668.73	7359.01	4756.38	2932.4	3983.03	4708.14	3121.83	68.306	10605
hsa-let-7f-1-3p	0	0	0	0	0	0	0	0	0	0	0	0
hsa-let-7f-2-3p	0	0	0	0	0	0	0	0	0	0	0	0
hsa-let-7f-5p	79975.7	70041.4	153480	103788	123127	131813	96358.2	105329	1909.53	6691.92	34.153	10634.7
hsa-let-7g-3p	0.361768	30.0554	0	0	0	0	0	0	0	0	0	0
hsa-let-7g-5p	6896.39	4887.26	5154.52	7721.38	8794.38	6289.69	5970.63	6829.27	2726.95	1589.38	16051.9	14626.1
hsa-let-7i-3p	52.4564	0	0	0	0	0	118.467	0	0	381.557	0	0
hsa-let-7i-5p	80529.6	62263.5	56320.7	84270.2	108209	102677	61224.9	97042.6	151397	117268	192589	211008
hsa-miR-1-3p	0	71.2359	247.893	0	103.987	66.1007	372.201	0	0	0	0	0
hsa-miR-1-5p	0	0	0	0	0	0	0	0	0	0	0	0
hsa-miR-100-3p	0	0	0	0	0	0	0	0	0	0	0	0
hsa-miR-100-5p	37.2621	0	0	0	0	0	0	0	0	0	0	0
hsa-miR-101-2-5p	0	0	0	0	0	0	0	0	0	0	0	0
hsa-miR-101-3p	1507.49	2204.41	524.431	1041.33	918.468	663.197	2737.56	1650.97	0	0.88941	0	0
hsa-miR-101-5p	0	0	0	0	0	0	0	0	0	0	0	0
hsa-miR-10226	0	0	0	0	0	0	0	0	0	0	0	0
hsa-miR-10392-3p	0	0	0	0	0	0	0	0	0	0	0	0
hsa-miR-10392-5p	0	0	0	0.138126	0	0	0	0	0	0	0	0
hsa-miR-10393-3p	0	0	4.95786	0	0	0	0	0	0	0	0	0
hsa-miR-10393-5p	0	0	0	0	0	0.410563	0	0	0	0	0	0
hsa-miR-10394-3p	0.361768	0	0	0	0	0	0	101.446	0	0	0	0
hsa-miR-10394-5p	0	0	0	0	0	0	0	0	0	0	0	0
hsa-miR-10395-3p	0	0	0	0	0	0	0	0	0	0	0	0
hsa-miR-10395-5p	0	0	0	0	0	0	0	0	0	0	0	0
hsa-miR-10396a-3p	0	0	0	0	0	0	0	0	0	0	0	0
hsa-miR-10396a-5p	0	0	0	0	0	0	0	0	0	0	0	0
hsa-miR-10396b-3p	0	0	0	0	0	0	0	0	0	0	0	0
hsa-miR-10396b-5p	0	0	0	0	0	0	0	0	0	0	0	0
hsa-miR-10397-3p	0	0	0	0	0	0	0	0	0	0	0	0
hsa-miR-10397-5p	0	0	0	0	0	0	0	0	0	0	0	0
hsa-miR-10398-3p	0	0	0	0	0	0	0	0	0	0	0	0
hsa-miR-10398-5p	0	0	0	0	0	0	0	0	0	0	0	0
hsa-miR-10399-3p	0	29.4147	34.1541	0	0	61.3108	16.9733	0	0	0	0	0
hsa-miR-10399-5p	0	0	0	0	0	55.2892	0	0	0	0	0	0
hsa-miR-103a-1-5p	0	0	0	0	0	0	0	0	0	0	0	0
hsa-miR-103a-2-5p	0	0	0	0	0	0	0	0	0	0	0	0
hsa-miR-103a-3p	0	0	0	0	0	0	0	0	0	0	0	0
hsa-miR-103b	0	0	0	0	0	0	0	0	0	0	0	0
hsa-miR-10400-3p	0	0	0	0	0	0	0	0	0	0	0	0
hsa-miR-10400-5p	0	0	0	0	0	0	0	0	0	0	0	0
hsa-miR-10401-3p	0	0	0	0	0	0	0	0	0	0	0	0
hsa-miR-10401-5p	0	0	0	0	0	0	0	0	0	0	0	0
hsa-miR-105-3p	0	0	0	0	0	0	0	0	0	0	0	0
hsa-miR-105-5p	0	0	0	0	0	0	0	0	0	0	0	0
hsa-miR-10522-5p	0	0	0	0	0	0	0	0	0	0	0	0
hsa-miR-10523-5p	0	0	0	0	0	0	0	0	0	0	0	0
hsa-miR-10524-5p	0	0	0	0	0	0	0	0	0	0	0	0
hsa-miR-10525-3p	0	0	0	0	0	0	0	0	0	0	0	0
hsa-miR-10526-3p	0	0	0	0	0	0	0	0	0	0	0	0
hsa-miR-10527-5p	0	0	0	0	0	0	0	0	0	0	0	0
hsa-miR-106a-3p	0	0	0	0	0	0	0	0	0	0	0	0
hsa-miR-106a-5p	4.70299	25.3956	4.40698	4.14378	2.3989	2.60023	6.23511	20.3427	0	1.77882	0	6.36935
hsa-miR-106b-3p	229.723	238.579	181.788	282.744	263.567	327.493	0	176.393	2898.14	800.469	0	1275.99
hsa-miR-106b-5p	46.6681	63.0231	0	147.242	96.3734	0	0.173197	0	0	0	0	0
hsa-miR-107	338.253	251.685	304.082	268.379	97.7293	144.108	48.8417	407.925	712.591	428.696	68.306	2.12312
hsa-miR-10a-3p	0	0	0	0	0	0	0	0	0	0	0	0
hsa-miR-10a-5p	2.17061	141.365	355.864	65.1954	88.3423	149.856	4.32993	232.469	1332.29	363.769	0	0
hsa-miR-10b-3p	0	0	0	0	0	0	0	0	0	0	0	0
hsa-miR-10b-5p	0	0.116494	0.550873	0	0.2086	32.7082	169.907	0.535335	1.32699	0	0	0
hsa-miR-11181-3p	0	0	0	0	0	0	0	0	0	0	0	0
hsa-miR-11181-5p	0	0	0	0	0	0	0	0	0	0	0	0
hsa-miR-11399	0	0	0	0	0	0	0	0	0	0	0	0
hsa-miR-11400	0	74.09	0.550873	0.138126	0.312901	0.136854	0	0.133834	623.683	798.69	0	0
hsa-miR-11401	0	0	0	30.1114	0	0	0	0	0	0	0	0
hsa-miR-1178-3p	0	0	0	0	0	0	0	0	0	0	0	0
hsa-miR-1178-5p	0	0	0	0	0	0	0	0	0	0	0	0
hsa-miR-1179	47.0299	61.7999	54.5364	41.8522	40.8857	27.9183	0	3.61351	0	0	0	0
hsa-miR-1180-3p	0	0	0	0	0	0	0	0	0	0	0	0
hsa-miR-1180-5p	0	0	0	0	0	0	0	0	0	0	0	0
hsa-miR-1181	0	0	0	0	0	0	0	0	0	0	0	0
hsa-miR-1182	0	0	0	0	0	0	0	0	0	0	0	0
hsa-miR-1183	0	0	0	0	0	0	0	0	0	0	0	0
hsa-miR-1184	0	0	0	0	0	0	0	0	0	0	0	0
hsa-miR-1185-1-3p	0	0	0	0	0	0	0	0	0	0	0	0
hsa-miR-1185-2-3p	0	0	0	0	0	0	0	0	0	0	34.153	0
hsa-miR-1185-5p	0	0	0	0	0	0	0	0	0	0	0	0
hsa-miR-1193	0	0	0	0	0	0	0	0	0	0	0	0
hsa-miR-1197	0	0	25.3402	0	0	0	0	0	0	0	0	0
hsa-miR-1199-3p	0	0	0	0	0	0	0	0	0	0	0	0
hsa-miR-1199-5p	0	0	0	0	0	0	0	0	0	0	0	0
hsa-miR-1200	0	0	0	0	0	0	0	0	0	0	0	0
hsa-miR-1202	0	0	0	0	0	0	0	0	0	0	0	0
hsa-miR-1203	0	0	0	0	0	0	0	0	0	0	0	0
hsa-miR-1204	0	0	0	0	0	0	0	0	0	0	0	0
hsa-miR-1205	0	0	0	0	0	0	0	0	0	0	0	0
hsa-miR-1206	0	0	0	0	0	0	0	0	0	0	0	0
hsa-miR-1207-3p	0	0	0	0	0	0	0.173197	0	0	0	0	0
hsa-miR-1207-5p	0	0	0	0	0	0	0	0	0	0	0	0
hsa-miR-1208	0	0.698962	0	0	0	0	0	0	0	0	0	0
hsa-miR-12113	0	0	0	0	0	0	0	0	0	0	0	0
hsa-miR-12114	0	0	0	0	0	0	0	0	0	0	0	0
hsa-miR-12115	0	0	0	0	0	0	0	0	0	0	0	0
hsa-miR-12116	0	0	0	0	0	0	0	0	0	0	0	0
hsa-miR-12117	0	0	0	0	0	0	0	0	0	0	0	0
hsa-miR-12118	0	0	0	0	0	0	0	0	0	0	0	0
hsa-miR-12119	0	0	0	0	0	0	0	0	0	0	0	0
hsa-miR-12120	0	0	0	0	0	0	0	0	0	0	0	0
hsa-miR-12121	0	0	0	0	0	0	0	0	0	0	0	0
hsa-miR-12122	0	0	0	0	0	0	0	0	0	0	0	0
hsa-miR-12123	0	0	0	0	0	0	0	0	0	0	0	0
hsa-miR-12124	0	0	0	0	0	0	0	0	0	0	0	0
hsa-miR-12125	0	0	0	0	0	0	0	0	0	0	0	0
hsa-miR-12126	0	0	0	0	0	0	0	0	0	0	0	0
hsa-miR-12127	0	0	0	0	0	0	0	0	0	0	0	0
hsa-miR-12128	0	0	0	0	0	0	0	0	0	0	0	0
hsa-miR-12129	0	0	0	0	0	0	0	0	0	0	0	0
hsa-miR-12130	0	0	0	0	0	0	0	0	0	0	0	0
hsa-miR-12131	0	0	0	0	0	0	0	0	0	0	0	0
hsa-miR-12132	0	0	0	0	0	0	0	0	0	0	0	0
hsa-miR-12133	0	0	0	0	0	0	0	0	0	0	0	0
hsa-miR-12135	0	0	0	0	0	0	0	0	0	0	0	0
hsa-miR-12136	2751.61	1601.15	6821.46	2641.93	5119.78	2683.58	1784.97	2161.68	0	0	0	0
hsa-miR-122-3p	0	0	0	0	0	0	0	0	0	0	0	0
hsa-miR-122-5p	0	46.248	31.9506	105.114	133.087	26.4129	272.959	0	0	0	0	0
hsa-miR-1224-3p	0	0	0	0	0	0	0	0	0	0	0	0
hsa-miR-1224-5p	0	0	0	0	0	0	0	0	0	0	0	0
hsa-miR-1225-3p	0	0	0	0	0	0	0	0	0	0	0	0
hsa-miR-1225-5p	0	0	0	0	27.431	0	0	0	0	0	0	0
hsa-miR-1226-3p	0.723536	77.0024	32.5015	0	39.947	0	0	84.9844	0	0	0	0
hsa-miR-1226-5p	0	0	0	0	0	0	0	0	0	0	0	0
hsa-miR-1227-3p	0	0	0	0	0	0	0	0	0	0	0	0
hsa-miR-1227-5p	0	0	0	0	0	0	0	0	0	0	0	0
hsa-miR-1228-3p	0	0	0	0	0	0	0	0	0	0	0	0
hsa-miR-1228-5p	0	0	0	0	0	0	0	0	0	0	0	0
hsa-miR-1229-3p	129.513	30.8126	0	70.4442	43.2846	0	137.865	0	0	0	0	0
hsa-miR-1229-5p	0	0	0	0	0	0	0	0	0	0	0	0
hsa-miR-122b-3p	0	0	0	0	0	0	0	0	0	0	0	0
hsa-miR-122b-5p	0	0	0	0	0	0	0	0	0	0	0	0
hsa-miR-1231	0	0	0	0	0	0	0	0	0	0	0	0
hsa-miR-1233-3p	0	0	0	0	0	0	0	0	0	0	0	0
hsa-miR-1233-5p	0	0	0	0	0	0	0	0	0	0	0	0
hsa-miR-1234-3p	0	0	0	0	0	0	0	0	0	0	0	0
hsa-miR-1236-3p	0	0	0	0	0	0	0	0	0	0	0	0
hsa-miR-1236-5p	0	0	0	0	0	0	0	0	0	0	0	0
hsa-miR-1237-3p	0	0.0582469	0	48.7584	2.2946	0	0	0	0	0	0	0
hsa-miR-1237-5p	0	0	0	0	0	0	0	0	0	0	0	0
hsa-miR-1238-3p	0	0	0	0	0	0	0	0	0	0	0	0
hsa-miR-1238-5p	0	0	0	0	0	0	0	0	0	0	0	0
hsa-miR-124-3p	0	0	0	0	0	0	0	0	0	0	0	0
hsa-miR-124-5p	0	0	0	0	0	0	0	0	0	0	0	0
hsa-miR-1243	0	0	0	0	0	0	0	0	0	0	0	0
hsa-miR-1244	0	0	0	0	0	0	0	0	0	0	0	0
hsa-miR-1245a	0	0	0	0	0	0	0	0	0	0	0	0
hsa-miR-1245b-3p	0	0	0	0	0	0	0	0	0	0	0	0
hsa-miR-1245b-5p	0	0	0	0	0	0	0	0	0	0	0	0
hsa-miR-1246	0	0.990197	0	0	0.938702	0.273709	0	0	0	0	0	0
hsa-miR-1247-3p	0	0	0	0	0	0	0	0	0	0	0	0
hsa-miR-1247-5p	0	0	0	0	0	0	0	0	0	0	0	0
hsa-miR-1248	0	0	0	0	0	0	0	0	0	0	0	0
hsa-miR-1249-3p	17.3649	19.8039	14.8736	0	0	0	0	174.385	0	0	0	0
hsa-miR-1249-5p	0	0	0	0	0	0	0	0	0	0	0	0
hsa-miR-1250-3p	0	0	0	0	0	0	0	0	0	0	0	0
hsa-miR-1250-5p	0	0	0	0	0	0	0	0	0	0	0	0
hsa-miR-1251-3p	0	0	0	0	0	0	0	0	0	0	0	0
hsa-miR-1251-5p	0	0	0	0	0	0	0	0	0	0	0	0
hsa-miR-1252-3p	0	0	0	0	0	0	0	0	0	0	0	0
hsa-miR-1252-5p	0	0	0	0	0	0	0	0	0	0	0	0
hsa-miR-1253	0	0	0	0	0	0	0	0	0	0	0	0
hsa-miR-1255a	0	0	0	0	0	0	0	0	0	0	0	0
hsa-miR-1255b-2-3p	0	0	0	0	0	0	0	0	0	0	0	0
hsa-miR-1255b-5p	1.80884	0	0	0	0	0	0	0	0	0	0	0
hsa-miR-1256	0	0	0	0	0	0	0	0	0	0	0	0
hsa-miR-1257	0	0	0	0	0	0	0	0	0	0	0	0
hsa-miR-1258	0	0	0	0	0	0	0	0	0	0	0	0
hsa-miR-125a-3p	0	0	25.3402	0	0	0	0	0	0	0	0	0
hsa-miR-125a-5p	573.764	865.432	3156.5	1488.58	860.894	623.509	1426.28	732.606	3545.7	6548.72	0	1246.27
hsa-miR-125b-1-3p	0	0	0	0	0	0	0	0	0	0	0	0
hsa-miR-125b-2-3p	0	0	27.5436	0	0	0	0	0	0	0	0	0
hsa-miR-125b-5p	0	45.3743	110.725	99.4507	92.7229	58.5737	58.7139	0	0	0	0	0
hsa-miR-126-3p	55407.7	49560.9	50197.7	38294.2	35697.5	51238.2	45349.7	34925.5	91140	122140	113798	51347.5
hsa-miR-126-5p	3519.28	2966.8	5223.38	2467.48	2188.11	2470.36	2522.62	1600.38	29112.7	16560.8	0	5038.15
hsa-miR-1260a	3.61768	0	0	0	0.2086	0.957981	0	0	0	0	0	0
hsa-miR-1260b	0	0	0	0	0	9.99037	0	0	0	0	0	0
hsa-miR-1261	0	0	0	0	0	0	0	0	0	0	0	0
hsa-miR-1262	0	0	0	0	0	0	0	0	0	0	0	0
hsa-miR-1263	0	0	0	0	0	0	0	0	0	0	0	0
hsa-miR-1264	0	0	0	0	0	0	0	0	0	0	0	0
hsa-miR-1265	0	0	0	0	0	0	0	0	0	0	0	0
hsa-miR-1266-3p	0	0	0	0	0	0	0	0	0	0	0	0
hsa-miR-1266-5p	0	0	0	0	0	0	0	0	0	0	0	0
hsa-miR-1267	0	0	0	0	0	0	0	0	0	0	0	0
hsa-miR-1268a	0	0	0	0	0	0	0	0	0	0	0	0
hsa-miR-1268b	0	0	0	0	0	0	0	0	0	0	0	0
hsa-miR-1269a	0	0	0	0	0	0	0	0	0	0	0	0
hsa-miR-1269b	0	0	0	0	0	0	0	0	0	0	0	0
hsa-miR-127-3p	28.5797	169.673	1010.3	296.971	624.758	422.196	748.039	59.6899	1698.54	230.357	0	1656.03
hsa-miR-127-5p	0	0	0	0	0	0	0	0	0	475.834	0	0
hsa-miR-1270	0	37.278	36.3576	0	49.1254	0	0	0	940.832	0	0	0
hsa-miR-1271-3p	0	0	0	0	0	0	0	0	0	0	0	0
hsa-miR-1271-5p	0	0	0	0	0	0	0	0	0	0	0	0
hsa-miR-1272	0	0	0	0	0	0	0	0	0	0	0	0
hsa-miR-1273c	0	0	0	0	0	0	0	0	0	0	0	0
hsa-miR-1273h-3p	4.34122	7.16436	4.95786	41.8522	0	2.18967	0	0	0	0	0	0
hsa-miR-1273h-5p	0	0	0	0	0	0	0	0	0	0	0	0
hsa-miR-1275	0	0	0	0	0	0	0	0	0	0	0	0
hsa-miR-1276	0	0	0	0	0	0	0	0	0	0	0	0
hsa-miR-1277-3p	11.5766	37.4527	0	145.861	46.4136	0	0.173197	0.133834	0	0	0	0
hsa-miR-1277-5p	29.665	53.0629	24.7893	32.3215	2.81611	20.3913	34.1199	10.3052	0	0	0	0
hsa-miR-1278	0	0	0	0	0	0	0	0	0	0	0	0
hsa-miR-1279	0	0	0	0	0	0	0	0	0	0	0	0
hsa-miR-128-1-5p	0	0	0	0	0	0	0	0	0	0	0	0
hsa-miR-128-2-5p	0	0	0	0	0	0	0	0	0	0	0	0
hsa-miR-128-3p	378.048	615.029	412.053	337.303	84.6918	234.432	572.071	333.781	0	0	0	1496.8
hsa-miR-1281	0	0	0	0	0	0	0	0	0	0	0	0
hsa-miR-1282	0	0	0	0	15.4364	0.547418	0	0	0	0	0	0
hsa-miR-1283	0	0	0	0	0	0	0	0	0	0	0	0
hsa-miR-1284	0	0	0	0	0	0	0	0	0	0	0	0
hsa-miR-1285-3p	0	0	0	0	0	0	0	0	0	0	0	0
hsa-miR-1285-5p	0	0	0	0	0	0	0	0	0	0	0	0
hsa-miR-1286	0	0	0	0	0	0	0	0	0	0	0	0
hsa-miR-1287-3p	0	0	0	0	0	0	0	0	0	0	0	0
hsa-miR-1287-5p	0	0	40.2137	0	0	17.2437	165.75	0	448.521	765.782	0	0
hsa-miR-1288-3p	0	0	0	0	0	0	0	0	0	0	0	0
hsa-miR-1288-5p	0	0	0	0	0	0	0	0	0	0	0	0
hsa-miR-1289	0	0	0	0	0	0	0	0	0	0	0	0
hsa-miR-129-1-3p	0	0	0	0	0	0	0	0	0	0	0	0
hsa-miR-129-2-3p	0	0	0	0	0	0	0	0	0	0	0	0
hsa-miR-129-5p	0	0	0	0	0	0	0	0	0	0	0	0
hsa-miR-1290	0	0	0	0	0	0	0	0	0	0	0	0
hsa-miR-1291	0	0	0	0	0	0	0	0	0	0	0	0
hsa-miR-1292-3p	0	0	0	0	0	0	0	0	0	0	0	0
hsa-miR-1292-5p	0	30.5796	0	59.9466	0	23.4021	0	0	545.391	0	0	0
hsa-miR-1293	0	0	0	0	0	0	0	0	0	0	0	0
hsa-miR-1294	0	0	0	65.0573	0	0.136854	0	0	0	0	0	0
hsa-miR-1295a	0	0	0	0	0	0	0	0	0	0	0	0
hsa-miR-1295b-3p	0	0	0	0	0	0	0	0	0	0	0	0
hsa-miR-1295b-5p	0	0	0	0	0	0	0	0	0	0	0	0
hsa-miR-1296-3p	0	0	0	0	0	0	0	0	0	0	0	0
hsa-miR-1296-5p	0	0	23.6875	56.9079	0	0	0	0	0	0	0	0
hsa-miR-1297	0	0	0	0	0	0	0	0	0	0	0	0
hsa-miR-1298-3p	0	0	0	0	0	0	0	0	0	0	0	0
hsa-miR-1298-5p	0	0	0	0	0	0	0	0	0	0	0	0
hsa-miR-1299	6.51183	0	0	8.84006	0	0.273709	16.2806	2.40901	0	0	0	0
hsa-miR-1301-3p	350.915	275.508	603.206	447.114	687.547	247.843	511.105	136.243	2680.51	2025.19	0	1982.99
hsa-miR-1301-5p	0	0	0	0	0	0	0	0	0	0	0	0
hsa-miR-1302	0	0	0	0	0	0	0	0	0	0	0	0
hsa-miR-1303	0	0	0	0	0	0	0	0	0	0	0	0
hsa-miR-1304-3p	2.17061	0	0	62.571	0	0	0	113.357	0	0	0	0
hsa-miR-1304-5p	0	0	0	0	0	0	0	0	0	0	0	0
hsa-miR-1305	0	0	0	0	0	0	0	0	0	0	0	0
hsa-miR-1306-3p	0	28.1332	0	63.8142	41.5115	39.5509	0	0	0	0	0	0
hsa-miR-1306-5p	158.093	173.576	151.49	677.093	271.702	120.569	340.679	0	853.251	420.691	0	0
hsa-miR-1307-3p	2287.82	2495.65	2667.88	2310.16	2964.52	3514.01	2004.24	1731.01	5562.72	4804.59	0	2511.65
hsa-miR-1307-5p	0.361768	59.5865	30.8489	0	1.1473	47.0779	0	130.086	0	0	0	0
hsa-miR-130a-3p	437.378	230.017	187.848	514.381	220.386	491.581	620.913	435.629	0	866.285	0	0
hsa-miR-130a-5p	0	0	0	0	0	0	0	0	0	0	0	0
hsa-miR-130b-3p	70.5448	44.6171	28.0945	103.042	113.27	63.7742	81.9224	0	0	0	0	0
hsa-miR-130b-5p	96.2303	67.1004	30.298	0	47.4566	34.8979	0	0	0	0	0	0
hsa-miR-132-3p	43.774	27.0848	0	123.346	95.1218	16.5594	0	0	0	0	0	0
hsa-miR-132-5p	0	0	17.0771	0	0	25.1812	0	0	0	0	0	0
hsa-miR-1321	0	0	0	0	0	0	0	0	0	0	0	0
hsa-miR-1322	0	0	0	0	0	0	0	0	0	0	0	0
hsa-miR-1323	0	0	0	0	0	26.6866	0	0	0	0	0	0
hsa-miR-1324	0	0	0	0	0	0	0	0	0	0	0	0
hsa-miR-133a-3p	0	28.4827	97.5045	0	0	0	0	0	0	0	0	0
hsa-miR-133a-5p	0	0	0	0	0	0	0	0	0	0	0	0
hsa-miR-133b	0	0	0	0	0	0	0	0	0	0	0	0
hsa-miR-134-3p	0	0	0	0	0	0	0	0	0	0	0	0
hsa-miR-134-5p	403.733	51.0825	1931.91	353.74	1053.33	778.702	1295.69	461.86	2651.32	314.851	0	0
hsa-miR-1343-3p	0	0	0	0	0	0	0	0	0	0	0	0
hsa-miR-1343-5p	0	0	0	0	0	0	0	0	0	0	0	0
hsa-miR-135a-2-3p	0	0	0	0	0	0	0	0	0	0	0	0
hsa-miR-135a-3p	42.3269	0	0	0	0	0	0	0	0	0	0	0
hsa-miR-135a-5p	0	0	0	0	0	0	0	0	0	0	0	0
hsa-miR-135b-3p	0	0	0	0	0	0	0	0	0	0	0	0
hsa-miR-135b-5p	0	0	0	0	0	0	0	0	0	369.995	0	0
hsa-miR-136-3p	0	0	0	0	0	0	0	0	0	0	0	0
hsa-miR-136-5p	45.221	0	28.6454	0	0	0	0	0	0	0	0	0
hsa-miR-137-3p	0	0	0	0	0	0	0	0	0	0	0	0
hsa-miR-137-5p	0	0	0	0	0	0	0	0	0	0	0	0
hsa-miR-138-1-3p	0	0	0	0	0	0	0	0	0	0	0	0
hsa-miR-138-2-3p	0	0	0	0	0	0	0	0	0	0	0	0
hsa-miR-138-5p	0	0	0	0	0	0	0	0	0	0	0	0
hsa-miR-139-3p	299.544	472.44	531.592	432.61	697.56	511.151	375.145	266.998	705.956	424.249	0	1390.64
hsa-miR-139-5p	226.829	146.782	101.911	0	157.911	109.757	88.3307	117.64	1.32699	0.88941	0	0
hsa-miR-140-3p	925.041	918.786	1737.45	1701.16	725.721	1140.41	1610.74	572.407	6434.55	3625.23	0	5089.11
hsa-miR-140-5p	365.748	480.071	245.689	320.867	309.563	251.949	10.7382	298.985	0	589.679	0	2184.69
hsa-miR-141-3p	61.1388	0	0	0	0	0	0	0	585.2	0	0	0
hsa-miR-141-5p	0	0	0	0	0	0	0	0	0	0	0	0
hsa-miR-142-3p	151852	262507	81219	134835	70425.9	125586	168097	178118	38846.2	149766	212807	28526.2
hsa-miR-142-5p	1880.47	2010.97	1971.02	1367.86	974.477	582.726	2875.42	1926.54	4341.9	8729.56	0	394.899
hsa-miR-143-3p	540.843	2052.85	892.965	900.857	987.723	1118.78	1097.21	1180.68	2953.87	474.945	0	0
hsa-miR-143-5p	0	77.4683	34.1541	0	0	0	131.11	0	0	0	0	0
hsa-miR-144-3p	317.271	61.2757	0	0	78.4338	0	0	94.0851	0	0	0	0
hsa-miR-144-5p	424.716	37.6857	74.9187	157.325	0	29.15	256.505	141.73	0	0	0	0
hsa-miR-145-3p	0	0	0	0	0	0	0	0	0	0	0	0
hsa-miR-145-5p	0	0	38.0102	0	0	0.684272	0	0	0	0	0	0
hsa-miR-1468-3p	0	0	0	0	0	0	0	0	0	0	0	0
hsa-miR-1468-5p	2.17061	13.5133	0	0	0	0	0	123.662	0	0	0	0
hsa-miR-1469	0	0	0	0	0	0	0	0	0	0	0	0
hsa-miR-146a-3p	0	0	24.7893	0	0	0	0	0	655.531	0	0	0
hsa-miR-146a-5p	11215.5	16266.7	23373	10505.2	11104.4	10463.6	15298	7595.47	51619.7	32893	24760.9	49954.8
hsa-miR-146b-3p	0	40.5398	39.6628	43.924	0	36.4033	133.189	0	0	0	0	0
hsa-miR-146b-5p	721.366	735.6	1152.98	647.396	504.709	560.008	703.528	327.625	2496.06	2293.79	0	1861.97
hsa-miR-1470	0	0	0	0	0	0	0	0	0	0	0	0
hsa-miR-1471	0	0	0	0	0	0	0	0	0	0	0	0
hsa-miR-147a	0	0	0	0	0	0	0	0	0	0	0	0
hsa-miR-147b-3p	0	0	0	0	0	0	0	0	0	0	0	0
hsa-miR-147b-5p	0	0	0	0	0	0	0	0	0	0	0	0
hsa-miR-148a-3p	4065.91	3716.21	3377.4	3246.37	3393.62	3723.4	4253.73	4819.09	5142.07	3280.14	23463.1	562.626
hsa-miR-148a-5p	0	0	0	0	0	0	0	0	0	0	0	0
hsa-miR-148b-3p	3131.83	4605.52	2060.82	3544.17	2281.88	2869.02	2882.87	3362.44	7543.91	11824.7	0	0
hsa-miR-148b-5p	85.3773	0	0	0	0	0	182.896	0	0	0	0	0
hsa-miR-149-3p	0	0	0	0	0	0	0	0	0	0	0	0
hsa-miR-149-5p	0	0	0	0	0	0	0	0	0	0	0	0
hsa-miR-150-3p	0	0	0	0	0	0	0	0	0	0	0	0
hsa-miR-150-5p	440.272	89.9332	315.65	668.806	404.893	155.877	1702.53	206.372	1154.48	5140.79	0	1955.39
hsa-miR-151a-3p	3191.52	4401.66	3969.59	3143.61	3385.48	3476.51	3290.58	3022.77	3763.33	5066.97	0	1734.59
hsa-miR-151a-5p	233.702	316.863	213.739	363.824	166.776	278.225	463.303	302.732	0	0	0	0
hsa-miR-151b	0.361768	0.465975	0	0.138126	7.92682	0.410563	0.519592	0.535335	0	0	0	2.12312
hsa-miR-152-3p	237.682	412.912	210.433	511.618	165.942	323.113	144.447	0.267667	1235.42	382.446	0	3774.9
hsa-miR-152-5p	0	0	0	0	0	0	0	0	0	0	0	0
hsa-miR-153-3p	0	0	0	0	0	0	0	0	0	0	0	0
hsa-miR-153-5p	0	0	0	0	0	0	0	0	0	0	0	0
hsa-miR-1537-3p	0	0	0	0	0	0	0	0	0	0	0	0
hsa-miR-1537-5p	0	0	0	0	0	0	0	0	0	0	0	0
hsa-miR-1538	0	0	0	0	0	0	0	0	0	0	0	0
hsa-miR-1539	0	0	0	0	0	0	0	0	0	0	0	0
hsa-miR-154-3p	0	0	0	0	0	0	0	0	0	0	0	0
hsa-miR-154-5p	0	0	30.8489	0	0	18.4753	0	0	0	0	0	0
hsa-miR-155-3p	0	0	0	0	0	0	0	0	0	0	0	0
hsa-miR-155-5p	1205.41	1083.74	2982.98	1674.64	1676.31	1432.59	2055.33	1108.14	3858.87	2045.64	13456.3	3840.72
hsa-miR-1587	0	0	0	0	0	0	0	0	0	0	0	0
hsa-miR-15a-3p	0	0	0	0	0	0	0	0	0	0	0	0
hsa-miR-15a-5p	709.427	247.141	150.939	0	193.268	158.614	158.822	589.939	0	1479.98	0	0
hsa-miR-15b-3p	0	0	60.596	0	0	0	0	0	0	0	0	0
hsa-miR-15b-5p	385.283	424.969	172.974	368.796	109.202	230.052	115.176	312.636	1223.48	1232.72	0	0
hsa-miR-16-1-3p	0	0	0	0	0	0	0	0	0	0	0	0
hsa-miR-16-2-3p	0	0	0	0	0	0	0	0	0	0	0	0
hsa-miR-16-5p	256663	185918	86039.7	172013	151718	166799	215167	207771	1.32699	936.549	0	0
hsa-miR-17-3p	0	0	80.9783	0	0	26.6866	0	100.241	1171.73	0	0	0
hsa-miR-17-5p	901.526	1234.25	1063.74	1009.98	573.443	973.172	957.955	851.316	0	1048.61	0	1870.46
hsa-miR-181a-2-3p	0	93.7192	88.6905	120.308	41.4072	0	148.257	0	0	0	0	0
hsa-miR-181a-3p	0	28.5992	35.2559	0	0	72.396	0	0	0	0	0	0
hsa-miR-181a-5p	1100.14	1083.28	340.439	852.375	446.509	283.836	493.093	367.374	0	0	0	0
hsa-miR-181b-2-3p	0	0	0	0	0	0	0	0	0	0	0	0
hsa-miR-181b-3p	0	0	0	0	0	0	0	0	0	0	0	0
hsa-miR-181b-5p	208.74	222.852	36.9085	151.939	96.3734	219.925	455.682	125.536	0	0	0	0
hsa-miR-181c-3p	0	0	0	0	0	0	0	0	0	0	0	0
hsa-miR-181c-5p	0	0	0	0	0.1043	0	0	0	0	0	0	0
hsa-miR-181d-3p	0	0	0	0	0	0	0	0	0	0	0	0
hsa-miR-181d-5p	38.3474	33.6084	13.2209	0.138126	0.1043	67.1955	0.865987	140.793	0	1001.48	0	0
hsa-miR-182-3p	0	0	0	0	0	0	0	0	0	0	0	0
hsa-miR-182-5p	987.989	92.962	302.429	260.091	367.45	367.454	429.183	542.83	1060.26	0	0	0
hsa-miR-1825	0	0	0	0	0	0	0	0	0	0	0	0
hsa-miR-1827	0	0	0	0	0	0	0	0	0	0	0	0
hsa-miR-183-3p	0	0	0	0	0	0	0	0	0	0	0	0
hsa-miR-183-5p	496.346	0	64.4521	79.6987	0	30.2448	0	0	0	0	0	0
hsa-miR-184	0	0	0	0	42.033	0	0	0	0	0	0	0
hsa-miR-1843	1.44707	27.9002	34.705	74.8642	45.5792	66.3744	0	111.885	983.296	0	0	0
hsa-miR-185-3p	33.2827	88.6517	149.287	26.9346	32.0202	56.2472	0	78.1589	0	666.168	0	0
hsa-miR-185-5p	472.831	940.745	982.757	819.225	737.715	680.167	799.479	597.434	3470.07	3046.23	0	0
hsa-miR-186-3p	0	0	0	0	0	0	0	0	0	0	0	0
hsa-miR-186-5p	433.037	712.184	858.26	946.853	347.007	378.95	362.329	499.735	4893.92	6163.61	0	0
hsa-miR-187-3p	0	0	0	0	0	0	0	0	0	0	0	0
hsa-miR-187-5p	0	0	0	0	0	0	0	0	0	0	0	0
hsa-miR-188-3p	0	0	0	0	0	0	0	0	0	0	0	0
hsa-miR-188-5p	0	0	0	0	0	0	0	0	0	0	0	0
hsa-miR-18a-3p	0	0	2.20349	0	0	0	0	0	0	0	0	0
hsa-miR-18a-5p	315.824	306.495	125.048	306.087	287.034	431.776	0	411.539	0	0	0	0
hsa-miR-18b-3p	0	0	0	0	0	0	0	0	0	0	0	0
hsa-miR-18b-5p	0	0.174741	0.550873	0.276252	0.1043	0.547418	0	0.401501	0	0	0	0
hsa-miR-1908-3p	0	0	0	0	0	0	0	0	0	0	0	0
hsa-miR-1908-5p	281.456	108.98	280.945	553.056	388.101	260.708	262.914	158.058	1.32699	0	0	1358.79
hsa-miR-1909-3p	0	0	0	0	0	0	0	0	0	0	0	0
hsa-miR-1909-5p	0	0	0	0	0	0	0	0	0	0	0	0
hsa-miR-190a-3p	0	0	0	0	0	0	0	0	0	0	0	0
hsa-miR-190a-5p	206.57	426.775	253.402	140.336	166.776	340.768	193.635	136.778	557.334	0	0	0
hsa-miR-190b-3p	0	0	0	0	0	0	0	0	0	0	0	0
hsa-miR-190b-5p	136.748	36.1713	65.003	0	104.196	0	0	0.133834	0	0	0	1288.73
hsa-miR-191-3p	34.0062	19.8622	130.006	0.276252	72.0714	54.3312	0.173197	0	0	0	0	0
hsa-miR-191-5p	3210.33	6197.12	10405.4	7328.96	3914.8	2851.64	4376.18	3647.37	9430.88	20707.2	0	963.894
hsa-miR-1910-3p	0	0	0	0	0	0	0	0	0	0	0	0
hsa-miR-1910-5p	0	0	0	0	0	0	0	0	0	0	0	0
hsa-miR-1911-3p	0	0	0	0	0	0	0	0	0	0	0	0
hsa-miR-1911-5p	0	0	0	0	0	0	0	0	0	0	0	0
hsa-miR-1912-3p	0	0	0	0	0	0	0	0	0	0	0	0
hsa-miR-1912-5p	0	0	0	0	0	0	0	0	0	0	0	0
hsa-miR-1913	0	0	0	0	0	0	0	0	0	0	0	0
hsa-miR-1914-3p	0	0	0	0	0	0	0	0	0	0	0	0
hsa-miR-1914-5p	0	0	0	0	0	0	0	0	0	0	0	0
hsa-miR-1915-3p	0	0	0	0	0	0	0	0	0	0	0	0
hsa-miR-1915-5p	0	0	0	0	0	0	0	0	0	0	0	0
hsa-miR-192-3p	0	0	0	0	0	0	0	0	0	0	0	0
hsa-miR-192-5p	118.298	57.7809	121.743	0	47.1437	0	146.352	123.261	579.892	418.023	0	0
hsa-miR-193a-3p	0	0	0	0.138126	0	0	0	0	0	0	0	0
hsa-miR-193a-5p	0	0	0	38.399	0	0	0	0	0	0	0	0
hsa-miR-193b-3p	0	0	0	0	0	0	0	0	0	0	0	0
hsa-miR-193b-5p	0	0	0	0	26.7009	0	0	0	0	0	0	0
hsa-miR-194-3p	0	0	0	0	0	0	0	0	0	0	0	0
hsa-miR-194-5p	50.6475	0	0	73.7592	0	16.012	0	0	0	0	0	0
hsa-miR-195-3p	0	0	0	0	0	0	0	0.535335	0	0	0	0
hsa-miR-195-5p	32.5591	73.857	0	55.941	0.2086	0.547418	114.83	72.1364	0	0	0	0
hsa-miR-196a-1-3p	0	0	0	0	0	0	0	0	0	0	0	0
hsa-miR-196a-3p	0	0	0	0	0	0	0	0	0	0	0	0
hsa-miR-196a-5p	0.361768	0.116494	28.6454	0.276252	0.2086	0.273709	0.346395	0.267667	0	0	0	0
hsa-miR-196b-3p	0	0	0	0	0	0	0	0	0	0	0	0
hsa-miR-196b-5p	171.478	206.252	514.515	238.543	321.036	344.463	111.366	256.559	1109.36	298.842	0	1768.55
hsa-miR-197-3p	202.228	337.541	509.557	572.394	442.859	274.393	148.777	175.991	506.908	482.95	0	0
hsa-miR-197-5p	17.3649	0	15.9753	0	0	0	0	0	0	0	0	0
hsa-miR-1972	0	0	0	0	0	0	0	0	0	0	0	0
hsa-miR-1976	0	0	17.0771	23.6195	0	0	0.173197	0	575.912	0	0	0
hsa-miR-198	0	0	0	0	0	0	0	0	0	0	0	0
hsa-miR-199a-3p	12544	15746	8438.27	14543.1	12541.2	12576.9	10244.1	15566.6	21.2318	14.2306	0	0
hsa-miR-199a-5p	195.355	607.631	135.515	260.091	303.096	259.887	173.544	244.782	0	0	0	0
hsa-miR-199b-3p	6193.47	7896.24	4165.7	7155.47	6272.41	6248.36	5142.58	7866.75	0	0	0	0
hsa-miR-199b-5p	0	0.0582469	0	0	0	0	0	0	0	0	0	0
hsa-miR-19a-3p	98.0392	155.927	28.6454	43.0953	125.682	11.2221	156.744	0	1.32699	3.55764	0	0
hsa-miR-19a-5p	0	0	0	0	0	0	0	0	0	0	0	0
hsa-miR-19b-1-5p	0	0	0	0	0	0	0	0	0	0	0	0
hsa-miR-19b-2-5p	0	0	0	0	0	0	0	0	0	0	0	0
hsa-miR-19b-3p	310.035	238.055	237.426	140.474	48.8125	36.9507	0.692789	224.573	0	0	0	0
hsa-miR-200a-3p	0	33.5502	30.298	0	0	0	0	0	0	0	0	0
hsa-miR-200a-5p	0	0	0	0	0	0	0	0	0	0	0	0
hsa-miR-200b-3p	0	0	18.7297	0	0	0	0	0	0	0	0	0
hsa-miR-200b-5p	0	0	0	0	0	0	0	0	0	0	0	0
hsa-miR-200c-3p	70.183	89.1177	137.167	133.568	0	75.9542	0	0	0	0	0	0
hsa-miR-200c-5p	0	0	0	0	0	0	0	0	0	0	0	0
hsa-miR-202-3p	0	0	0	0	0	0	0	0	0	0	0	0
hsa-miR-202-5p	0	0	0	0	0	0	0	0	0	0	0	0
hsa-miR-203a-3p	90.442	0	84.2835	0	0	0	0	0	0	0	0	0
hsa-miR-203a-5p	0	0	0	0	0	0	0	0	0	0	0	0
hsa-miR-203b-3p	0	0	0	0	0	0	0	0	0	0	0	0
hsa-miR-203b-5p	0	0	0	0	0	0	0	0	0	0	0	0
hsa-miR-204-3p	0	0	0	0	0	0	0	0	0	0	0	0
hsa-miR-204-5p	0	32.7347	0	0	0	0	108.075	0	0	0	0	0
hsa-miR-205-3p	0	0	0	0	0	0	0	0	0	0	0	0
hsa-miR-205-5p	25.3238	0	0	0	39.947	0	0	0	479.042	0	0	0
hsa-miR-2052	0	0	0	0	0	0	0	0	0	0	0	0
hsa-miR-2053	0	0	0	0	0	0	0	0	0	0	0	0
hsa-miR-2054	0	0	0	0	0	0	0	0	0	0	0	0
hsa-miR-206	0	0	0	0	0	0	0	0	0	0	0	0
hsa-miR-208a-3p	0	0	0	0	0	0	0	0	0	0	0	0
hsa-miR-208a-5p	0	0	0	0	0	0	0	0	0	0	0	0
hsa-miR-208b-3p	0	0	0	0	0	0	0	0	0	0	0	0
hsa-miR-208b-5p	0	0	0	0	0	0	0	0	0	0	0	0
hsa-miR-20a-3p	0	0	0	0	0	0	0	0	0	0	0	0
hsa-miR-20a-5p	2335.94	2735.1	1840.47	2116.92	1941.86	1734.36	4252	3124.35	6378.82	3166.3	2561.48	2061.54
hsa-miR-20b-3p	0	0	0	0	0	0	0	0	0	0	0	0
hsa-miR-20b-5p	152.666	133.094	74.3678	167.27	2.3989	19.5702	2.94436	4.14885	1.32699	1765.48	0	0
hsa-miR-21-3p	0	0	0	0	0	0	0	0	0	0	0	0
hsa-miR-21-5p	14288	22347.6	11495.6	15331.7	10016.5	11662.6	16195	11497.9	44895.9	46177.3	12465.8	15452
hsa-miR-210-3p	0	0.0582469	0	0	0	16.9699	52.3056	0	0	0	0	0
hsa-miR-210-5p	0	0	0	0	0	0	0	0	0	0	0	0
hsa-miR-211-3p	0	0	0	0	0	0	0	0	0	0	0	0
hsa-miR-211-5p	0	0	0	0	0	0	0	0	0	0	0	0
hsa-miR-2110	123.363	0	185.093	54.4216	57.678	141.918	0	0.133834	0	0	0	1524.4
hsa-miR-2113	0	0	0	0	0	0	0	0	0	0	0	0
hsa-miR-2114-3p	0	0	0	0	0	0	0	0	0	0	0	0
hsa-miR-2114-5p	0	0	0	0	0	0	0	0	0	0	0	0
hsa-miR-2115-3p	0	0	0	0	0	0	0	0	0	0	0	0
hsa-miR-2115-5p	0	0	0	0	0	0	0	0	0	0	0	0
hsa-miR-2116-3p	0	0	0	0	0	22.3073	0	0	0	0	0	0
hsa-miR-2116-5p	0	0	0	0	0	0	0	0	0	0	0	0
hsa-miR-2117	0	0	0	0	0	0	0	0	0	0	0	0
hsa-miR-212-3p	0	0	0	0	0	0	0	0	0	0	0	0
hsa-miR-212-5p	0	0	0	0	0	0	0	0	0	0	0	0
hsa-miR-214-3p	0	0	0	0	0	0	0	0	0	0	0	0
hsa-miR-214-5p	0	0	0	0	0	0	0	0	0	0	0	0
hsa-miR-215-3p	0	0	0	0	0	0	0	0	0	0	0	0
hsa-miR-215-5p	0.361768	0	0	0	0	0	0.173197	0.133834	0	0	0	0
hsa-miR-216a-3p	0	0	0	0	0	0	0	0	0	0	0	0
hsa-miR-216a-5p	0	0	0	0	0	0	0	0	0	0	0	0
hsa-miR-216b-3p	0	0	0	0	0	0	0	0	0	0	0	0
hsa-miR-216b-5p	0	0	0	0	0	0	0	0	0	0	0	0
hsa-miR-217-3p	0	0	0	0	0	0	0	0	0	0	0	0
hsa-miR-217-5p	0	0	0	0	0	0	0	0	0	0	0	0
hsa-miR-218-1-3p	0	0	0	0	0	0	0	0	0	0	0	0
hsa-miR-218-2-3p	0	0	0	0	0	0	0	0	0	0	0	0
hsa-miR-218-5p	0	0	0	0	0	0	0	0	0	0	0	0
hsa-miR-219a-1-3p	0	0	0	0	0	0	0	0	0	0	0	0
hsa-miR-219a-2-3p	0	0	0	0	0	0	0	0	0	0	0	0
hsa-miR-219a-5p	0	0	0	0	0	0	0	0	0	0	0	0
hsa-miR-219b-3p	0	0	0	0	0	0	0	0	0	0	0	0
hsa-miR-219b-5p	0	0	0	0	0	0	0	0	0	0	0	0
hsa-miR-22-3p	251.791	86.4383	120.641	87.2956	76.1391	90.3239	230.352	50.4553	0	0	0	0
hsa-miR-22-5p	0	0	0	0.414378	0	11.6326	0	0	0	0	0	0
hsa-miR-221-3p	3857.53	5207.44	8103.34	7290.56	5981.41	4760.07	3815.19	3306.9	45234.3	18786.1	15915.3	12732.3
hsa-miR-221-5p	222.126	263.101	125.599	72.378	184.09	220.336	142.715	0	0	0	0	0
hsa-miR-222-3p	572.679	732.979	880.295	608.307	537.563	1166.41	321.281	137.447	2135.12	1371.47	0	0
hsa-miR-222-5p	0	0	0	0	24.8234	0	0	0	0	0	0	0
hsa-miR-223-3p	23988.1	31338	37897.8	31396.4	26272.9	22357.1	35741.4	24183.8	63790.8	56700.8	49931.7	29774.6
hsa-miR-223-5p	533.97	594.001	1222.94	675.159	1141.57	697.821	1372.94	848.774	3820.39	1092.2	0	0
hsa-miR-224-3p	0	0	0	0	0	0	0	0	0	0	0	0
hsa-miR-224-5p	1680.41	933.814	1015.26	1605.02	1686.43	2431.9	174.929	1724.72	2164.31	1867.76	0	4140.07
hsa-miR-2276-3p	0	0	0	0	47.248	0	0	0	0	0	0	0
hsa-miR-2276-5p	0	0	0	0	0	0	0	0	0	0	0	0
hsa-miR-2277-3p	41.2416	0	0	0	0	0	0	0	0	397.566	0	0
hsa-miR-2277-5p	0	0	0	0	0	0	0	0	0	0	0	0
hsa-miR-2278	0	0	0	66.9911	0	0.136854	0	0	0	0	0	0
hsa-miR-2355-3p	0	0	80.4274	0	0	25.3181	0	0	562.642	0	0	0
hsa-miR-2355-5p	0	0	0	0	0	0	0	0	0	0	0	0
hsa-miR-2392	0	0	0	0	0	0	0	0	0	0	0	0
hsa-miR-23a-3p	2178.57	1721.14	1804.11	1465.93	959.458	833.854	1982.07	333.781	2271.8	8380.02	11202.2	0
hsa-miR-23a-5p	0.361768	0	22.0349	0	52.8802	7.25328	0	59.556	0	0	0	0
hsa-miR-23b-3p	215.614	631.687	415.358	511.618	317.907	347.884	62.8706	215.74	3.98096	941.885	0	0
hsa-miR-23b-5p	37.6239	0	60.0451	0	0	24.0864	0	0	0	0	0	0
hsa-miR-23c	0	0.232987	0	0.138126	0.1043	0	0	0.133834	0	0.88941	0	0
hsa-miR-24-1-5p	0	0	0	0	0	0	0	0	0	0	0	0
hsa-miR-24-2-5p	0	0	0	0	0	0	0	0	0	0	0	0
hsa-miR-24-3p	4894.36	3438.14	3457.83	5063.83	5599.46	5012.29	4203.33	3749.35	0	0	0	0
hsa-miR-2467-3p	0	0	0	0	0	0	0	0	0	0	0	0
hsa-miR-2467-5p	0	0	0	0	0	0	0	0	0	0	0	0
hsa-miR-25-3p	2029.88	1900.25	2014.54	1235.95	1048.95	2012.31	1459.36	2396.69	4847.48	4911.32	23224	0
hsa-miR-25-5p	0	41.8212	62.7995	0	131.314	26.9603	166.443	0	638.28	0	0	0
hsa-miR-2681-3p	0	0	0	0	0	0	0	0	0	0	0	0
hsa-miR-2681-5p	0	0	0	0	0	0	0	0	0	0	0	0
hsa-miR-2682-3p	0	0	0	0	0	0	0	0	0	0	0	0
hsa-miR-2682-5p	0	0	0	0	0	0	0	0	0	0	0	0
hsa-miR-26a-1-3p	0	0	50.6803	79.9749	0	0	0	0	0	0	0	0
hsa-miR-26a-2-3p	46.6681	0	0	0	0	0	0	0.133834	0	0	0	0
hsa-miR-26a-5p	16083.9	20058.1	21064.3	17915.1	12096.6	11446.9	17652.3	9000.72	0	660.832	751.366	0
hsa-miR-26b-3p	6.8736	121.852	41.8663	122.794	91.8885	224.441	0	1.2045	0	914.313	0	0
hsa-miR-26b-5p	13047.5	13303.1	16043.1	15605.2	12271	10923.7	17150.5	11160.3	23920.2	33233.7	21823.8	13804.5
hsa-miR-27a-3p	636.712	451.704	280.945	559.824	375.689	331.735	570.512	202.892	2194.83	4070.83	0	4.24623
hsa-miR-27a-5p	0	0	24.2384	0	36.5051	0	0	0	0	0	0	0
hsa-miR-27b-3p	2361.26	2426.91	935.382	1984.59	1420.05	1531.54	1828.79	3114.18	3941.15	2103.45	0	1885.33
hsa-miR-27b-5p	0	0	0	77.7649	0	0	0	8.96686	0	0	0	0
hsa-miR-28-3p	414.225	401.437	944.196	389.239	370.787	571.778	0	494.783	1755.6	2269.77	0	0
hsa-miR-28-5p	43.774	71.5854	100.81	0	150.401	0	0	36.2689	0	0	0	0
hsa-miR-2861	0	0	0	0	0	0	0	0	0	0	0	0
hsa-miR-2909	0	0	0	0	0	0	0	0	0	0	0	0
hsa-miR-296-3p	0	0	0	0	0	10.6746	0	0	0	0	0	0
hsa-miR-296-5p	0	0	0	0	0	0	0	0	0	0	0	0
hsa-miR-297	0	0	0	0	0	0	0	0	0	0	0	0
hsa-miR-298	0	0	0	0	0	0	0	0	0	0	0	0
hsa-miR-299-3p	0	0	0	0	0	0	0	0	0	0	0	0
hsa-miR-299-5p	0	0	42.4172	0	0	0	0	0	0	0	0	0
hsa-miR-29a-3p	200.781	327.173	329.422	122.38	32.5417	78.4176	0.865987	15.7924	676.762	2274.22	0	2.12312
hsa-miR-29a-5p	0	35.4723	0	0	0	0	0	0	0	0	0	0
hsa-miR-29b-1-5p	0	0	0	0	0	0	0	0	0	0	0	0
hsa-miR-29b-2-5p	0	0	0	147.518	0	0	0	0	0	0	0	0
hsa-miR-29b-3p	462.702	394.797	80.9783	125.556	227.27	80.4704	379.129	199.948	0	0	0	0
hsa-miR-29c-3p	260.473	162.567	367.432	167.961	111.184	98.8089	113.098	87.2596	2908.75	1473.75	0	0
hsa-miR-29c-5p	20.6208	60.635	71.0626	0	37.4438	0	0	0	0	0	0	0
hsa-miR-300	0	0	0	0	0	0	0	0	0	0	0	0
hsa-miR-301a-3p	34.7297	317.62	0	0	202.655	130.97	157.436	232.603	0	0	0	0
hsa-miR-301a-5p	35.8151	0	24.2384	0	0	0	0	0	0	0	0	0
hsa-miR-301b-3p	0	0.174741	0	0	0	0	0	0.133834	0	201.896	0	0
hsa-miR-301b-5p	0	0	0	0	0	0	0	0	0	0	0	0
hsa-miR-302a-3p	0	0	0	0	0	0	0	0	0	0	0	0
hsa-miR-302a-5p	0	0	0	0	0	0	0	0	0	0	0	0
hsa-miR-302b-3p	0	0	0	0	0	0	0	0	0	0	0	0
hsa-miR-302b-5p	0	0	0	0	0	0	0	0	0	0	0	0
hsa-miR-302c-3p	0	0	0	0	0	0	0	0	0	0	0	0
hsa-miR-302c-5p	0	0	0	0	0	0	0	0	0	0	0	0
hsa-miR-302d-3p	0	0	0	0	0	0	0	0	0	0	0	0
hsa-miR-302d-5p	0	0	0	0	0	0	0	0	0	0	0	0
hsa-miR-302e	0	0	0	0	0	0	0	0	0	0	0	0
hsa-miR-302f	0	0	0	0	0	0	0	0	0	0	0	0
hsa-miR-3059-3p	0	0	0	0	0	0	0	0	0	0	0	0
hsa-miR-3059-5p	0	0	0	0	0	0	0	0	0	0	0	0
hsa-miR-3064-3p	0	0	0	0	0	0	0	0	0	0	0	0
hsa-miR-3064-5p	38.3474	0	0	0	0	44.8883	0	0	0	0	0	0
hsa-miR-3065-3p	0	32.9677	37.4594	0	0	0	0	0	0	0	0	0
hsa-miR-3065-5p	31.8356	114.339	0.550873	9.94507	0	0	0	0.133834	0	0	0	0
hsa-miR-3074-3p	0	0	0	0	0	0	0	0	0	0	0	0
hsa-miR-3074-5p	0	0	0	0	0	0	0	0	0	0	0	0
hsa-miR-3085-3p	0	0	0	0	0	0	0	0	0	0	0	0
hsa-miR-3085-5p	0	0	0	0	0	0	0	0	0	0	0	0
hsa-miR-30a-3p	0	0.0582469	0	0.276252	28.8912	0.136854	0.346395	0	1.32699	0	0	0
hsa-miR-30a-5p	21.3443	86.6131	93.0975	148.071	113.896	138.634	210.262	10.3052	820.077	49.807	34.153	10.6156
hsa-miR-30b-3p	0	7.16436	21.484	0	0	0	0	0	0	0	0	0
hsa-miR-30b-5p	0	27.3178	30.298	0	0.1043	0	0	0	0	0	0	0
hsa-miR-30c-1-3p	0	0	0	0	0	23.1284	0	0	0	0	0	0
hsa-miR-30c-2-3p	29.665	0	0	0	0	0	0	0	0	0	0	0
hsa-miR-30c-5p	129.513	539.657	371.839	267.136	124.43	143.971	160.554	0.133834	0	0	0	0
hsa-miR-30d-3p	0	0	0	44.8909	0	0	0	0	0	460.714	0	2031.82
hsa-miR-30d-5p	6147.89	5880.49	11327	7217.91	4127.78	4447.22	8024.93	3350.66	31539.8	32426.1	17042.3	8919.21
hsa-miR-30e-3p	120.831	300.437	156.999	170.724	172.095	123.169	286.468	0	650.223	0	0	0
hsa-miR-30e-5p	3767.09	3133.56	4196.55	1520.9	1857.07	2301.21	2657.54	1373.54	7983.14	15242.7	1605.19	6320.51
hsa-miR-31-3p	0	0	0	0	0	0	0	0	0	0	0	0
hsa-miR-31-5p	0	0	0	0	0	0	0	0	0	0	0	0
hsa-miR-3115	0	0	0	0	0	0	0	0	0	0	0	0
hsa-miR-3116	0	0	0	0	0	0	0	0	0	0	0	0
hsa-miR-3117-3p	0	0	0	0	0	0	0	0	0	0	0	0
hsa-miR-3117-5p	0	0	0	0	0	0	0	0	0	0	0	0
hsa-miR-3118	0	0	0	0	0	0	0	0	0	0	0	0
hsa-miR-3119	0	0	0	0	0	0	0	0	0	0	0	0
hsa-miR-3120-3p	0	0	0	0	0	0	0	0	0	0	0	0
hsa-miR-3120-5p	0	0	0	0	0	0	0	0	0	0	0	0
hsa-miR-3121-3p	0	0	0	0	0	0	0	0	0	0	0	0
hsa-miR-3121-5p	0	0	0	0	0	0	0	0	0	0	0	0
hsa-miR-3122	0	0	0	0	0	0	0	0	0	0	0	0
hsa-miR-3123	0	0	0	0	0	0	0	0	0	0	0	0
hsa-miR-3124-3p	0	0	0	0	0	0	0	0	0	0	0	0
hsa-miR-3124-5p	0	0	0	0	0	0	0	0	0	0	0	0
hsa-miR-3125	0	0	0	0	0	0	0	0	0	0	0	0
hsa-miR-3126-3p	0.361768	0	0	0	0	0	0	0	0	0	0	0
hsa-miR-3126-5p	0	0	0	0	0	0	0	0	0	0	0	0
hsa-miR-3127-3p	0	0	0	0	0	0	0	0	0	0	0	0
hsa-miR-3127-5p	0	0	0	0	0	0	0	0	0	0	0	0
hsa-miR-3128	0	0	0	0	0	0	0	0	0	0	0	0
hsa-miR-3129-3p	0	0	0	0	0	0	0	0	0	0	0	0
hsa-miR-3129-5p	0	0	0	0	0	0	0	0	0	0	0	0
hsa-miR-3130-3p	0	0	0	0	0	0	0	0	0	0	0	0
hsa-miR-3130-5p	0	0	0	0	0	0	0	0	0	0	0	0
hsa-miR-3131	0	0	0	0	0	0	0	0	0	0	0	0
hsa-miR-3132	0	0	0	0	0	0	0	0	0	0	0	0
hsa-miR-3133	0	0	0	0	0	0	0	0	0	0	0	0
hsa-miR-3134	0	0	0	0	0	0	0	0	0	0	0	0
hsa-miR-3135a	0	0	0	0	0	0	0	0	0	0	0	0
hsa-miR-3135b	1.80884	2.44637	17.0771	0	0.312901	4.92676	0	0.133834	0	0	0	0
hsa-miR-3136-3p	0	0	0	0	0	0	0	0	0	0	0	0
hsa-miR-3136-5p	0	0	0	0	0	0	0	0	0	0	0	0
hsa-miR-3137	0	0	0	0	0	0	0	0	0	0	0	0
hsa-miR-3138	0.723536	58.8293	53.4347	0	191.808	62.4056	131.457	39.0795	532.121	0	0	0
hsa-miR-3139	0	0	0	0	0	0	0	0	0	0	0	0
hsa-miR-3140-3p	0	0	0	0	37.861	0	0	0	0	0	0	0
hsa-miR-3140-5p	0	0	0	0	0	0	0	0	0	0	0	0
hsa-miR-3141	0	0	0	0	0	0	0	0	0	0	0	0
hsa-miR-3142	0	0	0	0	0	0	0	0	0	0	0	0
hsa-miR-3143	0	0	0	0	0	0	0	0	0	0	0	0
hsa-miR-3144-3p	0	0	0	0	0	0	0	0	0	0	0	0
hsa-miR-3144-5p	0	0	0	0	0	0	0	0	0	0	0	0
hsa-miR-3145-3p	0	0	0	0	0	0	0	0	0	0	0	0
hsa-miR-3145-5p	0	0	0	0	0	0	0	0	0	0	0	0
hsa-miR-3146	0	39.8409	0	0	0	0	0	0	0	0	0	0
hsa-miR-3147	0	0	0	0	0	0	0	0	0	0	0	0
hsa-miR-3148	0	0	0	0	0	0	0	0	0	0	0	0
hsa-miR-3149	0	0	0	0	0	0	0	0	0	0	0	0
hsa-miR-3150a-3p	0	0	0	0	0	0	0	0	0	0	0	0
hsa-miR-3150a-5p	0	0	0	0	0	0	0	0	0	0	0	0
hsa-miR-3150b-3p	0	0	0	0	0	0	0	0	0	0	0	0
hsa-miR-3150b-5p	0	0	0	0	0	0	0	0	0	0	0	0
hsa-miR-3151-3p	0	0	0	0	0	0	0	0	0	0	0	0
hsa-miR-3151-5p	0	0	0	0	0	0	0	0	0	0	0	0
hsa-miR-3152-3p	0	0	0	0	0	0	0	0	0	0	0	0
hsa-miR-3152-5p	0	0	0	0	0	0	0	0	0	0	0	0
hsa-miR-3153	0	0	0	0	0	0	0	0	0	0	0	0
hsa-miR-3154	0	0	0	0	0	0	0	0	0	0	0	0
hsa-miR-3155a	0	0	0	0	0	0	0	0	0	0	0	0
hsa-miR-3155b	0	0	0	0	0	0	0	0	0	0	0	2.12312
hsa-miR-3156-3p	0	0	0	0	0	0	0	0	0	0	0	0
hsa-miR-3156-5p	0	0	0	0	0	0	0	0	0	0	0	0
hsa-miR-3157-3p	0	0	0	0	0	0	0	0	0	0	0	0
hsa-miR-3157-5p	0	0	0	0	0	0	0	0	0	0	0	0
hsa-miR-3158-3p	0	0	0	0	0	0	0	0	0	0	0	0
hsa-miR-3158-5p	0	0	0	0	0	0	0	0	0	0	0	0
hsa-miR-3159	0	0	0	0	0	0	0	0	0	0	0	0
hsa-miR-3160-3p	0	0	0	0	0	0	0	0	0	0	0	0
hsa-miR-3160-5p	0	0	0	0	0	0	0	0	0	0	0	0
hsa-miR-3161	0	0	0	0	0	0	0	0	0	0	0	0
hsa-miR-3162-3p	0	0	0	0	0	0	0	0	0	0	0	0
hsa-miR-3162-5p	0	0	0	0	0	0	0	0	0	0	0	0
hsa-miR-3163	0	0	0	0	0	0	0	0	0	0	0	0
hsa-miR-3164	0	26.8518	0	0	0	0	0	0	0	0	0	0
hsa-miR-3165	0	0	0	0	0	0	0	0	0	0	0	0
hsa-miR-3166	0	0	0	36.4652	0	14.2329	0	0	0	0	0	0
hsa-miR-3167	0	0	0	0	0	0	0	0	0	0	0	0
hsa-miR-3168	1.80884	1.80565	0	23.3433	1.7731	1.23169	1.21238	2.40901	0	0	0	0
hsa-miR-3169	0	0	0	0	0	0	0	0	0	0	0	0
hsa-miR-3170	0	0	0	0	0	0	0	0	0	0	0	0
hsa-miR-3171	0	0	0	0	0	0	0	0	0	0	0	0
hsa-miR-3173-3p	0	0	0	0	0	0	0	0	0	0	0	0
hsa-miR-3173-5p	34.0062	0	14.8736	45.1672	0	49.1307	232.084	0	0	0	0	0
hsa-miR-3174	0	0	0	0	1.3559	0	0	0	0	0	0	0
hsa-miR-3175	0	0	0	0	0	0	0	0	0	0	0	0
hsa-miR-3176	0	0	0	0	0	0	0	0	0	0	0	0
hsa-miR-3177-3p	0	23.2987	0	0	0	0	0	0	0	0	0	0
hsa-miR-3177-5p	0	0	0	0	0	0	0	0	0	0	0	0
hsa-miR-3178	0	0	0	0	2.1903	0	0	0	0	0	0	0
hsa-miR-3179	0	0	0	0	0	0	0	0	0	0	0	0
hsa-miR-3180	0	0	0	0	0	0	0	0	0	0	0	0
hsa-miR-3180-3p	0	0	0	0.138126	0	0	0	0	0	0	0	0
hsa-miR-3180-5p	0	5.53345	12.6701	0	0	5.06361	0	0	0	0	0	0
hsa-miR-3181	0	0	0	0	28.0568	0	0	0	0	0	0	0
hsa-miR-3182	4.34122	6.52365	0.550873	5.80129	0	4.92676	0.173197	0	0	0	0	0
hsa-miR-3183	0	0	0	0	0	0	0	0	0	0	0	0
hsa-miR-3184-3p	0	0	0	0	0	0	0	0	0	0	0	0
hsa-miR-3184-5p	0	0	0	0	0	0	0	0	0	0	0	0
hsa-miR-3185	0	0	0	0	0	0	0	0	0	0	0	0
hsa-miR-3186-3p	0	0	0	0	0	0	0	0	0	0	0	0
hsa-miR-3186-5p	0	0	0	0	0	0	0	0	0	0	0	0
hsa-miR-3187-3p	32.9209	0	0	0.414378	0	0	0	0	0	0	0	0
hsa-miR-3187-5p	0	0	0	0	0	0	0	0	0	0	0	0
hsa-miR-3188	0	0	0	0	0	0	0	0	0	0	0	0
hsa-miR-3189-3p	0	0	0	0	0	0	0	0	0	0	0	0
hsa-miR-3189-5p	0	0	0	0	0	0	0	0	0	0	0	0
hsa-miR-3190-3p	0	0	0	0	0	0	0	0	0	0	0	0
hsa-miR-3190-5p	0	0	0	0	0	0	0	0	0	0	0	0
hsa-miR-3191-3p	0	0	19.2805	0	0	0	0	0	0	0	0	0
hsa-miR-3191-5p	0	0	0	0	0	0	0	0	0	0	0	0
hsa-miR-3192-3p	0	0	0	0	0	0	0	0	0	0	0	0
hsa-miR-3192-5p	0	0	0	0	0	0	0	0	0	0	0	0
hsa-miR-3193	0	0	0	0	0	0	0	0	0	0	0	0
hsa-miR-3194-3p	0	0	0	0	0	0	0	0	0	0	0	0
hsa-miR-3194-5p	0	0	0	0	0	0	0	0	0	0	0	0
hsa-miR-3195	0	0	0	0	0	0	0	0	0	0	0	0
hsa-miR-3196	0	0	0	0	0	0	0	0	0	0	0	0
hsa-miR-3197	0	0	0	0	0	0	0	0	0	0	0	0
hsa-miR-3198	0	0	34.1541	0	0	23.2653	0	0	0	0	0	0
hsa-miR-3199	0	0	0	0	0	0	0	0	0	0	0	0
hsa-miR-32-3p	34.7297	0	0	0	0	0	0	0	0	0	0	0
hsa-miR-32-5p	137.834	112.824	116.234	80.8037	91.6799	73.9014	0	0	0	0	0	0
hsa-miR-3200-3p	0	0	0.550873	0	0	0	0	0	0	0	0	0
hsa-miR-3200-5p	0	0	0	0	0	0	0	0	0	0	0	0
hsa-miR-3201	0	0	0	0	0	0	0	0	0	0	0	0
hsa-miR-3202	0	0	0	0	0	0	0	0	0	0	0	0
hsa-miR-320a-3p	2215.11	3204.92	2866.19	4371.27	2985.91	2915.41	2171.2	2588.34	21908.5	5396.94	10587.4	11403.3
hsa-miR-320a-5p	0	0	0	0	0	0	0.173197	0	0	0	0	0
hsa-miR-320b	98.7627	42.8697	60.596	128.181	151.861	130.97	3.98354	2.81051	0	0	0	0
hsa-miR-320c	7.59713	9.84372	47.9259	24.8627	88.7595	68.5641	49.5344	0.535335	0	514.079	0	0
hsa-miR-320d	3.25591	0.465975	4.95786	27.7633	25.8665	10.4009	70.3181	0	0	0	0	0
hsa-miR-320e	0.361768	0.640715	0	0.276252	0.730101	0.957981	0.346395	0.401501	0	0	0	0
hsa-miR-323a-3p	0	17.9983	0	0	0	0	0	0	0	0	0	0
hsa-miR-323a-5p	0	0	0	0	0	0	0	0	0	0	0	0
hsa-miR-323b-3p	0	27.9585	85.9362	0	39.1126	0	0	0	0	0	0	0
hsa-miR-323b-5p	0	0	0	0	0	0	0	0	0	0	0	0
hsa-miR-324-3p	0	0	29.1963	31.2165	0	0	0	0	0	0	0	0
hsa-miR-324-5p	184.502	110.145	65.5539	69.2011	133.191	44.8883	141.502	0.133834	0	0	0	0
hsa-miR-325	0	0	0	0	0	0	0	0	0	0	0	0
hsa-miR-326	28.5797	114.397	0	0	73.2187	0	0	0	550.699	0	0	0
hsa-miR-328-3p	977.859	903.642	1287.39	1088.85	474.149	452.441	326.131	299.52	512.216	1687.21	0	0
hsa-miR-328-5p	0	0	0	0	0	0	0	0	0	0.88941	0	0
hsa-miR-329-3p	0	0	0	0	0	0	0	0	0	0	0	0
hsa-miR-329-5p	0	0	34.705	0	0	0	0	0	0	0	0	0
hsa-miR-330-3p	0	8.27105	0	0	28.2654	0	0	0	0	0	0	0
hsa-miR-330-5p	0	0	33.0524	0	0	0	0	0	0	425.138	0	0
hsa-miR-331-3p	70.9066	22.1338	4.95786	61.3279	0	0	94.0462	0	0	0	0	0
hsa-miR-331-5p	0	0	0	0	0	0	0	0	0	0	0	0
hsa-miR-335-3p	0	51.3737	37.4594	69.3392	105.343	0	0	0	0	0	0	0
hsa-miR-335-5p	146.154	242.831	412.053	165.199	241.976	33.6662	193.288	202.758	0	1658.75	0	0
hsa-miR-337-3p	0	0	0	0	0	0	0	0	0	0	0	0
hsa-miR-337-5p	0	20.3282	0	0	33.0632	18.8859	0	0	0	0	0	0
hsa-miR-338-3p	0	0	0	0	0	0	0	0	0	0	0	0
hsa-miR-338-5p	0	0	0	0	0	0	0	0	0	0	0	0
hsa-miR-339-3p	24.2385	127.735	91.9958	60.361	44.4319	30.9291	109.807	0	460.464	0	0	0
hsa-miR-339-5p	168.222	482.925	362.474	627.506	132.357	96.2087	346.568	287.207	0	60.4799	0	0
hsa-miR-33a-3p	0	0	0	0	0	0	0	0	0	0	0	0
hsa-miR-33a-5p	27.4944	78.6915	13.7718	0	0	18.6122	113.271	0	0	290.837	0	0
hsa-miR-33b-3p	0	0	0	0	0	0	0	0	0	0	0	0
hsa-miR-33b-5p	0	0.116494	0	0	0	0	0	0	0	0	0	0
hsa-miR-340-3p	66.2036	0	2.20349	0	0	0.136854	0	107.736	0	0	0	0
hsa-miR-340-5p	184.864	191.516	244.588	69.6155	109.828	0	0	0	2103.27	0	0	0
hsa-miR-342-3p	2384.78	982.974	4568.39	4223.34	1750.68	2224.84	2389.95	1638.79	2829.13	10029	10553.3	4241.98
hsa-miR-342-5p	121.192	36.8703	241.282	105.804	143.204	219.515	109.807	228.856	0	0	0	0
hsa-miR-345-3p	0	0	0	0	0	0	0	0	0	0	0	0
hsa-miR-345-5p	0	49.4516	56.189	0	0	23.6758	0	0	0	213.458	0	0
hsa-miR-346	0	0	0	0	0	0	0	0	0	0	0	0
hsa-miR-34a-3p	0	0	0	0	0	0	0	0	0	0	0	0
hsa-miR-34a-5p	0	27.9585	34.1541	130.253	0	0	0	0	17.2508	361.99	0	0
hsa-miR-34b-3p	0	0	0	0	0	0	0	0	0	0	0	0
hsa-miR-34b-5p	0	0	0	0	0	0	0	0	0	0	0	0
hsa-miR-34c-3p	0	0	0	0	0	0	0	0	0	0	0	0
hsa-miR-34c-5p	0	0	0	0	0	0	0	0	0	0	0	0
hsa-miR-3529-3p	0	0	0	0	0	0	0	0	0	0	0	0
hsa-miR-3529-5p	0	0	0	0	0	0	0	0	0	0	0	0
hsa-miR-3605-3p	1.44707	0	32.5015	0	0	19.2965	0	101.58	0	0	0	0
hsa-miR-3605-5p	0	0	0	0	30.1428	0	0	0	0	0	0	0
hsa-miR-3606-3p	0	0	0	0	0	0	0	0	0	0	0	0
hsa-miR-3606-5p	0	0	0	0	0	0	0	0	0	0	0	0
hsa-miR-3609	0	0	0	0	0	0	0	0	0	0	0	0
hsa-miR-361-3p	94.0597	202.35	326.668	61.6042	43.7018	52.5521	330.287	0	1105.38	742.657	0	0
hsa-miR-361-5p	136.748	201.825	535.999	64.3667	233.737	147.94	0	155.113	3056.05	1415.05	0	0
hsa-miR-3610	0	0	0	0	0	0	0	0	0	0	0	0
hsa-miR-3611	0	0	0	0	0	0	0	0	0	0	0	0
hsa-miR-3612	0	0	0	0	0	0	0	0	0	0	0	0
hsa-miR-3613-3p	0	4.95098	0	0	0	0	0	0	0	0	0	0
hsa-miR-3613-5p	24.962	34.3656	15.9753	46.5484	0.521501	11.9063	0	0	0	0	0	1717.6
hsa-miR-3614-3p	0	0	0	0	0	0	0	0	0	0	0	0
hsa-miR-3614-5p	0	0	0	0	0	0	0	0	0	0	0	0
hsa-miR-3615	200.781	275.216	350.906	266.031	236.24	169.699	0.519592	230.06	556.007	858.281	0	0
hsa-miR-3616-3p	0	0	0	0	0	0	0	0	0	0	0	0
hsa-miR-3616-5p	0	0	0	0	0	0	0	0	0	0	0	0
hsa-miR-3617-3p	0	0	0	0	0	0	0	0	0	0	0	0
hsa-miR-3617-5p	1.44707	0	0	0	0	0	0	85.3859	0	0	0	0
hsa-miR-3618	0	0	0	0	0	0	0	0	0	0	0	0
hsa-miR-3619-3p	0	0	0	0	0	0	0	0	0	0	0	0
hsa-miR-3619-5p	0	0	0	0	0	0	0	0	0	0	0	0
hsa-miR-362-3p	0	0	0	0	0	0	0	0	0	0	0	0
hsa-miR-362-5p	0	0	34.705	0	0	0	0	0	0	0	0	0
hsa-miR-3620-3p	0	26.9683	0	0	0	0	125.222	0	0	0	0	0
hsa-miR-3620-5p	0	0	0	0	0	0	0	0	0	0	0	0
hsa-miR-3621	0	0	0	0	0	0	0	0	0	0	0	0
hsa-miR-3622a-3p	0	0	0	0	0	0	0	0	0	0	0	0
hsa-miR-3622a-5p	0	0	0	0	0	0	0	0	0	0	0	0
hsa-miR-3622b-3p	0	0	0	0	0	0	0	0	0	0	0	0
hsa-miR-3622b-5p	0	0	0	0	0	0	0	0	0	0	0	0
hsa-miR-363-3p	138.557	114.572	31.3998	56.3554	47.9781	28.192	0	0	581.219	418.023	0	0
hsa-miR-363-5p	0	0	0	0	0	0	0	0	0	0	0	0
hsa-miR-3646	0	0	0	0	0	0	0	0	0	0	0	0
hsa-miR-3648	0	0	0	0	0	0	0	0	0	0	0	0
hsa-miR-3649	0	0	0	0	0	0	0	0	0	0	0	0
hsa-miR-3650	0	0	0	0	0	0	0	0	0	0	0	0
hsa-miR-3651	0	0	0	0	0	0	0	0	0	0	0	0
hsa-miR-3652	0	0	0	0	0	0	0	0	0	0	0	0
hsa-miR-3654	0	0	0	0	0	0	0	0	0	0	0	0
hsa-miR-3655	0	0	0	0	0	0	0	0	0	0	0	0
hsa-miR-3657	0	0	0	0	0	0	0	0	0	0	0	0
hsa-miR-3658	0	0	0	0	0	0	0	0	0	0	0	0
hsa-miR-3659	0	0	0	0	0	0	0	0	0	0	0	0
hsa-miR-365a-3p	0	0	0	0	0	0	0	0	0	0	0	0
hsa-miR-365a-5p	0	0	0	0	0	0	0	0	0	0	0	0
hsa-miR-365b-3p	0	0	0	0	0	0	0	0	0	0	0	0
hsa-miR-365b-5p	0	0	0	0	0	0	0	0	0	0	0	0
hsa-miR-3660	0	0	0	0	0	0	0	0	0	0	0	0
hsa-miR-3661	0	0	0	0	0	0	0	0	0	0	0	0
hsa-miR-3662	0	0	0	0	0	0	0	0	0	0	0	0
hsa-miR-3663-3p	0	0	0	0	0	0	0	0	0	0	0	0
hsa-miR-3663-5p	0	0	0	0	0	0	0	0	0	0	0	0
hsa-miR-3664-3p	0	0	0	0	0	0	0	0	0	0	0	0
hsa-miR-3664-5p	0	0	0	0	0	0	0	0	0	0	0	0
hsa-miR-3665	0	0	0	0	0	0	0	0	0	0	0	0
hsa-miR-3666	0	0	0	0	0	0	0	0	0	0	0	0
hsa-miR-3667-3p	0	0	0	0	0	0	0	0	0	0	0	0
hsa-miR-3667-5p	0	0	0	0	0	0	0	0	0	0	0	0
hsa-miR-3668	0	0	0	0	0	0	0	0	0	0	0	0
hsa-miR-367-3p	0	0	0	0	0	0	0	0	0	0	0	0
hsa-miR-367-5p	0	0	0	0	0	0	0	0	0	0	0	0
hsa-miR-3670	0	0	0	0	0	0	0	0	0	0	0	0
hsa-miR-3671	0	0	0	0	0	0	0	0	0	0	0	0
hsa-miR-3672	0	0	0	0	0	0	0	0	0	0	0	0
hsa-miR-3674	0	0	0	0	0	0	0	0	0	0	0	0
hsa-miR-3675-3p	0	0	0	0	0	0	0	0	0	0	0	0
hsa-miR-3675-5p	0	0	13.2209	0	0	0	0	0	0	0	0	0
hsa-miR-3677-3p	0	0	0	0	0	0	0	0	0	0	0	0
hsa-miR-3677-5p	0	0	0	0	0	0	0	0	0	0	0	0
hsa-miR-3678-3p	0	0	0	0	0	0	0	0	0	0	0	0
hsa-miR-3678-5p	0	0	0	0	0	0	0	0	0	0	0	0
hsa-miR-3679-3p	0	0	0	0	0	0	0	0	0	0	0	0
hsa-miR-3679-5p	52.4564	0	24.2384	0	42.6588	0	30.6559	0	260.089	0	0	0
hsa-miR-3680-3p	0	15.2607	0	0	0	0	0	0	0	0	0	0
hsa-miR-3680-5p	0	0	0	0	0	0	0	0	0	0	0	0
hsa-miR-3681-3p	0	0	0	0	0	0	0	0	0	0	0	0
hsa-miR-3681-5p	0	0	0	0	0	0	0	0	0	0	0	0
hsa-miR-3682-3p	0	0	0	0	0	21.0756	0	0	0	0	0	0
hsa-miR-3682-5p	0	0	0	0	0	0	0	0	0	0	0	0
hsa-miR-3683	0	0	0	0	0	0	0	0	0	0	0	0
hsa-miR-3684	0	0	0	0	0	0	0	0	0	0	0	0
hsa-miR-3685	0	0	0	0	0	0	0	0	0	0	0	0
hsa-miR-3686	0	0	0	0	0	0	0	0	0	0	0	0
hsa-miR-3688-3p	0	0	0	0	0	0	0	0	0	0	0	0
hsa-miR-3688-5p	0	0	0	0	0	0	0	0	0	0	0	0
hsa-miR-3689a-3p	0	0	0	0	0	0	0	0	0	0	0	0
hsa-miR-3689a-5p	0	0	0	0	0	0	0	0	0	0	0	0
hsa-miR-3689b-3p	0	0	0	0	0	0	0	0	0	0	0	0
hsa-miR-3689b-5p	0	0	0	0	0	0	0	0	0	0	0	0
hsa-miR-3689c	0	0	0	0	0	0	0	0	0	0	0	0
hsa-miR-3689d	0	0	0	0	0	0	0	0	0	0	0	0
hsa-miR-3689e	0	0	0	0	0	0	0	0	0	0	0	0
hsa-miR-3689f	0	0	0	0	0	0	0	0	0	0	0	0
hsa-miR-369-3p	1.0853	0	57.2908	0	273.058	14.9171	160.9	87.5273	0	0	0	0
hsa-miR-369-5p	0	42.3455	88.6905	0	62.7887	0	0.346395	82.4416	0	0	0	0
hsa-miR-3690	0	0	0	0	0	0	0	0	0	0	0	0
hsa-miR-3691-3p	0	0	0	0	0	0	0	0	0	0	0	0
hsa-miR-3691-5p	0	0	0	0	0	0	0	0	0	0	0	0
hsa-miR-3692-3p	0	0	0	0	0	0	0	0	0	0	0	0
hsa-miR-3692-5p	0	0	0	0	0	0	0	0	0	0	0	0
hsa-miR-370-3p	159.902	46.1898	485.87	0.138126	203.698	234.432	0	0	954.102	0	0	0
hsa-miR-370-5p	0	0	0	0	0	0	0	0	0	0	0	0
hsa-miR-3714	0	0	0	0	0	0	0	0	0	0	0	0
hsa-miR-371a-3p	0	0	0	0	0	0	0	0	0	0	0	0
hsa-miR-371a-5p	0	0	0	0	0	0	0	0	0	0	0	0
hsa-miR-371b-3p	0	0	0	0	0	0	0	0	0	0	0	0
hsa-miR-371b-5p	0	0	0	0	0	0	0	0	0	0	0	0
hsa-miR-372-3p	0	0	0	0	0	0	0	0	0	0	0	0
hsa-miR-372-5p	0	0	0	0	0	0	0	0	0	0	0	0
hsa-miR-373-3p	0	0	0	0	0	0	0	0	0	0	0	0
hsa-miR-373-5p	0	0	0	0	0	0	0	0	0	0	0	0
hsa-miR-374a-3p	35.8151	84.225	128.904	0	61.1199	0	0	0	0	295.284	0	0
hsa-miR-374a-5p	38.7092	230.891	291.963	80.2512	105.656	75.5436	184.109	120.986	0	1585.82	0	0
hsa-miR-374b-3p	0	0	26.4419	0	0	33.2556	0	0	0	0	0	0
hsa-miR-374b-5p	0	0	0	0	0	0	0	0	0	0	0	0
hsa-miR-374c-3p	0	0	0	0	0	0	0	0	0	0	0	0
hsa-miR-374c-5p	0	0	0	0	0	0	0	0	0	0	0	0
hsa-miR-375-3p	0	0	0	0	0	0	0	0	0	0	0	0
hsa-miR-375-5p	0	0	0	0	0	0	0	0	0	0	0	0
hsa-miR-376a-2-5p	0	0	0	0	0	0	0	0	0	0	0	0
hsa-miR-376a-3p	0	0	6.0596	0	0	24.9075	142.888	0	0	0	0	0
hsa-miR-376a-5p	0	0	0	0	0	0	0	0	0	0	0	0
hsa-miR-376b-3p	0	0	0	0	0	0	0.173197	0	0	0	0	0
hsa-miR-376b-5p	0	0	0	0	0	0	0	0	0	0	0	0
hsa-miR-376c-3p	0	0	0	0	0	0	0	0	0	0	0	0
hsa-miR-376c-5p	0	0	0	0	0	0	0	0	0	0	0	0
hsa-miR-377-3p	0	33.8414	31.9506	0	0	28.7394	0	0	0	0	0	0
hsa-miR-377-5p	0	0	0	0	0	0	0	0	0	0	0	0
hsa-miR-378a-3p	19.8973	11.0087	4.95786	42.2665	16.5837	11.0852	0	42.4253	0	0	0	0
hsa-miR-378a-5p	0	0	0	0	0	0	0	0	0	0	0	0
hsa-miR-378b	0	0	0	0	0	0	0	0	0	0	0	0
hsa-miR-378c	0	0	0	0	0	0	0	0	0	0	0	0
hsa-miR-378d	0	0	0	0	0	0	0	0	0	0	0	0
hsa-miR-378e	0	0	0	0	0	0	0	0	0	0	0	0
hsa-miR-378f	0	0	0	0	0	0	0	0	0	0	0	0
hsa-miR-378h	0	0	0	0	0	0	0	0	0	0	0	0
hsa-miR-378i	0	3.08708	0	0.276252	0.1043	0	0	0.267667	0	0	0	0
hsa-miR-378j	0	0	0	0	0	0	0	0	0	0	0	0
hsa-miR-379-3p	0	0	0	0	0	0	0	0	0	0	0	0
hsa-miR-379-5p	320.527	241.55	1033.44	514.933	556.65	1024.22	496.037	1203.57	505.581	0	0	0
hsa-miR-380-3p	0	0	0	0	0	0	0	0	0	0	0	0
hsa-miR-380-5p	0	0	0	0	0	0	0	0	0	0	0	0
hsa-miR-381-3p	1.80884	34.0162	181.237	84.5331	262.524	32.0239	890.927	242.105	1062.92	540.761	0	0
hsa-miR-381-5p	0	0	0	0	0	0	0	0	0	0	0	0
hsa-miR-382-3p	0	0	0.550873	0	0	0	162.286	0	0	0	0	0
hsa-miR-382-5p	595.47	382.682	2296.59	1008.6	4210.81	1541.67	3876.33	2346.51	4436.11	844.939	0	5233.48
hsa-miR-383-3p	0	0	0	0	0	0	0	0	0	0	0	0
hsa-miR-383-5p	0	0	0	0	0	0	0	0	0	0	0	0
hsa-miR-384	0	0	0	0	0	0	0	0	0	0	0	0
hsa-miR-3907	0	0	0	0	0	0	0	0	0	0	0	0
hsa-miR-3908	0	0	0	0	0	0	0	0	0	0	0	0
hsa-miR-3909	0	0	0	0	0	0	0	0	0	0	0	0
hsa-miR-3910	0	0	0	0	0	0	0	0	0	0	0	0
hsa-miR-3911	0	0	0	0	0	0	0	0	0	0	0	0
hsa-miR-3912-3p	0	0	0	0	0	0	0	0	0	0	0	0
hsa-miR-3912-5p	0	0	0	0	0	0	0	0	0	0	0	0
hsa-miR-3913-3p	0	0	0	0	0	0	0	0	0	0	0	0
hsa-miR-3913-5p	0	0	0	0	0	0	0	0	0	0	0	0
hsa-miR-3914	0	0	0	0	0	0	0	0	0	0	0	0
hsa-miR-3915	0	0	0	0	0	0	0	0	0	0	0	0
hsa-miR-3916	0	0	0	0	0	0	0	0	0	0	0	0
hsa-miR-3917	0	0	0	0	0	0	0	0	0	0	0	0
hsa-miR-3918	0	0	0	0	0	0	0	0	0	0	0	0
hsa-miR-3919	0	0	0	0	0	0	0	0	0	0	0	0
hsa-miR-3920	0	0	0	0	0	0	0	0	0	0	0	0
hsa-miR-3921	0	0	0	0	0	0	0	0	0	0	0	0
hsa-miR-3922-3p	0	0	0	0	0	0	0	0	0	0	0	0
hsa-miR-3922-5p	0	0	0	0	0	0	0	0	0	0	0	0
hsa-miR-3923	0	0	0	0	0	0	0	0	0	0	0	0
hsa-miR-3924	0	0	0	0	0	0	0	0	0	0	0	0
hsa-miR-3925-3p	0	0	0	0	0	0	0	0	0	0	0	0
hsa-miR-3925-5p	0	0	0	0	0	0	0	0	0	0	0	0
hsa-miR-3926	0	0	0	0	0	0	0	0	0	0	0	0
hsa-miR-3927-3p	0	0	0	0	0	0	0	0	0	0	0	0
hsa-miR-3927-5p	0	0	0	0	0	0	0	0	0	0	0	0
hsa-miR-3928-3p	0	0	30.8489	0	0	19.2965	130.418	0	0	0	0	0
hsa-miR-3928-5p	0	0	0	0	0	0	0	0	0	0	0	0
hsa-miR-3929	0	0	0	0	0	0	0	0	0	0	0	0
hsa-miR-3934-3p	0	0	0	0	0	0	0	0	0	0	0	0
hsa-miR-3934-5p	0	0	0	0	0	0	0	0	0	0	0	0
hsa-miR-3935	0	0	0	0	0	0	0	0	0	0	0	0
hsa-miR-3936	0	0	0	0	0	0	0	0	0	0	0	0
hsa-miR-3937	0	0	0	0	0	0	0	0	0	0	0	0
hsa-miR-3938	0	0	0	0	0	0	0	0	0	0	0	0
hsa-miR-3939	0	0	0	0	0	0	0	0	0	0	0	0
hsa-miR-3940-3p	0	0	0	0	0	0	0	0	0	0	0	0
hsa-miR-3940-5p	0	0	0	0	0	0	0	0	0	0	0	0
hsa-miR-3941	0	0	0	0	0	0	0	0	0	0	0	0
hsa-miR-3942-3p	0	0	0	0	0	0	0	0	0	0	0	0
hsa-miR-3942-5p	0	0	0	0	0	0	0	0	0	0	0	0
hsa-miR-3943	0	0	0	0	0	0	0	0	0	0	0	0
hsa-miR-3944-3p	0	0	0	0	0	0	0	0	0	0	0	0
hsa-miR-3944-5p	0	0	0	0	0	0	0	0	0	0	0	0
hsa-miR-3945	0	0	0	0	0	0	0	0	0	0	0	0
hsa-miR-3960	0	0	0	0	0	0	0	0	0	0	0	0
hsa-miR-3972	0	0	0	0	0	0	0	0	0	0	0	0
hsa-miR-3973	0	0	0	0	0	0	0	0	0	0	0	0
hsa-miR-3974	0	0	0	0	0	0	0	0	0	0	0	0
hsa-miR-3975	0	0	0	0	0	0	0	0	0	0	0	0
hsa-miR-3976	0	0	0	0	0	0	0	0	0	0	0	0
hsa-miR-3977	0	0	0	0	0	0	0	0	0	0	0	0
hsa-miR-3978	0	0	0	0	0	0	0	0	0	0	0	0
hsa-miR-409-3p	325.23	538.842	2885.47	797.953	1672.45	1279.86	2976.22	1242.51	5897.12	3413.56	0	1942.65
hsa-miR-409-5p	0	0	0	0	0	0	0	0	0	0	0	0
hsa-miR-410-3p	0	0	0	0	0	0	0	0	0	0	0	0
hsa-miR-410-5p	0	0	0	0	0	0	0	0	0	0	0	0
hsa-miR-411-3p	0	0	0	0	0	0	0	0	0	0	0	0
hsa-miR-411-5p	2.53238	28.541	159.753	178.735	165.42	44.4777	191.383	345.291	0	492.733	0	0
hsa-miR-412-3p	0	0	0	0	0	0	0	0	0	0	0	0
hsa-miR-412-5p	0	0	0	0	43.9104	0	161.42	0	0	0	0	0
hsa-miR-421	0	1.51442	0	55.3885	0	31.2028	0.173197	0	0	0	0	0
hsa-miR-422a	0	0	0	0	0	0	0	0	0	0	0	0
hsa-miR-423-3p	1675.71	2522.32	1893.35	1612.9	1769.97	1662.1	1748.95	1806.09	2554.45	8509.87	0	0
hsa-miR-423-5p	0	0	0	0	0	0	0	0	0	0	0	0
hsa-miR-424-3p	0	0	0	0	0	0	0	0	0	0	0	0
hsa-miR-424-5p	91.8891	0	0	0	0	16.9699	0	0	0	0	0	0
hsa-miR-425-3p	1.80884	177.362	300.226	0	75.7219	85.1235	138.038	149.894	1074.86	836.045	0	0
hsa-miR-425-5p	2074.74	3945.23	2416.13	3441.13	2023.53	2031.06	2808.74	1608.41	3747.41	15686.5	34.153	0
hsa-miR-4251	0	0	0	0	0	0	0	0	0	0	0	0
hsa-miR-4252	0	0	0	0	0	0	0	0	0	0	0	0
hsa-miR-4253	0	0	0	0	0	0	0	0	0	0	0	0
hsa-miR-4254	0	0	0	0	0	0	0	0	0	0	0	0
hsa-miR-4255	0	0	0	0	0	0	0	0	0	0	0	0
hsa-miR-4256	0	0	0	0	0	0	0	0	0	0	0	0
hsa-miR-4257	0	0	0	0	0	0	0	0	0	0	0	0
hsa-miR-4258	0	0	0	0	0	0	0	0	0	0	0	0
hsa-miR-4259	0	0	0	0	0	0	0	0	0	0	0	0
hsa-miR-4260	0	0	0	0	0	0	0	0	0	0	0	0
hsa-miR-4261	0	0	0	0	0	0	0	0	0	0	0	0
hsa-miR-4262	0	0	0	0	0	0	0	0	0	0	0	0
hsa-miR-4263	0	0	0	0	0	0	0	0	0	0	0	0
hsa-miR-4264	0	0	0	0	0	0	0	0	0	0	0	0
hsa-miR-4265	0	0	0	0	0	0	0	0	0	0	0	0
hsa-miR-4266	0	0	0	0	0	0	0	0	0	0	0	0
hsa-miR-4267	0	0	0	0	0	0	0	0	0	0	0	0
hsa-miR-4268	0	0	0	0	0	0	0	0	0	0	0	0
hsa-miR-4269	0	0	0	0	0	0	0	0	0	0	0	0
hsa-miR-4270	0	0	0	0	0	0	0	0	0	0	0	0
hsa-miR-4271	0	0	0	0	0	0	0	0	0	0	0	0
hsa-miR-4272	0	0	0	0	0	0	0	0	0	0	0	0
hsa-miR-4273	0	0	0	0	0	0	0	0	0	0	0	0
hsa-miR-4274	0	0	0	0	0	0	0	0	0	0	0	0
hsa-miR-4275	0	0	0	0	0	0	0	0	0	0	0	0
hsa-miR-4276	0	0	0	0	0	0	0	0	0	0	0	0
hsa-miR-4277	0	0	0	0	0	0	0	0	0	0	0	0
hsa-miR-4278	0	0	0	0	0	0	0	0	0	0	0	0
hsa-miR-4279	0	0	0	0	0	0	0	0	0	0	0	0
hsa-miR-4280	0	0	0	0	0	0	0	0	0	0	0	0
hsa-miR-4281	0	0	0	0	0	0	0	0	0	0	0	0
hsa-miR-4282	0	0	0	0	0	0	0	0	0	0	0	0
hsa-miR-4283	0	0	0	0	0	0	0	0	0	0	0	0
hsa-miR-4284	0	0	0	0	0	0	0	0	0	0	0	0
hsa-miR-4285	0	0	0	0	0	0	0	0	0	0	0	0
hsa-miR-4286	0	0	0	0	0	0	0	0	0	0	0	0
hsa-miR-4287	0	0	0	0	0	0	0	0	0	0	0	0
hsa-miR-4288	0	0	0	0	0	0	0	0	0	0	0	0
hsa-miR-4289	0	0	0	0	0	0	0	0	0	0	0	0
hsa-miR-429	0	0	0	0	0	0	0	0	0	0	0	0
hsa-miR-4290	0	0	0	0	0	0	0	0	0	0	0	0
hsa-miR-4291	0	0	0	0	0	0	0	0	0	0	0	0
hsa-miR-4292	0	0	0	0	0	0	0	0	0	0	0	0
hsa-miR-4293	0	0	0	0	0	0	0	0	0	0	0	0
hsa-miR-4294	0	0	0	0	0	0	0	0	0	0	0	0
hsa-miR-4295	0	0	0	0	0	0	0	0	0	0	0	0
hsa-miR-4296	0	0	0	0	0	0	0	0	0	0	0	0
hsa-miR-4297	0	0	0	0	0	0	0	0	0	0	0	0
hsa-miR-4298	0	0	0	0	0	0	0	0	0	0	0	0
hsa-miR-4299	0	0	0	0	0	0	0	0	0	0	0	0
hsa-miR-4300	0	0	0	0	0	0	0	0	0	0	0	0
hsa-miR-4301	0	0	0	0	0	0	0	0	0	0	0	0
hsa-miR-4302	0	0	0	0	0	0	0	0	0	0	0	0
hsa-miR-4303	0	0	0	0	0	0	0	0	0	0	0	0
hsa-miR-4304	0	0	0	0	0	0	0	0	0	0	0	0
hsa-miR-4305	0	0	0	0	0	0	0	0	0	0	0	0
hsa-miR-4306	0	0	0	0	0	0	0	0	0	0	0	0
hsa-miR-4307	0	0	0	0	0	0	0	0	0	0	0	0
hsa-miR-4308	0	0	0	0	0	0	0	0	0	0	0	0
hsa-miR-4309	0	0	0	0	0	0	0	0	0	0	0	0
hsa-miR-431-3p	0	0	0	0	50.7942	0	0	0	0	0	0	0
hsa-miR-431-5p	327.762	107.174	611.469	660.242	841.494	526.068	500.021	329.097	2028.96	1765.48	0	0
hsa-miR-4310	0	0	0	0	0	0	0	0	0	0	0	0
hsa-miR-4311	0	0	0	0	0	0	0	0	0	0	0	0
hsa-miR-4312	0	0	0	0	0	0	0	0	0	0	0	0
hsa-miR-4313	0	0	0	0	0	0	0	0	0	0	0	0
hsa-miR-4314	0	0	0	0	0	0	0	0	0	0	0	0
hsa-miR-4315	0	0	0	0	0	0	0	0	0	0	0	0
hsa-miR-4316	0	0	0	0	0	0	0	0	0	0	0	0
hsa-miR-4317	0	0	0	0	0	0	0	0	0	0	0	0
hsa-miR-4318	0	0	0	0	0	0	0	0	0	0	0	0
hsa-miR-4319	0	0	0	0	0	0	0	0	0	0	0	0
hsa-miR-432-3p	0	0	0	0	0	0	0	0	0	0	0	0
hsa-miR-432-5p	1415.96	702.981	9498.7	2902.3	15236.4	6175.56	5325.65	7105.23	14488	3884.94	36133.9	20808.7
hsa-miR-4320	0	0	0	0	0	0	0	0	0	0	0	0
hsa-miR-4321	0	0	0	0	0	0	0	0	0	0	0	0
hsa-miR-4322	0	0	0	0	0	0	0	0	0	0	0	0
hsa-miR-4323	0	0	0	0	0	0	0	0	0	0	0	0
hsa-miR-4324	0	0	0	0	0	0	0	0	0	0	0	0
hsa-miR-4325	0	0	0	0	0	0	0	0	0	0	0	0
hsa-miR-4326	0	0	0	0	54.1318	35.9927	0	0	0	0	0	0
hsa-miR-4327	0	0	0	0	0	0	0	0	0	0	0	0
hsa-miR-4328	0	0	0	0	0	0	0	0	0	0	0	0
hsa-miR-4329	0	0	0	0	0	0	0	0	0	0	0	0
hsa-miR-433-3p	0	0	0	0	0	0	0	0	0	0	0	0
hsa-miR-433-5p	0	0	0	0	0	0	0	0	0	0	0	0
hsa-miR-4330	0	0	0	0	0	0	0	0	0	0	0	0
hsa-miR-4418	0	0	0	0	0	0	0	0	0	0	0	0
hsa-miR-4420	0	0	0	0	0	0	0	0	0	0	0	0
hsa-miR-4421	0	0	0	0	0	0	0	0	0	0	0	0
hsa-miR-4422	0	0	0	0	0	0	0	0	0	0	0	0
hsa-miR-4423-3p	0	0	0	0	0	0	0	0	0	0	0	0
hsa-miR-4423-5p	0	0	0	0	0	0	0	0	0	0	0	0
hsa-miR-4424	0	0	0	0	0	0	0	0	0	0	0	0
hsa-miR-4425	0	0	0	0	0	0	0	0	0	0	0	0
hsa-miR-4426	0	0	0	0	0	0	0	0	0	0	0	0
hsa-miR-4427	0	0	0	0	0	0	0	0	0	0	0	0
hsa-miR-4428	0	0	0	0	0	0	0	0	0	0	0	0
hsa-miR-4429	0	0	0	0.276252	0.2086	0.410563	0	0.133834	0	0	0	0
hsa-miR-4430	0	0	0	0	0	0	0	0	0	0	0	0
hsa-miR-4431	0	0	0	0	0	0	0	0	0	0	0	0
hsa-miR-4432	0	0	0	0	0	0	0	0	0	0	0	0
hsa-miR-4433a-3p	0	0	0	0	0	0	0	0	0	0	0	0
hsa-miR-4433a-5p	15.1943	53.0629	0	51.1066	0.1043	52.5521	0.173197	0	0	240.141	0	0
hsa-miR-4433b-3p	75.6096	207.417	25.3402	135.087	69.2553	151.087	192.769	71.4672	0	0	0	0
hsa-miR-4433b-5p	0	0	0	0	0	0	0	0	0	0	0	0
hsa-miR-4434	0	0	0	0	0	0	0	0	0	0	0	0
hsa-miR-4435	0	34.7734	27.5436	0	0	28.0552	0	0	0	0	0	0
hsa-miR-4436a	0	0	0	0	0	0	0	0	0	0	0	0
hsa-miR-4436b-3p	0	0	0	0	0	0	0	0	0	0	0	0
hsa-miR-4436b-5p	0	0	0	0	0	0	0	0	0	0	0	0
hsa-miR-4437	0	0	0	0	0	0	0	0	0	0	0	0
hsa-miR-4438	0	0	0	0	0	0	0	0	0	0	0	0
hsa-miR-4439	0	0	0	0	0	0	0	0	0	0	0	0
hsa-miR-4440	0	0	0	0	0	0	0	0	0	0	0	0
hsa-miR-4441	0	0	0	0	0	0	0	0	0	0	0	0
hsa-miR-4442	0	0	0	0	0	0	0	0	0	0	0	0
hsa-miR-4443	0	12.4066	0	0	0	0	0	0	0	0	0	0
hsa-miR-4444	0	0	0	0	0	0	0	0	0	0	0	0
hsa-miR-4445-3p	0	0	0	0	0	0	0	0	0	0	0	0
hsa-miR-4445-5p	0	0	0	0	0	0	0	0	0	0	0	0
hsa-miR-4446-3p	178.713	31.8028	217.595	53.1785	80.937	269.056	0	0	139.333	0	0	0
hsa-miR-4446-5p	0	0	0	0	0	0	0	0	0	0	0	0
hsa-miR-4447	0	0	0	0	0	0	0	0	0	0	0	0
hsa-miR-4448	0	0	0	0	0	0	0	0	0	0	0	0
hsa-miR-4449	0	0	0	0	44.7448	0	0	0	0	0	0	0
hsa-miR-4450	0	0	0	0	0	0	0	0	0	0	0	0
hsa-miR-4451	0	0	0	0	0	0	0	0	0	0	0	0
hsa-miR-4452	0	0	0	0	0	0	0	0	0	0	0	0
hsa-miR-4453	0	0	0	0	0	0	0	0	0	0	0	0
hsa-miR-4454	0	0.0582469	0	0.276252	0.1043	0	0.173197	0	0	0	0	0
hsa-miR-4455	0	0	0	0	0	0	0	0	0	0	0	0
hsa-miR-4457	0	0	0	0	0	0	0	0	0	0	0	0
hsa-miR-4458	0	0	0	0	0	0	0	0	0	0	0	0
hsa-miR-4460	0	0	0	0	0	0	0	0	0	0	0	0
hsa-miR-4462	0	0	0	0	0	0	0	0	0	0	0	0
hsa-miR-4463	0	0	0	0	0	0	0	0	0	0	0	0
hsa-miR-4464	0	0	0	0	0	0	0	0	0	0	0	0
hsa-miR-4465	0	0	0	0	0	0	0	0	0	0	0	0
hsa-miR-4466	0	0	0	0	0	0	0	0	0	0	0	0
hsa-miR-4467	0	0	0	0	0	0	0	0	0	0	0	0
hsa-miR-4468	0	0	0	0	0	0	0	0	0	0	0	0
hsa-miR-4469	0	0	0	0	0	0	0	0	0	0	0	0
hsa-miR-4470	0	0	0	0	0	0	0	0	0	0	0	0
hsa-miR-4471	0	0	0	0	0	0	0	0	0	0	0	0
hsa-miR-4472	0	0	0	0	0	0	0	0	0	0	0	0
hsa-miR-4473	0	0	0	0	0	0	0	0	0	0	0	0
hsa-miR-4474-3p	0	0	0	0	0	0	0	0	0	0	0	0
hsa-miR-4474-5p	0	0	0	0	0	0	0	0	0	0	0	0
hsa-miR-4475	0	0	0	0	0	0	0	0	0	0	0	0
hsa-miR-4476	0	0	0	0	0	0	0	0	0	0	0	0
hsa-miR-4477a	0	0	0	0	0	0	0	0	0	0	0	0
hsa-miR-4477b	0	0	0	0	0	0	0	0	0	0	0	0
hsa-miR-4478	0	0	0	0	0	0	0	0	0	0	0	0
hsa-miR-4479	0	0	0	0	0	0	0	0	0	0	0	0
hsa-miR-448	0	0	0	0	0	0	0	0	0	0	0	0
hsa-miR-4480	0	0	0	0	0	0	0	0	0	0	0	0
hsa-miR-4481	0	0	0	0	0	0	0	0	0	0	0	0
hsa-miR-4482-3p	0	0	0	0	0	0	0	0	0	0	0	0
hsa-miR-4482-5p	0	0	0	0	0	0	0	0	0	0	0	0
hsa-miR-4483	0	0	0	0	0	0	0	0	0	0	0	0
hsa-miR-4484	0	0	0	0	0	0	0	0	0	0	0	0
hsa-miR-4485-3p	5.78829	7.57209	0.550873	0	3.33761	0	40.0086	0	0	0	0	6.36935
hsa-miR-4485-5p	0	0	0	0	0	0	0	0	0	0	0	0
hsa-miR-4486	0	0	0	0	0	0	0	0	0	0	0	0
hsa-miR-4487	0	0	0	0	0	0	0	0	0	0	0	0
hsa-miR-4488	0	0	0	0	0.1043	0	0	0	0	0	0	0
hsa-miR-4489	0	0	0	0	0	0	0	0	0	0	0	0
hsa-miR-4490	0	0	0	0	0	0	0	0	0	0	0	0
hsa-miR-4491	0	0	0	0	0	0	0	0	0	0	0	0
hsa-miR-4492	0	0	0	0	0	0	0	0	0	0	0	0
hsa-miR-4493	0	0	0	0	0	0	0	0	0	0	0	0
hsa-miR-4494	0	0	0	0	0	0	0	0	0	0	0	0
hsa-miR-4495	0	0	0	0	0	0	0	0	0	0	0	0
hsa-miR-4496	0	0	0	0	0	0	0	0	0	0	0	0
hsa-miR-4497	0.361768	0	0	0	0	0	0	0	0	0	0	0
hsa-miR-4498	0	0	23.6875	0	0	0	0	0	0	0	0	0
hsa-miR-4499	0	0	0	0	0	0	0	0	0	0	0	0
hsa-miR-449a	0	0	0	0	0	0	0	0	0	0	0	0
hsa-miR-449b-3p	0	0	0	0	0	0	0	0	0	0	0	0
hsa-miR-449b-5p	0	0	0	0	0	0	0	0	0	0	0	0
hsa-miR-449c-3p	0	0	0	0	0	0	0	0	0	0	0	0
hsa-miR-449c-5p	0	0	0	0	0	0	0	0	0	0	0	0
hsa-miR-4500	0	0	0	0	0	0	0	0	0	0	0	0
hsa-miR-4501	0	0	0	0	0	0	0	0	0	0	0	0
hsa-miR-4502	0	0	0	0	0	0	0	0	0	0	0	0
hsa-miR-4503	0	0	0	0	0	0	0	0	0	0	0	0
hsa-miR-4504	0	0	0	0	0	0	0	0	0	0	0	0
hsa-miR-4505	0	0	0	0	0	0	0	0	0	0	0	0
hsa-miR-4506	0	0	0	0	0	0	0	0	0	0	0	0
hsa-miR-4507	0	0	0	0	0	0	0	0	0	0	0	0
hsa-miR-4508	0	0	0	0.138126	0	0	0	0	0	0	0	0
hsa-miR-4509	0	0	0	0	0	0	0	0	0	0	0	0
hsa-miR-450a-1-3p	0	0	0	0	0	0	0	0	0	0	0	0
hsa-miR-450a-2-3p	0	0	0	0	0	0	0	0	0	0	0	0
hsa-miR-450a-5p	0	0	0	0	0	0	0	0	0	0	0	0
hsa-miR-450b-3p	0	0	0	0	0	0	0	0	0	0	0	0
hsa-miR-450b-5p	0	0	0	0	0	0	0	0	0	0	0	0
hsa-miR-4510	0	0.0582469	0.550873	0.138126	0.1043	0	0.173197	0.133834	0	0	0	0
hsa-miR-4511	0	0	0	0	0	0	0	0	0	0	0	0
hsa-miR-4512	0	0	0	0	0	0	0	0	0	0	0	0
hsa-miR-4513	0	0	0	0	0	0	0	0	0	0	0	0
hsa-miR-4514	0	0	0	0	0	0	0	0	0	0	0	0
hsa-miR-4515	0	0	0	0	0	0	0	0	0	0	0	0
hsa-miR-4516	0.361768	0	0	1.51939	0	0	0.346395	0.936836	0	0	0	0
hsa-miR-4517	0	0	0	0	0	0	0	0	0	0	0	0
hsa-miR-4518	0	0	0	0	0	0	0	0	0	0	0	0
hsa-miR-4519	0	0	0	0	0	0	0	0	0	0	0	0
hsa-miR-451a	1116.78	235.201	129.455	270.036	63.5188	0.273709	0	147.752	1320.35	990.803	0	0
hsa-miR-451b	0	0	0	0	0	0	0	0	0	0	0	0
hsa-miR-452-3p	0	0	0	0	0	0	0	0	0	0	0	0
hsa-miR-452-5p	0	0	0	138.402	0	0	0	0	0	0	0	0
hsa-miR-4520-2-3p	0	0	0	0	0	0	0	0	0	0	0	0
hsa-miR-4520-3p	0	0	0	0	0	0	0	0	0	0	0	0
hsa-miR-4520-5p	0	0	0	0	0	0	0	0	0	0	0	0
hsa-miR-4521	21.3443	0	0	0.138126	0	4.65305	16.4537	0	0	0	0	0
hsa-miR-4522	0	0	0	0	0	0	0	0	0	0	0	0
hsa-miR-4523	0	0	0	0	0	0	0	0	0	0	0	0
hsa-miR-4524a-3p	0	0	0	0	0	0	0	0	0	0	0	0
hsa-miR-4524a-5p	0	0	0	0	0	0	0	0	0	0	0	0
hsa-miR-4524b-3p	0	0	0	0	0	0	0	0	0	0	0	0
hsa-miR-4524b-5p	0	0	0	0	0	0	0	0	0	0	0	0
hsa-miR-4525	0	0	0	0	0	0	0	0	0	0	0	0
hsa-miR-4526	0	0	0	0	0	0	0	0	0	0	0	0
hsa-miR-4527	0	0	0	0	0	0	0	0	0	0	0	0
hsa-miR-4528	0	0	0	0	0	0	0	0	0	0	0	0
hsa-miR-4529-3p	0	0	0	0	0	0	0	0	0	0	0	0
hsa-miR-4529-5p	0	0	0	0	0	0	0	0	0	0	0	0
hsa-miR-4530	0	0	0	0	0	0	0	0	0	0	0	0
hsa-miR-4531	0	0	0	0	0	0	0	0	0	0	0	0
hsa-miR-4533	0	0	0	0	0	0	0	0	0	0	0	0
hsa-miR-4534	0	0	0	0	0	0	0	0	0	0	0	0
hsa-miR-4535	0	0	0	0	0	0	0	0	0	0	0	0
hsa-miR-4536-3p	0	0	0	0	0	0	0	0	0	0	0	0
hsa-miR-4536-5p	0	0	0	0	0	0	0	0	0	0	0	0
hsa-miR-4537	0	0	0	0	0	0	0	0	0	0	0	0
hsa-miR-4538	0	0	0	0	0	0	0	0	0	0	0	0
hsa-miR-4539	0	0	0	0	0	0	0	0	0	0	0	0
hsa-miR-454-3p	1571.88	1436.95	1767.75	873.646	1085.87	1357.73	1190.04	942.993	0	0	0	0
hsa-miR-454-5p	44.1357	0	0	73.7592	53.2974	52.5521	0	0	0	0	0	0
hsa-miR-4540	0	0	0	0	0	0	0	0	0	0	0	0
hsa-miR-455-3p	0	0	0	0	0	0	0	0	0	0	0	0
hsa-miR-455-5p	0	0	0	0	0	0	0	0	0	0	0	0
hsa-miR-4632-3p	0	0	0	0	0	0	0	0	0	0	0	0
hsa-miR-4632-5p	0	0	0	0	0	0	0	0	0	0	0	0
hsa-miR-4633-3p	0	0	0	0	0	0	0	0	0	0	0	0
hsa-miR-4633-5p	0	0	0	0	0	0	0	0	0	0	0	0
hsa-miR-4634	0	0	0	0	0	0	0	0	0	0	0	0
hsa-miR-4635	0	0	0	0	0	0	0	0	0	0	0	0
hsa-miR-4636	0	0	0	0	0	0	0	0	0	0	0	0
hsa-miR-4637	0	0	0	0	0	0	0	0	0	0	0	0
hsa-miR-4638-3p	0	0	0	0	0	0	0	0	0	0	0	0
hsa-miR-4638-5p	0	0	0	0	0	0	0	0	0	0	0	0
hsa-miR-4639-3p	0	0	0	0	0	0	0	0	0	0	0	0
hsa-miR-4639-5p	0	0	0	0	35.8793	0	0	0	0	0	0	0
hsa-miR-4640-3p	0	0	0	0	0	0	0	0	0	0	0	0
hsa-miR-4640-5p	0	0	0	0	0	0	0	0	0	0	0	0
hsa-miR-4641	0	0	0	0	0	0	0	0	0	0	0	0
hsa-miR-4642	0	0	0	0	0	0	0	0	0	0	0	0
hsa-miR-4643	0	0	0	0	0	0	0	0	0	0	0	0
hsa-miR-4644	0	0	0	0	0	0	0	0	0	0	0	0
hsa-miR-4645-3p	0	0	0	0	0	0	0	0	0	0	0	0
hsa-miR-4645-5p	0	0	0	0	0	0	0	0	0	0	0	0
hsa-miR-4646-3p	0	0	0	0	0	0	0	0	0	0	0	0
hsa-miR-4646-5p	5.06475	4.25202	0	0	0	0	0	0	0	0	0	0
hsa-miR-4647	0	0	0	0	0	0	0	0	0	0	0	0
hsa-miR-4648	0	0	0	0	0	0	0	0	0	0	0	0
hsa-miR-4649-3p	0	0	0	0	0	0	0	0	0	0	0	0
hsa-miR-4649-5p	0	0	0	0	0	0	0	0	0	0	0	0
hsa-miR-4650-3p	0	0	0	0	0	0	0	0	0	0	0	0
hsa-miR-4650-5p	0	0	0	0	0	0	0	0	0	0	0	0
hsa-miR-4651	0	0	0	0	0	0	0	0	0	0	0	0
hsa-miR-4652-3p	0	0	0	0	0	0	0	0	0	0	0	0
hsa-miR-4652-5p	0	0	0	0	0	0	0	0	0	0	0	0
hsa-miR-4653-3p	0	0	0	0	0	0	0	0	0	0	0	0
hsa-miR-4653-5p	0	0	0	0	0	0	0	0	0	0	0	0
hsa-miR-4654	0	0	26.9928	0	0	0	0	0	0	0	0	0
hsa-miR-4655-3p	0	0	0	0	0	0	0	0	0	0	0	0
hsa-miR-4655-5p	0	0	0	0	0	0	0	0	0	0	0	0
hsa-miR-4656	0	0	0	0	0	0	0	0	0	0	0	0
hsa-miR-4657	0	0	0	0	0	0	0	0	0	0	0	0
hsa-miR-4658	0	0	0	0	0	0	0	0	0	0	0	0
hsa-miR-4659a-3p	0	0	0	0	0	0	0	0	0	0	0	0
hsa-miR-4659a-5p	0	0	0	0	0	0	0	0	0	0	0	0
hsa-miR-4659b-3p	0	0	0	0	0	0	0	0	0	0	0	0
hsa-miR-4659b-5p	0	0	0	0	0	0	0	0	0	0	0	0
hsa-miR-466	0	0	0	0	0	0	0	0	0	0	0	0
hsa-miR-4660	0	0	0	0	0	0	0	0	0	0	0	0
hsa-miR-4661-3p	0	0	0	0	0	0	0	0	0	0	0	0
hsa-miR-4661-5p	0	0	0	0	0	0	0	0	0	0	0	0
hsa-miR-4662a-3p	0	0	0	0.414378	0	0.273709	0	0	0	0	0	0
hsa-miR-4662a-5p	0	0	0	67.1292	0	24.4969	0	0	0	0	0	0
hsa-miR-4662b	0	0	0	0	0	0	0	0	0	0	0	0
hsa-miR-4663	0	0	0	0	0	0	0	0	0	0	0	0
hsa-miR-4664-3p	0	0	0	0	0	0	0	0	0	0	0	0
hsa-miR-4664-5p	0	0	0	0	0	0	0	0	0	0	0	0
hsa-miR-4665-3p	0	0	0	0	0	0	0	0	0	0	0	0
hsa-miR-4665-5p	0	0	0	0	0	0	0	123.261	0	0	0	0
hsa-miR-4666a-3p	0	0	0	0	0	0	0	0	0	0	0	0
hsa-miR-4666a-5p	0	0	0	0	0	0	0	0	0	0	0	0
hsa-miR-4666b	0	0	0	0	0	0	0	0	0	0	0	0
hsa-miR-4667-3p	0	0	0	0	0	0	0	0	0	0	0	0
hsa-miR-4667-5p	0	0	0	0	0	0	0	0	0	0	0	0
hsa-miR-4668-3p	0	0	0	0	0	0	0	0	0	0	0	0
hsa-miR-4668-5p	0	0	0	0	0	0	0	0	0	0	0	0
hsa-miR-4669	0	0	0	0	0	0	0	0	0	0	0	0
hsa-miR-4670-3p	0	0	0	0	0	0	0	0	0	0	0	0
hsa-miR-4670-5p	0	0	0	0	0	0	0	0	0	0	0	0
hsa-miR-4671-3p	0	0	0	0	0	0	0	0	0	0	0	0
hsa-miR-4671-5p	0	0	0	0	0	0	0	0	0	0	0	0
hsa-miR-4672	0	0	0	0	0	0	0	0	0	0	0	0
hsa-miR-4673	0	0	0	0	0	0	0	0	0	0	0	0
hsa-miR-4674	0	0	0	0	0	0	0	0	0	0	0	0
hsa-miR-4675	0	0	0	0	0	0	0	0	0	0	0	0
hsa-miR-4676-3p	0	0	0	0	0	0	0	0	0	0	0	0
hsa-miR-4676-5p	0	0	0	0	0	0	0	0	0	0	0	0
hsa-miR-4677-3p	0	0	0	0	0	0	0	0	0	0	0	0
hsa-miR-4677-5p	0	0	0	0	0	0	0	0	0	0	0	0
hsa-miR-4678	0	0	0	0	0	0	0	0	0	0	0	0
hsa-miR-4679	0	0	0	0	0	0	0	0	0	0	0	0
hsa-miR-4680-3p	0	0	0	0	0	0	0	0	0	0	0	0
hsa-miR-4680-5p	0	0	0	0	0	0	0	0	0	0	0	0
hsa-miR-4681	0	0	0	0	0	0	0	0	0	0	0	0
hsa-miR-4682	0	0	0	0	0	0	0	0	0	0	0	0
hsa-miR-4683	0	0	0	0	0	0	0	0	0	0	0	0
hsa-miR-4684-3p	0	0	0	0	0	0	0	0	0	0	0	0
hsa-miR-4684-5p	0	0	0	0	0	0	0	0	0	0	0	0
hsa-miR-4685-3p	0	6.5819	0	0	0	0	0	0	0	0	0	0
hsa-miR-4685-5p	0	1.74741	0	0	0	0	0	0	0	0	0	0
hsa-miR-4686	0	0	0	0	0	0	0	0	0	0	0	0
hsa-miR-4687-3p	0	0	0	0	0	0	0	0	0	0	0	0
hsa-miR-4687-5p	0	0	0	0	0	0	118.813	0	0	0	0	0
hsa-miR-4688	0	0	20.3823	0	0	0	0	0	0	0	0	0
hsa-miR-4689	0	0	0	0	0	0	0	0	0	0	0	0
hsa-miR-4690-3p	0	0	0	0	0	0	0	0	0	0	0	0
hsa-miR-4690-5p	0	0	0	0	0	0	0	0	0	0	0	0
hsa-miR-4691-3p	0	0	0	0	0	0	0	0	0	0	0	0
hsa-miR-4691-5p	0	0	0	0	0	0	0	0	0	0	0	0
hsa-miR-4692	0	0	0	0	0	0	0	0	0	0	0	0
hsa-miR-4693-3p	0	0	0	0	0	0	0	0	0	0	0	0
hsa-miR-4693-5p	0	0	0	0	0	0	0	0	0	0	0	0
hsa-miR-4694-3p	0	0	0	0	0	0	0	0	0	0	0	0
hsa-miR-4694-5p	0	0	0	0	0	0	0	0	0	0	0	0
hsa-miR-4695-3p	0	0	0	0	0	0	0	0	0	0	0	0
hsa-miR-4695-5p	0	0	0	0	0	0	0	0	0	0	0	0
hsa-miR-4696	0	0	0	0	0	0	0	0	0	0	0	0
hsa-miR-4697-3p	0	0	0	0	0	0	0	0	0	0	0	0
hsa-miR-4697-5p	0	0	0	0	0	0	0	0	0	0	0	0
hsa-miR-4698	0	0	0	0	0	0	0	0	0	0	0	0
hsa-miR-4699-3p	0	0	0	0	0	0	0	0	0	0	0	0
hsa-miR-4699-5p	0	0	0	0	0	0	0	0	0	0	0	0
hsa-miR-4700-3p	0	0	0	0	0	0	0	0	0	0	0	0
hsa-miR-4700-5p	0	0	0	0	0	0	0	0	0	0	0	0
hsa-miR-4701-3p	0	0	0	0	0	0	0	0	0	0	0	0
hsa-miR-4701-5p	0	0	0	0	0	0	0	0	0	0	0	0
hsa-miR-4703-3p	0	0	0	0	0	0	0	0	0	0	0	0
hsa-miR-4703-5p	0	0	0	0	0	0	0	0	0	0	0	0
hsa-miR-4704-3p	0	0	0	0	0	0	0	0	0	0	0	0
hsa-miR-4704-5p	0	0	0	0	0	0	0	0	0	0	0	0
hsa-miR-4705	0	0	0	0	0	0	0	0	0	0	0	0
hsa-miR-4706	0	0	0	0	0	0	0	0	0	0	0	0
hsa-miR-4707-3p	0	0	0	0	0	0	0	0	0	0	0	0
hsa-miR-4707-5p	0	0	0	0	0	0	0	0	0	0	0	0
hsa-miR-4708-3p	0	0	0	0	0	0	0	0	0	0	0	0
hsa-miR-4708-5p	0	0	0	0	0	0	0	0	0	0	0	0
hsa-miR-4709-3p	0	0	0	0	0	0	0	0	0	0	0	0
hsa-miR-4709-5p	0	0	0	0	0	0	0	0	0	0	0	0
hsa-miR-4710	0	0.291234	0.550873	0	0	0	0	0	0	0	0	0
hsa-miR-4711-3p	0	0	0	0	0	0	0	0	0	0	0	0
hsa-miR-4711-5p	0	0	0	0	0	0	0	0	0	0	0	0
hsa-miR-4712-3p	0	0	0	0	0	0	0	0	0	0	0	0
hsa-miR-4712-5p	0	0	0	0	0	0	0	0	0	0	0	0
hsa-miR-4713-3p	0	0	0	0	0	0	0	0	0	0	0	0
hsa-miR-4713-5p	0	0	0	0	0	0	0	0	0	0	0	0
hsa-miR-4714-3p	0	0	0	0	0	0	0	0	0	0	0	0
hsa-miR-4714-5p	0	0	0	0	0	0	0	0	0	0	0	0
hsa-miR-4715-3p	0	0	0	0	0	0	0	0	0	0	0	0
hsa-miR-4715-5p	0	0	0	0	0	0	0	0	0	0	0	0
hsa-miR-4716-3p	0	0	0	0	0	0.136854	0	0	0	0	0	0
hsa-miR-4716-5p	0	0	0	0	0	0	0	0	0	0	0	0
hsa-miR-4717-3p	0	0	0	0	0	0	0	0	0	0	0	0
hsa-miR-4717-5p	0	0	0	0	0	0	0	0	0	0	0	0
hsa-miR-4718	0	0	0	0	0	0	0	0	0	0	0	0
hsa-miR-4719	0	0	0	0	0	0	0	0	0	0	0	0
hsa-miR-4720-3p	0	0	0	0	0	0	0	0	0	0	0	0
hsa-miR-4720-5p	0	0	0	0	0	0	0	0	0	0	0	0
hsa-miR-4721	0	0	0	0	0	0	0	0	0	0	0	0
hsa-miR-4722-3p	0	0	0	0	0	0	0	0	0	0	0	0
hsa-miR-4722-5p	0	0	0	0	0	0	0	0	0	0	0	0
hsa-miR-4723-3p	0	0	0	0	0	0	0	0	0	0	0	0
hsa-miR-4723-5p	0	0	0	0	0	0	0	0	0	0	0	0
hsa-miR-4724-3p	0	0	0	0	0	0	0	0	0	0	0	0
hsa-miR-4724-5p	0	0	0	0	0	0	0	0	0	0	0	0
hsa-miR-4725-3p	0	0	0	0	0	0	0	0	0	0	0	0
hsa-miR-4725-5p	0	0	0	0	0	0	0	0	0	0	0	0
hsa-miR-4726-3p	0	0	0	0	0	0	0	0	0	0	0	0
hsa-miR-4726-5p	0	0	0	0	0	0	0	0	0	0	0	0
hsa-miR-4727-3p	0	0	0	0	0	0	0	0	0	0	0	0
hsa-miR-4727-5p	0	0	0	0	0	0	0	0	0	0	0	0
hsa-miR-4728-3p	0	0	0	0	0	0	0	0	0	0	0	0
hsa-miR-4728-5p	0	0	0	0	0	0	0	0	0	0	0	0
hsa-miR-4729	0	0	0	0	0	0	0	0	0	0	0	0
hsa-miR-4730	0	0	0	0	0	0	0	0	0	0	0	0
hsa-miR-4731-3p	0	0	0	0	0	0	0	0	0	0	0	0
hsa-miR-4731-5p	0	0	0	0	0	0	0	0	0	0	0	0
hsa-miR-4732-3p	0.361768	0	0	0	0	0	0	0	0	0	0	0
hsa-miR-4732-5p	35.4533	0	0	63.3998	0	0	0	0	0	0	0	0
hsa-miR-4733-3p	0	0	0	0	0	0	0	0	0	0	0	0
hsa-miR-4733-5p	0	0	0	0	0	0	0	0	0	0	0	0
hsa-miR-4734	0	0	0	0	0	0	0	0	0	0	0	0
hsa-miR-4735-3p	0	0	0	0	0	0	0	0	0	0	0	0
hsa-miR-4735-5p	0	0	0	0	0	0	0	0	0	0	0	0
hsa-miR-4736	0	0	0	0	0	0	0	0	0	0	0	0
hsa-miR-4737	0	0	0	0	0	0	0	0	0	0	0	0
hsa-miR-4738-3p	0	0	0	0	0	0	0	0	0	0	0	0
hsa-miR-4738-5p	0	0	0	0	0	0	0	0	0	0	0	0
hsa-miR-4739	0	0	0	0	0	0	0	0	0	0	0	0
hsa-miR-4740-3p	0	0	0	0	0	0	0	0	0	0	0	0
hsa-miR-4740-5p	0	0	0	0	0	0	0	0	0	0	0	0
hsa-miR-4741	0	0	0	0	0	0	0	0	0	0	0	0
hsa-miR-4742-3p	46.6681	0	0	0	58.8253	22.4441	0	0.133834	0	0	0	0
hsa-miR-4742-5p	0	0	0	0	0	0	0	0	0	0	0	0
hsa-miR-4743-3p	0	0	0	0	0	0	0	0	0	0	0	0
hsa-miR-4743-5p	0	0	0	0	38.0696	0	0	0	0	0	0	0
hsa-miR-4744	0	0	0	0	0	0	0	0	0	0	0	0
hsa-miR-4745-3p	0.361768	0	0	0	0.312901	0	0	0	0	0	0	0
hsa-miR-4745-5p	0	0	0	0	0	0	0	0	0	0	0	0
hsa-miR-4746-3p	0	0	0	0	0	0	0	0	0	0	0	0
hsa-miR-4746-5p	0	0	0	0	0	0	0	0	0	0	0	0
hsa-miR-4747-3p	0	0	0	0	0	0	0	0	0	0	0	0
hsa-miR-4747-5p	31.4738	0	0	0	0	0	0	0	0	0	0	0
hsa-miR-4748	0	0	0	0	0	0	0	0	0	0	0	0
hsa-miR-4749-3p	0	0	0	0	0	0	0	0	0	0	0	0
hsa-miR-4749-5p	0	0	0	0	0	0	0	0	0	0	0	0
hsa-miR-4750-3p	0	0	0	0	0	0	0	0	0	0	0	0
hsa-miR-4750-5p	37.6239	0	28.0945	0	0	10.1272	0	0.133834	0	0	0	0
hsa-miR-4751	0	0	0	0	0	0	0	0	0	0	0	0
hsa-miR-4752	0	0	0	0	0	0	0	0	0	0	0	0
hsa-miR-4753-3p	0	0	0	0	0	0	0	0	0	0	0	0
hsa-miR-4753-5p	0	0	0	0	0	0	0	0	0	0	0	0
hsa-miR-4754	0	0	0	0	0	0	0	0	0	0	0	0
hsa-miR-4755-3p	0	0	0	0	0	0	0	0	0	0	0	0
hsa-miR-4755-5p	0	0	0	0	0	0	0	0	0	0	0	0
hsa-miR-4756-3p	0	0	0	0	0	0	0	0	0	0	0	0
hsa-miR-4756-5p	0	0	0	0	0	0	0	0	0	0	0	0
hsa-miR-4757-3p	0	0	0	0	0	0	0	0	0	0	0	0
hsa-miR-4757-5p	0	0	0	0	0	0	0	0	0	0	0	0
hsa-miR-4758-3p	0	0	0	0	0	0	0	0	0	0	0	0
hsa-miR-4758-5p	0	0	0	0	0	0	0	0	0	0	0	0
hsa-miR-4759	0	0	0	0	0	0	0	0	0	0	0	0
hsa-miR-4760-3p	0	0	0	0	0	0	0	0	0	0	0	0
hsa-miR-4760-5p	0	0	0	0	0	0	0	0	0	0	0	0
hsa-miR-4761-3p	0	0	0	0	0	0	0	0	0	0	0	0
hsa-miR-4761-5p	0	0	0	8.0113	0	0	0	0	0	0	0	0
hsa-miR-4762-3p	0	0	0	0	0	0	0	0	0	0	0	0
hsa-miR-4762-5p	0	0	0	0	0	0	0	0	0	0	0	0
hsa-miR-4763-3p	0	0	0	0	0	0	0	0	0	0	0	0
hsa-miR-4763-5p	0	0	0	0	0	0	0	0	0	0	0	0
hsa-miR-4764-3p	0	0	0	0	0	0	0	0	0	0	0	0
hsa-miR-4764-5p	0	0	0	0	0	0	0	0	0	0	0	0
hsa-miR-4765	0	0	0	0	0	0	0	0	0	0	0	0
hsa-miR-4766-3p	0	0	0	0	0	0	0	0	0	0	0	0
hsa-miR-4766-5p	0	0	0	0	0	0	0	0	0	0	0	0
hsa-miR-4767	0	0	0	0	0	0	0	0	0	0	0	0
hsa-miR-4768-3p	0	0	0	0	0	0	0	0	0	0	0	0
hsa-miR-4768-5p	0	0	0	0	0	0	0	0	0	0	0	0
hsa-miR-4769-3p	0	0	0	0	0	0	0	0	0	0	0	0
hsa-miR-4769-5p	0	0	0	0	0	0	0	0	0	0	0	0
hsa-miR-4770	0	0	0	0	0	0	0	0	0	0	0	0
hsa-miR-4771	0	0	0	0	0	0	0	0	0	0	0	0
hsa-miR-4772-3p	0	0	0	0	0	33.6662	0	0	0	0	0	0
hsa-miR-4772-5p	0	0	0	0	0	0	0	0	0	0	0	0
hsa-miR-4773	0	0	0	0	0	0	0	0	0	0	0	0
hsa-miR-4774-3p	0	0	0	0	0	0	0	0	0	0	0	0
hsa-miR-4774-5p	0	0	0	0	0	0	0	0	0	0	0	0
hsa-miR-4775	0	0	0	0	0	0	0	0	0	0	0	0
hsa-miR-4776-3p	0	0	0	0	0	0	0	0	0	0	0	0
hsa-miR-4776-5p	0	0	0	0	0	0	0	0	0	0	0	0
hsa-miR-4777-3p	0	0	0	0	0	0	0	0	0	0	0	0
hsa-miR-4777-5p	0	0	0	0	0	0	0	0	0	0	0	0
hsa-miR-4778-3p	0	0	0	0	0	0	0	0	0	0	0	0
hsa-miR-4778-5p	0	0	0	0	0	0	0	0	0	0	0	0
hsa-miR-4779	0	0	0	0	0	0	0	0	0	0	0	0
hsa-miR-4780	0	0	0	0	0	0	0	0	0	0	0	0
hsa-miR-4781-3p	0	0	0	0	0	0	0	0	0	0	0	0
hsa-miR-4781-5p	0	0	0	0	0	0	0	0	0	0	0	0
hsa-miR-4782-3p	0	0	0	0	0	0	0	0	0	0	0	0
hsa-miR-4782-5p	0	0	0	0	0	0	0	0	0	0	0	0
hsa-miR-4783-3p	0	0	0	0	0	0	0	0	0	0	0	0
hsa-miR-4783-5p	0	0	0	0	0	0	0	0	0	0	0	0
hsa-miR-4784	0	0	0	0	0	0	0	0	0	0	0	0
hsa-miR-4785	0	0	0	0	0	0	0	0	0	0	0	0
hsa-miR-4786-3p	0	0	0	0	0	0	0	0	0	0	0	0
hsa-miR-4786-5p	0	0	0	0	0	0	0	0	0	0	0	0
hsa-miR-4787-3p	0	0	0	0	0	0	0	0	0	0	0	0
hsa-miR-4787-5p	0	0	0	0	0	0	0	0	0	0	0	0
hsa-miR-4788	0	0	0	0	0	0	0	0	0	0	0	0
hsa-miR-4789-3p	0	0	0	0	0	0	0	0	0	0	0	0
hsa-miR-4789-5p	0	0	0	0	0	0	0	0	0	0	0	0
hsa-miR-4790-3p	0	0	0	0	0	0	0	0	0	0	0	0
hsa-miR-4790-5p	0	0	0	0	0	0	0	0	0	0	0	0
hsa-miR-4791	0	0	0	0	0	0	0	0	0	0	0	0
hsa-miR-4793-3p	0	0	0	0	0	0	0	0	0	0	0	0
hsa-miR-4793-5p	0	0	0	0	0	0	0	0	0	0	0	0
hsa-miR-4794	0	0	0	0	0	0	0	0	0	0	0	0
hsa-miR-4795-3p	0	0	0	0	0	0	0	0	0	0	0	0
hsa-miR-4795-5p	0	0	0	0	0	0	0	0	0	0	0	0
hsa-miR-4796-3p	0	0	0	0	0	0	0	0	0	0	0	0
hsa-miR-4796-5p	0	0	0	0	0	0	0	0	0	0	0	0
hsa-miR-4797-3p	0	0	0	0	0	0	0	0	0	0	0	0
hsa-miR-4797-5p	0	0	0	0	0	0	0	0	0	0	0	0
hsa-miR-4798-3p	0	0	0	0	0	0	0	0	0	0	0	0
hsa-miR-4798-5p	0	0	0	0	0	0	0	0	0	0	0	0
hsa-miR-4799-3p	0	0	0	0	0	0	0	0	0	0	0	0
hsa-miR-4799-5p	0	0	0	0	0	0	0	0	0	0	0	0
hsa-miR-4800-3p	0	0	0	0	0	0	0	0	0	0	0	0
hsa-miR-4800-5p	0	0	0	0	0	0	0	0	0	0	0	0
hsa-miR-4801	0	0	0	0	0	0	0	0	0	0	0	0
hsa-miR-4802-3p	0	0	0	0	0	0	0	0	0	0	0	0
hsa-miR-4802-5p	0	0	0	0	0	0	0	0	0	0	0	0
hsa-miR-4803	0	0	0	0	0	0	0	0	0	0	0	0
hsa-miR-4804-3p	0	0	0	0	0	0	0	0	0	0	0	0
hsa-miR-4804-5p	0	0	0	0	0	23.8127	0	0	0	0	0	0
hsa-miR-483-3p	0	0	13.7718	0	0	12.5906	0	0	0	0	0	0
hsa-miR-483-5p	0	0	0	0	38.2782	31.066	0	0	0	462.493	0	0
hsa-miR-484	39.7945	27.2595	48.4768	25.4152	45.0577	0.410563	56.6355	2.94434	0	0	0	0
hsa-miR-485-3p	83.2067	0	469.895	365.481	403.12	94.019	143.061	120.183	590.508	0	0	0
hsa-miR-485-5p	28.5797	26.2693	209.883	113.954	127.455	78.4176	150.162	0	997.893	0.88941	0	0
hsa-miR-486-3p	21.7061	56.8489	44.0698	166.027	22.5288	43.3829	174.756	73.0732	0	0.88941	0	0
hsa-miR-486-5p	12113.8	6698.45	8188.17	10521.5	8344.85	7557.38	4463.3	3798.34	102.178	47.1387	0	19.108
hsa-miR-487a-3p	0	0	0	0	0	0	0	0	0	0	0	0
hsa-miR-487a-5p	0	0	0	0	0	17.5174	0	0	0	0	0	0
hsa-miR-487b-3p	16.6413	33.0842	55.6382	0	0	6.43216	0	0	0	0	0	0
hsa-miR-487b-5p	0	0	29.1963	0	0	20.665	0	0	0	0	0	0
hsa-miR-488-3p	0	0	0	0	0	0	0	0	0	0	0	0
hsa-miR-488-5p	0	0	0	0	0	0	0	0	0	0	0	0
hsa-miR-489-3p	0	0	0	0	0	0	0	0	0	0	0	0
hsa-miR-489-5p	0	0	0	0	0	0	0	0	0	0	0	0
hsa-miR-490-3p	0	0	0	0	0	0	0	0	0	0	0	0
hsa-miR-490-5p	0	0	0	0	0	6.2953	0	0	0	0	0	0
hsa-miR-491-3p	0	0	0	0	0	0	0	0	0	0	0	0
hsa-miR-491-5p	46.6681	31.628	51.782	122.518	47.7695	25.4549	0	101.981	0	0	0	1749.45
hsa-miR-492	0	0	0	0	0	0	0	0	0	0	0	0
hsa-miR-493-3p	101.295	33.026	63.9012	37.1559	18.5654	7.11643	328.036	0	0	0	0	0
hsa-miR-493-5p	27.1326	26.4441	118.989	0	162.604	82.5232	315.046	252.41	0	0	0	0
hsa-miR-494-3p	0	105.369	72.1643	0	53.0888	59.258	0	0	0	1003.25	0	0
hsa-miR-494-5p	0	0	0	0	0	0	0	0	0	0	0	0
hsa-miR-495-3p	0	0	0	0	49.6469	0	0	0	0	0	0	0
hsa-miR-495-5p	0	0	0	0	0	26.0023	0	0	0	0	0	0
hsa-miR-496	0	0	0	0	0	0	0	0	0	0	0	0
hsa-miR-497-3p	0	0	0	0	0	0	0	0	0	0	0	0
hsa-miR-497-5p	0.723536	34.3074	0	0	49.0211	0	0	102.918	0	0	0	0
hsa-miR-498-3p	0	0	0	0	0	0	0	0	0	0	0	0
hsa-miR-498-5p	0	0	0	0	0	0	0	0	0	0	0	0
hsa-miR-4999-3p	0	0.0582469	0	0	0	0	0	0	0	0	0	0
hsa-miR-4999-5p	0	32.094	0	0	0	0	0	0	0	0	0	0
hsa-miR-499a-3p	0	0	0	0	0	0	0	0	0	0	0	0
hsa-miR-499a-5p	0	0	0	0	0	0	0	0	0	0	0	0
hsa-miR-499b-3p	0	0	0	0	0	0	0	0	0	0	0	0
hsa-miR-499b-5p	0	0	0	0	0	0	0	0	0	0	0	0
hsa-miR-5000-3p	0	0	0	0	0	0	0	0	0	0	0	0
hsa-miR-5000-5p	0	0	0	0	0	0	0	0	0	0	0	0
hsa-miR-5001-3p	0	0	0	0	0	29.15	0	0	0	0	0	0
hsa-miR-5001-5p	0	0	0	0	0	0	0	0	0	0	0	0
hsa-miR-5002-3p	0	0	0	0	0	0	0	0	0	0	0	0
hsa-miR-5002-5p	0	0	0	0	0	0	0	0	0	0	0	0
hsa-miR-5003-3p	0	0	0	0	0	0	0	0	0	0	0	0
hsa-miR-5003-5p	0	0	0	0	0	0	0	0	0	0	0	0
hsa-miR-5004-3p	0	0	0	0	0	0	0	0	0	0	0	0
hsa-miR-5004-5p	0	0	0	0	0	0	0	0	0	0	0	0
hsa-miR-5006-3p	0	0	0	0	0	0	0	0	0	0	0	0
hsa-miR-5006-5p	0	0	0	0	0	0	0	0	0	0	0	0
hsa-miR-5007-3p	0	0	0	0	0	0	0	0	0	0	0	0
hsa-miR-5007-5p	0	0	0	0	0	0	0	0	0	0	0	0
hsa-miR-5008-3p	0	0	0	0	0	0	0	0	0	0	0	0
hsa-miR-5008-5p	0	0	0	0	0	0	0	0	0	0	0	0
hsa-miR-5009-3p	0	0	0	0	0	0	0	0	0	0	0	0
hsa-miR-5009-5p	0	0	0	0	0	0	0	0	0	0	0	0
hsa-miR-500a-3p	35.8151	0	42.4172	0	0	0	0	0.133834	0	0	0	0
hsa-miR-500a-5p	0	0	0	0	0	0	0	0	0	0	0	0
hsa-miR-500b-3p	0	0	0	0	0	0	0	0	0	0	0	0
hsa-miR-500b-5p	0	0	0	0	0	0	0	0	0	0	0	0
hsa-miR-501-3p	48.4769	0	0	0	0	0	0	125.268	0	0	0	0
hsa-miR-501-5p	0	0	0	0	0	0	0	0	0	0	0	0
hsa-miR-5010-3p	0	0	0	0	0	0	0	0	0	0	0	0
hsa-miR-5010-5p	0	0	0	0	0	25.3181	0	0	0	509.632	0	0
hsa-miR-5011-3p	0	0	0	0	0	0	0	0	0	0	0	0
hsa-miR-5011-5p	0	0	0	0	0	0	0	0	0	0	0	0
hsa-miR-502-3p	0	0	0	0	0	0	0	0	0	0	0	0
hsa-miR-502-5p	0	0	0	0	0	0	0	0	0	0	0	0
hsa-miR-503-3p	0.723536	0	0	0	0	0	0	87.9288	0	0	0	0
hsa-miR-503-5p	23.5149	0	0	0	38.6954	20.3913	0	0	0	0.88941	0	0
hsa-miR-504-3p	0	0	0	0	0	0	0	0	0	0	0	0
hsa-miR-504-5p	0	0	0	0	0	0	0	0	0	0	0	0
hsa-miR-5047	0	0	0	0	0	0	0	0	0	0	0	0
hsa-miR-505-3p	0	32.5017	0	0	0	0	0	0	0	0	0	0
hsa-miR-505-5p	143.622	89.7002	82.6309	105.39	113.896	192.417	0	0.133834	0	0	0	0
hsa-miR-506-3p	0	0	0	0	0	0	0	0	0	0	0	0
hsa-miR-506-5p	0	0	0	0	0	0	0	0	0	0	0	0
hsa-miR-507	0	0	0	0	0	0	0	0	0	0	0	0
hsa-miR-508-3p	0	0	0	0	0	0	0	0	0	0	0	0
hsa-miR-508-5p	0	0	0	0	0	0	0	0	0	0	0	0
hsa-miR-5087	0	0	0	0	0	0	0	0	0	0	0	0
hsa-miR-5088-3p	0	0	0	0	0	0	0	0	0	0	0	0
hsa-miR-5088-5p	0	0	0	0	0	0	0	0	0	0	0	0
hsa-miR-5089-3p	0	0	0	0	0	0	0	0	0	0	0	0
hsa-miR-5089-5p	0	0	0	0	0	0	0	0	0	0	0	0
hsa-miR-509-3-5p	0	0	0	0	0	0	0	0	0	0	0	0
hsa-miR-509-3p	0	0	31.3998	0	0	6.15845	0	0	0	0	0	0
hsa-miR-509-5p	0	0	0	0	0	0	0	0	0	0	0	0
hsa-miR-5090	0	0	0	62.571	0	0	0	0	0	0	0	0
hsa-miR-5091	0	0	0	0	0	0	0	0	0	0	0	0
hsa-miR-5092	0	0	0	0	0	0	0	0	0	0	0	0
hsa-miR-5093	0	0	0	0	0	0	0	0	0	0	0	0
hsa-miR-5094	0	0	0	0	0	0	0	0	0	0	0	0
hsa-miR-510-3p	0	0	0	0	0	0	0	0	0	0	0	0
hsa-miR-510-5p	0	0	0	0	0	0	0.346395	0	0	0	0	0
hsa-miR-5100	0.361768	0	0	0	0	0	0	0	0	0	0	0
hsa-miR-511-3p	0	0	0	0	0	0	0	0	0	0	0	0
hsa-miR-511-5p	0	0	0	0	0	0	0	0	0	0	0	0
hsa-miR-512-3p	0	0	0	0	0	0	0	0	0	0	0	0
hsa-miR-512-5p	0	0	0	0	0	0	0	0	0	0	0	0
hsa-miR-513a-3p	0	0	0	0	0	0	0	0	0	0	0	0
hsa-miR-513a-5p	0	0	0	0	0	0	0	0	0	0	0	0
hsa-miR-513b-3p	0	0	0	0	0	0	0	0	0	0	0	0
hsa-miR-513b-5p	0	0	0	0	0	0	0	0	0	0	0	0
hsa-miR-513c-3p	0	0	0	0	0	0	0	0	0	0	0	0
hsa-miR-513c-5p	0	0	0	0	0	0	0	0	0	0	0	0
hsa-miR-514a-3p	0	0	10.4666	0	0	0	0	0	0	0	0	0
hsa-miR-514a-5p	0	0	0	0	0	0	0	0	0	0	0	0
hsa-miR-514b-3p	0	0	0.550873	0	0	0	0	0	0	0	0	0
hsa-miR-514b-5p	0	0	0	0	0	0	0	0	0	0	0	0
hsa-miR-515-3p	0	0	0	0	0	0	0	0	0	0	0	0
hsa-miR-515-5p	0	0	0	0	0	0	0	0	0	0	0	0
hsa-miR-516a-3p	0	0	0	0	0	0	0	0	0	0	0	0
hsa-miR-516a-5p	0	0	0	0	0	0	0	0	0	0	0	0
hsa-miR-516b-3p	0	0	0	0	0	0	0	0	0	0	0	0
hsa-miR-516b-5p	0	0	0	0	0	0	0	0	0	0	0	0
hsa-miR-517-5p	0	0	0	0	0	0	0	0	0	0	0	0
hsa-miR-517a-3p	0	0	0	0	0	0	0	0	0	0	0	0
hsa-miR-517b-3p	0	0	0	0	0	0	0	0	0	0	0	0
hsa-miR-517c-3p	0	0	0	0	0	0	0	0	0	0	0	0
hsa-miR-5186	0	0	0	0	0	0	0	0	0	0	0	0
hsa-miR-5187-3p	0	0	0	0	0	0	0	0	0	0	0	0
hsa-miR-5187-5p	35.0915	55.451	199.967	312.026	136.842	190.775	330.287	190.044	0	323.745	0	193.203
hsa-miR-5188	0	0	0	0	0	0	0	0	0	0	0	0
hsa-miR-5189-3p	0	33.1425	0	0	0	48.3096	0	0	0	0	0	0
hsa-miR-5189-5p	0	0	50.1294	47.7916	70.5069	57.342	0	0	0	0	0	0
hsa-miR-518a-3p	0	0	0	0	0	0	0	0	0	0	0	0
hsa-miR-518a-5p	0	0	0	0	0	0	0	0	0	0	0	0
hsa-miR-518b	0	0	0	0	0	0	0	0	0	0	0	0
hsa-miR-518c-3p	0	0	0	0	0	0	0	0	0	0	0	0
hsa-miR-518c-5p	0	0	0	0	0	0	0	0	0	0	0	0
hsa-miR-518d-3p	0	0	0	0	0	0	0	0	0	0	0	0
hsa-miR-518d-5p	0	0	0	0	0	0	0	0	0	0	0	0
hsa-miR-518e-3p	0	0	0	0	0	0	0	0	0	0	0	0
hsa-miR-518e-5p	0	0	0	0	0	0	0	0	0	0	0	0
hsa-miR-518f-3p	0	0	0	0	0	0	0	0	0	0	0	0
hsa-miR-518f-5p	0	0	0	0	0	0	0	0	0	0	0	0
hsa-miR-5190	0	0	0	0	0	0	0	0	0	0	0	0
hsa-miR-5191	0	0	0	0	0	0	0	0	0	0	0	0
hsa-miR-5192	0	0	0	0	0	0	0	0	0	0	0	0
hsa-miR-5193	0	95.2336	0	0	0.1043	0	0.173197	0	0	447.373	0	0
hsa-miR-5194	0	0	0	0	0	0	0	0	0	0	0	0
hsa-miR-5195-3p	0	0	0	0	0	0	0	0	0	0	0	0
hsa-miR-5195-5p	0	0	0	0	0	0	0	0	0	0	0	0
hsa-miR-5196-3p	0	0	0	0	9.49132	0	0	0	0	0	0	0
hsa-miR-5196-5p	0	0	0	0	0	0	0	0	0	0	0	0
hsa-miR-5197-3p	0	0	0	0	0	0	0	0	0	0	0	0
hsa-miR-5197-5p	0	0	0	0	0	0	0	0	0	0	0	0
hsa-miR-519a-2-5p	0	0	0	0	0	0	0	0	0	0	0	0
hsa-miR-519a-3p	0	0	0	0	0	0	0	0	0	0	0	0
hsa-miR-519a-5p	0	0	0	0	0	0	0	0	0	0	0	0
hsa-miR-519b-3p	0	0	0	0	0	0	0	0	0	0	0	0
hsa-miR-519b-5p	0	0	0	0	0	0	0	0	0	0	0	0
hsa-miR-519c-3p	0	0	0	0	0	0	0	0	0	0	0	0
hsa-miR-519c-5p	0	0	0	0	0	0	0	0	0	0	0	0
hsa-miR-519d-3p	0	0	0	0	0	0	0	0	0	0	0	0
hsa-miR-519d-5p	0	0	0	0	0	0	0	0	0	0	0	0
hsa-miR-519e-3p	0	0	0	0	0	0	0	0	0	0	0	0
hsa-miR-519e-5p	0	0	0	0	0	0	0	0	0	0	0	0
hsa-miR-520a-3p	0	0	0	0	0	0	0	0	0	0	0	0
hsa-miR-520a-5p	0	0	0	0	0	0	0	0	0	0	0	0
hsa-miR-520b-3p	0	0	0	0	0	0	0	0	0	0	0	0
hsa-miR-520b-5p	0	0	0	0	0	0	0	0	0	0	0	0
hsa-miR-520c-3p	0	0	0	0	0	0	0	0	0	0	0	0
hsa-miR-520c-5p	0	0	0	0	0	0	0	0	0	0	0	0
hsa-miR-520d-3p	0	0	0	0	0	0	0	0	0	0	0	0
hsa-miR-520d-5p	0	0	0	0	0	0	0	0	0	0	0	0
hsa-miR-520e-3p	0	0	0	0	0	0	0	0	0	0	0	0
hsa-miR-520e-5p	0	0	0	0	0	0	0	0	0	0	0	0
hsa-miR-520f-3p	0	0	0	0	0	0	0	0	0	0	0	0
hsa-miR-520f-5p	0	0	0	0	0	0	0	0	0	0	0	0
hsa-miR-520g-3p	0	0	0	0	0	0	0	0	0	0	0	0
hsa-miR-520g-5p	0	0	0	0	0	0	0	0	0	0	0	0
hsa-miR-520h	0	0	0	0	0	0	0	0	0	0	0	0
hsa-miR-521	0	0	0	0	0	0	0	0	0	0	0	0
hsa-miR-522-3p	0	0	0	0	0	0	0	0	0	0	0	0
hsa-miR-522-5p	0	0	0	0	0	0	0	0	0	0	0	0
hsa-miR-523-3p	0	0	0	0	0	0	0	0	0	0	0	0
hsa-miR-523-5p	0	0	0	0	0	0	0	0	0	0	0	0
hsa-miR-524-3p	0	0	0	0	0	0	0	0	0	0	0	0
hsa-miR-524-5p	0	0	0	0	0	0	0	0	0	0	0	0
hsa-miR-525-3p	0	0	0	0	0	0	0	0	0	0	0	0
hsa-miR-525-5p	0	0	0	0	0	0	0	0	0	0	0	0
hsa-miR-526a-3p	0	0	0	0	0	0	0	0	0	0	0	0
hsa-miR-526a-5p	0	0	0	0	0	0	0	0	0	0	0	0
hsa-miR-526b-3p	0	0	0	0	0	0	0	0	0	0	0	0
hsa-miR-526b-5p	0	0	0	0	0	0	0	0	0	0	0	0
hsa-miR-527	0	0	0	0	0	0	0	0	0	0	0	0
hsa-miR-532-3p	0	0	0	0	0	0.821127	0	0	0	0	0	0
hsa-miR-532-5p	142.175	75.8374	47.9259	61.7423	90.324	0	0	0	279.994	0	0	0
hsa-miR-539-3p	0	0	0	0	0	0	0	0	0	0	0	0
hsa-miR-539-5p	0	0	0	0	0	0	0	0	0	0	0	0
hsa-miR-541-3p	0	0	0	0	0	0	0	0	0	0	0	0
hsa-miR-541-5p	0	0	0	0	0	0	0	0	0	0	0	0
hsa-miR-542-3p	0	0	0	0	0	0	0	0	0	0	0	0
hsa-miR-542-5p	0	0	22.5858	0	0	25.4549	0	0	0	0	0	0
hsa-miR-543	1.0853	0	0	39.3659	0	17.3805	0	123.261	0	0	0	0
hsa-miR-544a	0	0	0	0	0	0	0	0	0	0	0	0
hsa-miR-544b	0	0	0	0	0	0	0	0	0	0	0	0
hsa-miR-545-3p	0	0	12.6701	0	0	0	0	0	0	0	0	0
hsa-miR-545-5p	0	0	0	0	0	0	0	0	0	0	0	0
hsa-miR-548a-3p	0	24.5219	0	0	36.1922	0	0	0	0	0	0	0
hsa-miR-548a-5p	0	0	0	0	0	0	0	0	0	0	0	0
hsa-miR-548aa	0	0	0	0	0	0	0	0	0	0	0	0
hsa-miR-548ab	0	0	0	0	0	0	0	0	0	0	0	0
hsa-miR-548ac	0	0	0	0	0	0	0	0	0	0	0	0
hsa-miR-548ad-3p	0	0	0	0	0	0	0	0	0	0	0	0
hsa-miR-548ad-5p	0	0	0	0	0	0	0	0	0	0	0	0
hsa-miR-548ae-3p	0	0	0	0	0	0	0	0	0	0	0	0
hsa-miR-548ae-5p	0	0	0	0	0	0	0	0	0	0	0	0
hsa-miR-548ag	0	0	0.550873	0	0	0	0	0	0	0	0	0
hsa-miR-548ah-3p	0	0	0	0	0	0	0	0	0	0	0	0
hsa-miR-548ah-5p	0	0	0	0	0	0	0	0	0	0	0	0
hsa-miR-548ai	0	0	0	0	0	0	0	0	0	0	0	0
hsa-miR-548aj-3p	0	0	0	0	0	0	0	0	0	0	0	0
hsa-miR-548aj-5p	0	0	0	0	0	0	0	0	0	0	0	0
hsa-miR-548ak	0	0	0	0	0	0	0	0	0	0	0	0
hsa-miR-548al	0	0	0	0	0	0	0	0	0	0	0	0
hsa-miR-548am-3p	0	0	0	0	0	0	0	0	0	0	0	0
hsa-miR-548am-5p	0	0	0	0.276252	1.3559	0	0	0	0	0	0	0
hsa-miR-548an	0	0	0	0	0	0	0	0	0	0	0	0
hsa-miR-548ao-3p	0	0	0	0	0	0	0	0	0	0	0	0
hsa-miR-548ao-5p	0	0	0	0	0	0	0	0	0	0	0	0
hsa-miR-548ap-3p	0	0	0	0	0	0	0	0	0	0	0	0
hsa-miR-548ap-5p	0	0.0582469	0	0	0	0	0	0	0	0	0	0
hsa-miR-548aq-3p	0	0	0	0	0	0	0	0	0	0	0	0
hsa-miR-548aq-5p	0	0	0	0	0	0	0	0	0	0	0	0
hsa-miR-548ar-3p	0	0	0	0	0	0	0	0	0	0	0	0
hsa-miR-548ar-5p	0	0	0	0	0	0	0	0	0	0	0	0
hsa-miR-548as-3p	0	0	0	0	0	0	0	0	0	0	0	0
hsa-miR-548as-5p	0	0	0	0	0	0	0	0	0	0	0	0
hsa-miR-548at-3p	0	0	0	0	0	0	0	0	0	0	0	0
hsa-miR-548at-5p	0	0	0	0	0	0	0	0	0	0	0	0
hsa-miR-548au-3p	0	0	0	0	0	0	0	0	0	0	0	0
hsa-miR-548au-5p	0	0	0	0	0	0	0	0	0	0	0	0
hsa-miR-548av-3p	0	0	0	0	0	0	0	0	0	0	0	0
hsa-miR-548av-5p	0	0	0	0	0	0	0	0	0	0	0	0
hsa-miR-548aw	0	0	0	0	0	0	0	0	0	0	0	0
hsa-miR-548ax	0	33.2007	0	0	0	0	0	0	0	0	0	0
hsa-miR-548ay-3p	0	0	0	0	0	0	0	0	0	0	0	0
hsa-miR-548ay-5p	0.361768	0	0	0	0	0	0	0	0	0	0	0
hsa-miR-548az-3p	0	0	0	0	0	0	0	0	0	0	0	0
hsa-miR-548az-5p	0	0	0	0	0	0	0	0	0	0	0	0
hsa-miR-548b-3p	0	0	0	0	0	0	0	0	0	0	0	0
hsa-miR-548b-5p	0	0	0	0	0	0	0	0	0	0	0	0
hsa-miR-548ba	0	0	0	0	0	0	0	0	0	0	0	0
hsa-miR-548bb-3p	0	0	0	0	0	0	0	0	0	0	0	0
hsa-miR-548bb-5p	0	0	0	0	0	0	0	0	0	0	0	0
hsa-miR-548bc	0	0	0	0	0	0	0	0	0	0	0	0
hsa-miR-548c-3p	0	0	0	0	0	0	0	0	0	0	0	0
hsa-miR-548c-5p	0	0	0	0.414378	0	0	0	0	0	0	0	0
hsa-miR-548d-3p	0	0	0	0	0	0	0	0	0	0	0	0
hsa-miR-548d-5p	0.361768	0	0	0	0	0	0	0	0	0	0	0
hsa-miR-548e-3p	0	0	0	0	0	0	0	0	0	0	0	0
hsa-miR-548e-5p	0	0	0	0	0	0	0	0	0	0	0	0
hsa-miR-548f-3p	0	0	0	0	0	0	0	0	0	0	0	0
hsa-miR-548f-5p	0	0	0	0	0	0	0	0	0	0	0	0
hsa-miR-548g-3p	0	0	0	0	0	0	0	0	0	0	0	0
hsa-miR-548g-5p	0	0	0	0	0	0	0	0	0	0	0	0
hsa-miR-548h-3p	0	0	0	0	0	0	0	0	0	0	0	0
hsa-miR-548h-5p	0	0.0582469	0	0	0	0	0	0	0	0	0	0
hsa-miR-548i	0	0	0	0	0	0	0	0	0	0	0	0
hsa-miR-548j-3p	0	0	0	0	0	0	0	0	0	0	0	0
hsa-miR-548j-5p	200.058	224.542	339.889	203.045	255.535	170.794	357.133	389.724	0	1260.29	0	0
hsa-miR-548k	0	0	0	0	0	0	0	0	0	0	0	0
hsa-miR-548l	46.6681	0	0	0	0	0	0	0	0	0	0	0
hsa-miR-548m	0	0	0	0	0	0	0	0	0	0	0	0
hsa-miR-548n	0	0	40.7646	0	43.3889	0	0	0	0	0	0	0
hsa-miR-548o-3p	0	0	0	0	0	0	0	0	0	0	0	0
hsa-miR-548o-5p	0	0	0	0.276252	0	0.136854	0	0	0	0	0	0
hsa-miR-548p	0	0	0	0	0	0	0	0	0	0	0	0
hsa-miR-548q	0	0	0	0	0	0	0	0	0	0	0	0
hsa-miR-548s	0	0	0	0	0	0	0	0	0	0	0	0
hsa-miR-548t-3p	0	0	0	0	0	0	0	0	0	0	0	0
hsa-miR-548t-5p	0	0	0	0	0	0	0	0	0	0	0	0
hsa-miR-548u	0	0	0	0	0	0	0	0	0	0	0	0
hsa-miR-548v	0	0	0	0	0	0	0	0	0	0	0	0
hsa-miR-548w	0	0	0	0	0	0	0	0	0	0	0	0
hsa-miR-548x-3p	0	0	0	0	0	0	0	0	0	0	0	0
hsa-miR-548x-5p	0	0	0	0	0	0	0	0	0	0	0	0
hsa-miR-548y	0	0	0	0	0	0	0	0	0	0	0	0
hsa-miR-548z	0	0	0	0	0	0	0	0	0	0	0	0
hsa-miR-549a-3p	0	0	0	0	0	0	0	0	0	0	0	0
hsa-miR-549a-5p	0	0	0	0	0	0	0	0	0	0	0	0
hsa-miR-550a-3-5p	0	0	0	0	0	0	0	0	0	0	0	0
hsa-miR-550a-3p	0	0	0	0	0	0	0	0	0	0	0	0
hsa-miR-550a-5p	0	0	0	0	0	0	0	0	0	0	0	0
hsa-miR-550b-2-5p	0	0	0	0	0	0	0	0	0	0	0	0
hsa-miR-550b-3p	0	0	0	0	0	0	0	0	0	0	0	0
hsa-miR-551a	0	0	0	0	0	0	0	0	0	0	0	0
hsa-miR-551b-3p	0	0	0	0	0	0	0	0	0	0	0	0
hsa-miR-551b-5p	0	0	0	0	0	0	0	0	0	0	0	0
hsa-miR-552-3p	0	0	0	0	0	0	0	0	0	0	0	0
hsa-miR-552-5p	0	0	0	0	0	0	0	0	0	0	0	0
hsa-miR-553	0	0	0	0	0	0	0	0	0	0	0	0
hsa-miR-554	0	0	0	0	0	0	0	0	0	0	0	0
hsa-miR-555	0	0	0	0	0	0	0	0	0	0	0	0
hsa-miR-556-3p	0	0	0	0	0	0	0	0	0	0	0	0
hsa-miR-556-5p	0	0	0	0	27.7439	0	0	0	0	0	0	0
hsa-miR-557	0	0	0	0	0	0	0	0	0	0	0	0
hsa-miR-5571-3p	0	0	0	0	0	0	0	0	0	0	0	0
hsa-miR-5571-5p	0	0	0	0	0	0	0	0	0	0	0	0
hsa-miR-5572	0	0	0	0	0	0	0	0	0	0	0	0
hsa-miR-5579-3p	0	0	0	0	0	0	0	0	0	0	0	0
hsa-miR-5579-5p	0	0	0	0	0	0	0	0	0	0	0	0
hsa-miR-558	0	0	0	0	0	0	0	0	0	0	0	0
hsa-miR-5580-3p	0	0	0	0	0	0	0	0	0	0	0	0
hsa-miR-5580-5p	0	0	0	0	0	0	0	0	0	0	0	0
hsa-miR-5581-3p	0	0	0	0	0	0	0	0	0	0	0	0
hsa-miR-5581-5p	0	0	0	0	0	0	0	0	0	0	0	0
hsa-miR-5582-3p	0	0	0	0	0	0	0	0	0	0	0	0
hsa-miR-5582-5p	0	0	0	0	0	0	0	0	0	0	0	0
hsa-miR-5583-3p	0	0	0	0	0	0	0	0	0	0	0	0
hsa-miR-5583-5p	0	0	0	0	0	0	0	0	0	0	0	0
hsa-miR-5584-3p	0	0	0	0	0	0	0	0	0	0	0	0
hsa-miR-5584-5p	0	0	0	0	0	0	0	0	0	0	0	0
hsa-miR-5585-3p	0	0	0	0	0	0	0	0	0	0	0	0
hsa-miR-5585-5p	0	0	0	0	0	0	0	0	1.32699	0	0	0
hsa-miR-5586-3p	0	0	0	0	0	0	0	0	0	0	0	0
hsa-miR-5586-5p	0.723536	31.3368	39.6628	0	0	0	0	112.554	0	0	0	0
hsa-miR-5587-3p	0	0	0	0	0	0	0	0	0	0	0	0
hsa-miR-5587-5p	0	0	0	0	0	0	0	0	0	0	0	0
hsa-miR-5588-3p	0	0	0	0	0	0	0	0	0	0	0	0
hsa-miR-5588-5p	0	0	0	0	0	0	0	0	0	0	0	0
hsa-miR-5589-3p	0	0	0	0	0	0	0	0	0	0	0	0
hsa-miR-5589-5p	0	0	0	0	0	0	0	0	0	0	0	0
hsa-miR-559	0	0	0	0	0	0	0	0	0	0	0	0
hsa-miR-5590-3p	0	0	0	0	0	0	0	0	0	0	0	0
hsa-miR-5590-5p	0	0	0	0	0	0	0	0	0	0	0	0
hsa-miR-5591-3p	0	0	0	0	0	0	0	0	0	0	0	0
hsa-miR-5591-5p	0	0	0	0	0	0	0	0	0	0	0	0
hsa-miR-561-3p	0	0	0	0	0	0	0	0	0	0	0	0
hsa-miR-561-5p	0	0	0	0	0	0	0	0	0	0	0	0
hsa-miR-562	0	0	0	0	0	0	0	0	0	0	0	0
hsa-miR-563	0	0	0	0	0	0	0	0	0	0	0	0
hsa-miR-564	0	0	0	0	0	0	0	0	0	0	0	0
hsa-miR-567	0	0	0	0	0	0	0	0	0	0	0	0
hsa-miR-568	0	0	0	0	0	0	0	0	0	0	0	0
hsa-miR-5680	0	0	0	0	0	0	0	0	0	0	0	0
hsa-miR-5681a	0	0	0	0	0	0	0	0	0	0	0	0
hsa-miR-5681b	0	0	0	0	0	0	0	0	0	0	0	0
hsa-miR-5682	0	0	0	0	0	0	0	0	0	0	0	0
hsa-miR-5683	0	0	0	0	0	0	0	0	0	0	0	0
hsa-miR-5684	0	0	0	0	0	0	0	0	0	0	0	0
hsa-miR-5685	0	0	0	0	0	0	0	0	0	0	0	0
hsa-miR-5687	0	0	0	0	0	0	0	0	0	0	0	0
hsa-miR-5688	0	0	0	0	0	0	0	0	0	0	0	0
hsa-miR-5689	0	0	0	0	0	0	0	0	0	0	0	0
hsa-miR-569	0	0	0	0	0	0	0	0	0	0	0	0
hsa-miR-5690	0	0	0	0	0	0	0	0	0	0	0	0
hsa-miR-5691	0	0	0	0	0	0	0	0	0	0	0	0
hsa-miR-5692a	0	0	0	0	0	0	0	0	0	0	0	0
hsa-miR-5692b	0	0	0	0	0	0	0	0	0	0	0	0
hsa-miR-5692c	0	0	0	0	0	0	0	0	0	0	0	0
hsa-miR-5693	0	0	0	0	0	0	0	0	0	0	0	0
hsa-miR-5694	0	0	0	0	0	0	0	0	0	0	0	0
hsa-miR-5695	0	0	0	0	0	0	0	0	0	0	0	0
hsa-miR-5696	0	0	0	0	0	0	0	0	0	0	0	0
hsa-miR-5697	0	0	0	0	20.9643	0	0	0	0	0	0	0
hsa-miR-5698	0	0	3.30524	76.3836	22.1116	17.1068	67.547	0	0	0	0	0
hsa-miR-5699-3p	0	0	0	0	0	0	0	0	0	0	0	0
hsa-miR-5699-5p	0	0	0	0	0	0	0	0	0	0	0	0
hsa-miR-570-3p	0	0	0	0	0	0	0	0	0	0	0	0
hsa-miR-570-5p	0	0	0	0	0	0	0	0	0	0	0	0
hsa-miR-5700	0	0	0	0	0	0	0	0	0	0	0	0
hsa-miR-5701	0	0	0	0	0	0	0	0	0	0	0	0
hsa-miR-5702	0	0	0	0	0	0	0	0	0	0	0	0
hsa-miR-5703	0	0	0	0.138126	0.1043	0	0	0	0	0	0	0
hsa-miR-5704	0	0	0	0	0	0	0	0	0	0	0	0
hsa-miR-5705	0	0	0	0	0	0	0	0	0	0	0	0
hsa-miR-5706	0	0	0	0	0	0	0	0	0	0	0	0
hsa-miR-5707	0	0	0	0	0	0	0	0	0	0	0	0
hsa-miR-5708	0	0	0	0	0	0	0	0	0	0	0	0
hsa-miR-571	0	0	0	0	0	0	0	0	0	0	0	0
hsa-miR-572	0	0	0	0	0	0	0	0	0	0	0	0
hsa-miR-573	0	0	0	0	0	0	0	0	0	0	0	0
hsa-miR-5739	0	0	0	0	0	0	0	0	0	0	0	0
hsa-miR-574-3p	0	72.0514	155.897	33.2883	34.9406	0	145.659	0	0	0	0	0
hsa-miR-574-5p	0	0.93195	1.10175	0	1.043	1.5054	0	0	0	0	0	0
hsa-miR-575	0	0	0	0	0	0	0	0	0	0	0	0
hsa-miR-576-3p	2.17061	0	0	0	0	0	0	0	0	0	0	0
hsa-miR-576-5p	0	25.2791	51.2312	1.65751	0	30.5185	0	0	0	0	0	0
hsa-miR-577	0	0	0	0	0	0	0	0	0	0	0	0
hsa-miR-578	0	0	0	0	0	0	0	0	0	0	0	0
hsa-miR-5787	0	0	0	0	0	0	0	0	0	0	0	0
hsa-miR-579-3p	0	0	0	0	0	0	0	0	0	0	0	0
hsa-miR-579-5p	0	0	0	0	0	0	0	0	0	0	0	0
hsa-miR-580-3p	0	0	0	0	26.4923	0	0	0	0	0	0	0
hsa-miR-580-5p	0	0	0	0	0	0	0	0	0	0	0	0
hsa-miR-581	0	0	0	0	0	0	0	0	0	0	0	0
hsa-miR-582-3p	0	0	0	0	0	0	0	0	0	0	0	0
hsa-miR-582-5p	0	0	0	0	0	0	0	0	0	0	0	0
hsa-miR-583	0	0	0	0	0	0	0	0	0	0	0	0
hsa-miR-584-3p	0	0	32.5015	0	0	0	0	0	0	0	0	0
hsa-miR-584-5p	5890.31	4542.73	3445.71	5755.29	5947.2	6760.34	3506.21	6384.54	13224.7	3863.6	14310.1	15734.4
hsa-miR-585-3p	0	0	0	0	0	0	0	0	0	0	0	0
hsa-miR-585-5p	0	0	0	0	0	0	0	0	0	0	0	0
hsa-miR-586	0	0	0	0	0	0	0	0	0	0	0	0
hsa-miR-587	0	0	0	0	0	0	0	0	0	0	0	0
hsa-miR-588	0	0	0	0	0	0	0	0	0	0	0	0
hsa-miR-589-3p	0	33.7832	0	0	0	0	0	0	0	0	0	0
hsa-miR-589-5p	22.4296	16.7168	24.2384	0	0	48.9939	157.61	0	0	0	0	0
hsa-miR-590-3p	0.723536	62.6154	78.2239	0	55.4877	30.108	0	106.799	0	0	0	0
hsa-miR-590-5p	0	0	0	0	0	0	0	0	0	0	0	0
hsa-miR-591	0	0	0	0	0	0	0	0	0	0	0	0
hsa-miR-592	0	0	0	0	0	0	0	0	0	0	0	0
hsa-miR-593-3p	0	0	0	0	0	0	0	0	0	0	0	0
hsa-miR-593-5p	0	0	0	0	0	0	0	0	0	0	0	0
hsa-miR-595	0	0	0	0	0	0	0	0	0	0	0	0
hsa-miR-596	0	0	0	0	0	0	0	0	0	0	0	0
hsa-miR-597-3p	0	0	0	0	0	0	0	0	0	0	0	0
hsa-miR-597-5p	0	0	0	0	0	0	0	0	0	0	0	0
hsa-miR-598-3p	0	20.6776	53.9855	0	0	0	0	0	0	0	0	0
hsa-miR-598-5p	0	0	0	0	0	0	0	0	0	0	0	0
hsa-miR-599	0	0	0	0	0	0	0	0	0	0	0	0
hsa-miR-600	0	0	0	0	0	0	0	0	0	0	0	0
hsa-miR-601	0	0	0	0	0	0	0	0	0	0	0	0
hsa-miR-602	0	0	0	0	0	0	0	0	0	0	0	0
hsa-miR-603	0	0	0	0	0	0	0	0	0	0	0	0
hsa-miR-604	0	0	0	0	0	0	0	0	0	0	0	0
hsa-miR-605-3p	0	0	0	0	0	0	0	0	0	0	0	0
hsa-miR-605-5p	0	0	0	0	0	0	0	0	0	0	0	0
hsa-miR-606	0	0	0	0	0	0	0	0	0	0	0	0
hsa-miR-6068	0	0	0	0	0	0	0	0	0	0	0	0
hsa-miR-6069	0	0	0	0	0	0	0.519592	0	0	0	0	0
hsa-miR-607	0	0	0	0	0	0	0	0	0	0	0	0
hsa-miR-6070	0	0	0	0	0	0	0	0	0	0	0	0
hsa-miR-6071	0	0	0	0	0	0	0	0	0	0	0	0
hsa-miR-6072	0	0	0	0	0	0	0	0	0	0	0	0
hsa-miR-6073	0	0.174741	0	0	0.1043	0	0	0	0	0	0	0
hsa-miR-6074	0	0	0	0	0	0	0	0	0	0	0	0
hsa-miR-6075	0	0	0	0	0	0	0	0	0	0	0	0
hsa-miR-6076	0	0	0	0	0	0	0	0	0	0	0	0
hsa-miR-6077	0	0	0	0	0	0	0	0	0	0	0	0
hsa-miR-6078	0	0	0	0	0	0	0	0	0	0	0	0
hsa-miR-6079	0	0	0	0	0	0	0	0	0	0	0	0
hsa-miR-608	0	0	0	0	0	0	0	0	0	0	0	0
hsa-miR-6080	0	0	0	0	0	0	0	0	0	0	0	0
hsa-miR-6081	0	0	0	0.138126	0	0	0	0	0	0	0	0
hsa-miR-6082	0	0	0	0	0	0	0	0	0	0	0	0
hsa-miR-6083	0	0	0	0	0	0	0	0	0	0	0	0
hsa-miR-6084	0	0	0	0	0	0	0	0	0	0	0	0
hsa-miR-6085	0	0	0	0	0	0	0	0	0	0	0	0
hsa-miR-6086	0	0	0	0	0	0	0	0	0	0	0	0
hsa-miR-6088	0	0	0	0	0	0	0	0	0	0	0	0
hsa-miR-6089	0	0	0	0	0	0	0	0	0	0	0	0
hsa-miR-609	0	0	0	0	0	0	0	0	0	0	0	0
hsa-miR-6090	0	0	0	0	0	0	0	0	0	0	0	0
hsa-miR-610	0	0	0	0	0	0	0	0	0	0	0	0
hsa-miR-611	0	0	0	0	0	0	0	0	0	0	0	0
hsa-miR-612	0	0	0	0	0	0	0	0	0	0	0	0
hsa-miR-6124	0	0	0	0	0	0	0	0	0	0	0	0
hsa-miR-6125	7.23536	0	0	0	0	0	0	0	0	0	0	0
hsa-miR-6126	0	0.0582469	0	0	0	0	0	0	0	0	0	0
hsa-miR-6127	0	0	0	0	0	0	0	0	0	0	0	0
hsa-miR-6128	0	0	0	0	0	0	0	0	0	0	0	0
hsa-miR-6129	0	0	0	0	0	0	0	0	0	0	0	0
hsa-miR-613	0	0	0	0	0	0	0	0	0	0	0	0
hsa-miR-6130	0	0	0	0	0	0	0	0.133834	0	0	0	0
hsa-miR-6131	0	0.0582469	0	0	0	0	0	0	0	0	0	0
hsa-miR-6132	0	0	0	0	0	0	0	0	0	0	0	0
hsa-miR-6133	0	0	0	0	0	0	0	0	0	0	0	0
hsa-miR-6134	0	0	0	0	0	0	0	0	0	0	0	0
hsa-miR-614	0	0	0	0	0	0	0	0	0	0	0	0
hsa-miR-615-3p	0	0	0	0	0	0	0	0	0	0	0	0
hsa-miR-615-5p	0	0	0	0	0	0	0	0	0	0	0	0
hsa-miR-616-3p	0	0	0	0	0	0	0	0	0	0	0	0
hsa-miR-616-5p	0	0	0	0	0	0	0	0	0	0	0	0
hsa-miR-6165	0	0	0	0	0	0	0	0	0	0	0	0
hsa-miR-617	0	0	0	0	0	0	0	0	0	0	0	0
hsa-miR-618	0	0	0	0	0	0	0	0	0	0	0	0
hsa-miR-619-3p	0	0	0	0	0	0	0	0	0	0	0	0
hsa-miR-619-5p	0	0	0	0	0	0	0	0	0	0	0	0
hsa-miR-620	0	0	0	0	0	0	0	0	0	0	0	0
hsa-miR-621	0	0	0	0	0	0	0	0	0	0	0	0
hsa-miR-622	0	0	0	0	0	0	0	0	0	0	0	0
hsa-miR-623	0	0	0	0	0	0	0	0	0	0	0	0
hsa-miR-624-3p	0	0	0	0	0	0	0	0	0	0	0	0
hsa-miR-624-5p	0	0	0	0	0	0	0	0	0	0	0	0
hsa-miR-625-3p	222.487	123.658	117.887	399.875	350.762	110.989	41.3942	407.122	0	0	0	0
hsa-miR-625-5p	214.167	126.046	127.802	411.201	351.283	105.378	36.891	395.211	0	0	0	0
hsa-miR-626	0	0	0	0	0	0	0	0	0	0	0	0
hsa-miR-627-3p	0	0	0	0	0	0	0	0	0	0	0	0
hsa-miR-627-5p	0	0	0	0	0	0	0	0	0	0	0	0
hsa-miR-628-3p	224.296	206.543	261.665	470.457	408.335	204.05	283.178	330.302	0	0	0	0
hsa-miR-628-5p	0	34.8316	63.9012	58.9798	55.9049	90.5976	146.698	0	0	0	0	0
hsa-miR-629-3p	0.361768	0.465975	1.10175	0.69063	0.2086	1.5054	0	3.88118	0	0	0	0
hsa-miR-629-5p	272.411	293.972	252.3	333.712	296.004	461.61	0	520.479	2165.64	1132.22	0	2972.36
hsa-miR-630	0	0	0	0	0	0	0	0	0	0	0	0
hsa-miR-631	0	0	0	0	0	0	0	0	0	0	0	0
hsa-miR-632	0	0	0	0	0	0	0	0	0	0	0	0
hsa-miR-633	0	0	0	0	0	0	0	0	0	0	0	0
hsa-miR-634	0	0	0	0	0	0	0	0	0	0	0	0
hsa-miR-635	0	0	0	0	0	0	0	0	0	0	0	0
hsa-miR-636	0	0	32.5015	0	0.1043	0	0	0	0	0	0	0
hsa-miR-637	0	0	0	0	0	0	0	0	0	0	0	0
hsa-miR-638	0	0	0	0	0	0	0	0	0	0	0	0
hsa-miR-639	0	0	0	0	0	0	0	0	0	0	0	0
hsa-miR-640	0	0	0	0	0	0	0	0	0	0	0	0
hsa-miR-641	0	36.2878	0	0	0	0	0	0	0	0	0	0
[truncated: 653 more rows]
