# Supplementary material for: Platelet-derived microvesicles isolated from type-2 diabetes mellitus patients harbour an altered miRNA signature and drive MDA-MB-231 triple-negative breast cancer cell invasion
Source: PLoS One. 2024 Jun 20;19(6):e0304870. doi: 10.1371/journal.pone.0304870 (PMC11189239; doi:10.1371/journal.pone.0304870)
Supplement: S3 Table — Differential expression results for miRNAs passing minimum expression threshold (1 CPM in 3 samples). (XLSX) [file pone.0304870.s003.xlsx]

## Sheet: Sheet1
GeneID	logFC	logCPM	F	PValue	FDR
hsa-miR-199b-3p	17.9942	12.0546	287.354	2.21773394698221e-09	5.30038413328747e-07
hsa-miR-24-3p	17.4699	11.5305	221.101	9.1759322866688e-09	1.09652390825692e-06
hsa-miR-199a-3p	10.1712	13.0593	101.037	7.3022586909827e-08	5.81746609048288e-06
hsa-miR-12136	16.9999	11.0607	119.703	2.37069455610814e-07	1.41648999727461e-05
hsa-miR-486-5p	7.37106	12.3346	72.1773	5.83346742508642e-07	2.78839742919131e-05
hsa-miR-101-3p	11.8075	9.87727	64.0563	1.19055394006473e-06	4.28599111103726e-05
hsa-miR-454-3p	15.6779	9.74019	86.4374	1.25531120406949e-06	4.28599111103726e-05
hsa-miR-93-5p	-1.93298	14.1048	44.8862	9.12411948108648e-06	0.000272583
hsa-miR-181a-5p	14.6359	8.70071	49.0272	1.97973992065599e-05	0.000525731
hsa-miR-221-3p	-2.1331	13.4618	32.4158	5.13633456031747e-05	0.00122758
hsa-miR-320a-3p	-2.08206	12.5668	29.7891	7.85367098258052e-05	0.00152408
hsa-miR-628-3p	13.5799	7.64978	36.1672	7.86654189732954e-05	0.00152408
hsa-miR-151a-5p	13.5496	7.6197	35.7381	8.28997537742012e-05	0.00152408
hsa-miR-199a-5p	13.4478	7.51867	32.5157	0.000124936	0.00213283
hsa-miR-146a-5p	-1.59188	14.4351	25.7722	0.000158654	0.00252788
hsa-miR-29b-3p	13.2877	7.3597	27.9883	0.000235111	0.00339953
hsa-let-7f-5p	4.48018	16.1701	23.5424	0.000242159	0.00339953
hsa-let-7i-5p	-1.04479	16.7558	23.2586	0.000256032	0.00339953
hsa-miR-625-3p	13.1507	7.22384	25.826	0.000326759	0.00372524
hsa-miR-126-3p	-1.0713	15.9141	21.8563	0.000339398	0.00372524
hsa-miR-625-5p	13.1456	7.21885	25.5799	0.000339663	0.00372524
hsa-miR-181b-5p	12.9258	7.00109	25.1352	0.000364534	0.00372524
hsa-miR-30d-5p	-1.83443	13.5191	21.4989	0.000365344	0.00372524
hsa-miR-342-5p	12.5946	6.67336	24.9738	0.000374083	0.00372524
hsa-miR-22-3p	12.3143	6.39675	23.661	0.000463815	0.00443407
hsa-miR-7-5p	8.70455	6.70784	19.6529	0.000541477	0.00487118
hsa-miR-4433b-3p	12.2161	6.30031	22.5064	0.000564346	0.00487118
hsa-miR-16-5p	9.52763	16.8782	21.3665	0.000570683	0.00487118
hsa-miR-6803-3p	11.3328	5.43433	18.3111	0.00122798	0.0101203
hsa-let-7b-5p	-1.51204	16.5223	15.5834	0.00140683	0.0112078
hsa-miR-486-3p	7.68857	5.69051	15.0916	0.00159391	0.0122885
hsa-miR-6721-5p	10.641	4.76277	16.76	0.00168685	0.0125987
hsa-miR-30c-5p	13.1206	7.19401	16.2917	0.00186341	0.0131029
hsa-miR-19b-3p	12.6306	6.70888	16.2902	0.00186401	0.0131029
hsa-let-7a-5p	4.09797	16.2766	14.1954	0.0020897	0.0142222
hsa-miR-18a-5p	13.4503	7.52108	15.6498	0.00214226	0.0142222
hsa-miR-320b	11.6343	5.72883	14.8027	0.00258955	0.0167271
hsa-miR-324-5p	11.9071	5.99626	14.4435	0.00281203	0.0176862
hsa-miR-26a-5p	5.50421	13.3693	12.2273	0.00346279	0.0204808
hsa-miR-1277-5p	10.0559	4.20062	13.5534	0.00346827	0.0204808
hsa-miR-221-5p	12.6228	6.70133	13.4995	0.00351345	0.0204808
hsa-miR-155-5p	-1.80937	11.5688	11.4956	0.00428585	0.0243885
hsa-miR-493-5p	12.3022	6.38503	11.7098	0.00550448	0.0297451
hsa-miR-144-5p	12.4898	6.56982	11.7096	0.00550477	0.0297451
hsa-miR-223-3p	-0.782123	15.1439	10.5572	0.00569184	0.0297451
hsa-miR-139-5p	7.26021	6.33524	10.5384	0.005725	0.0297451
hsa-miR-130b-3p	11.3392	5.44057	11.3104	0.00611683	0.0311047
hsa-miR-484	10.3012	4.43492	11.2249	0.00625812	0.0311602
hsa-miR-584-5p	-1.15969	12.8656	9.32726	0.00841604	0.0410497
hsa-miR-30e-5p	-1.58681	12.0853	9.20638	0.00875702	0.0418586
hsa-miR-493-3p	11.5607	5.65662	9.65675	0.00969041	0.0454119
hsa-miR-505-5p	11.8654	5.95528	9.54725	0.0100046	0.0459827
hsa-miR-21-5p	-1.08011	14.242	8.72853	0.0102702	0.0459979
hsa-miR-1179	10.4757	4.60288	9.41747	0.0103928	0.0459979
hsa-miR-301a-3p	12.4294	6.51065	9.12015	0.0113518	0.0493286
hsa-miR-342-3p	-1.45653	11.9635	8.19944	0.0123099	0.0525367
hsa-miR-378a-3p	9.57153	3.74089	8.62582	0.0131899	0.0544667
hsa-miR-26b-5p	-0.763367	14.0448	7.99559	0.0132179	0.0544667
hsa-miR-32-5p	11.6185	5.71313	8.35324	0.0143547	0.0581485
hsa-miR-125b-5p	11.2213	5.32531	8.09332	0.0155811	0.0620646
hsa-miR-122-5p	11.6247	5.71963	7.98296	0.0161393	0.0630564
hsa-miR-628-5p	11.1752	5.28068	7.94102	0.0163577	0.0630564
hsa-miR-195-5p	10.8103	4.92683	7.59556	0.0182972	0.0694132
hsa-miR-19a-3p	5.5821	5.73869	6.54055	0.0225112	0.0840651
hsa-miR-320d	9.52052	3.69277	6.84479	0.0235465	0.0865788
hsa-miR-191-3p	10.6377	4.75823	6.70328	0.0247281	0.0895457
hsa-miR-369-3p	11.5745	5.67047	6.6028	0.0256104	0.0913565
hsa-miR-590-3p	10.742	4.8602	6.49621	0.0265878	0.0922692
hsa-miR-1-3p	12.1089	6.19443	6.49082	0.0266384	0.0922692
hsa-miR-671-3p	6.65812	5.52773	6.00728	0.0276904	0.094543
hsa-miR-432-5p	-1.63883	13.3338	5.86199	0.0293339	0.0983018
hsa-miR-339-5p	4.21743	7.75138	5.8207	0.0298215	0.0983018
hsa-miR-181a-2-3p	11.3022	5.40433	6.1423	0.0301699	0.0983018
hsa-miR-3168	7.43962	1.80241	6.11799	0.0304365	0.0983018
hsa-miR-200c-3p	11.3412	5.44197	6.02566	0.0314754	0.100218
hsa-miR-126-5p	-2.14757	12.5893	5.63273	0.0321642	0.100218
hsa-miR-1229-3p	11.0446	5.15354	5.95596	0.0322879	0.100218
hsa-miR-574-3p	11.1459	5.25153	5.90749	0.0328678	0.10071
hsa-miR-28-5p	11.0125	5.12208	5.76181	0.0346876	0.104941
hsa-miR-132-3p	10.6157	4.73876	5.63623	0.0363544	0.105887
hsa-miR-766-5p	10.5411	4.66669	5.62579	0.0364972	0.105887
hsa-miR-941	10.559	4.68274	5.54685	0.0375995	0.105887
hsa-miR-1307-5p	10.4309	4.56057	5.54507	0.0376248	0.105887
hsa-miR-877-3p	7.58067	1.92455	5.54445	0.0376336	0.105887
hsa-miR-146b-3p	10.5573	4.6819	5.54269	0.0376587	0.105887
hsa-miR-130b-5p	10.4669	4.5944	5.45375	0.0389514	0.108249
hsa-miR-3173-5p	10.9104	5.02343	5.2413	0.0422623	0.1161
hsa-miR-589-5p	10.4357	4.56466	5.13217	0.0440947	0.1178
hsa-miR-106b-5p	10.8242	4.94039	5.09427	0.0447536	0.1178
hsa-miR-6842-3p	10.4731	4.60193	5.06929	0.0451941	0.1178
hsa-miR-1277-3p	10.276	4.41228	5.06187	0.045326	0.1178
hsa-miR-331-3p	10.344	4.4764	5.06078	0.0453455	0.1178
hsa-miR-144-3p	11.4639	5.56183	5.00484	0.0463555	0.118791
hsa-miR-369-5p	10.4703	4.59753	4.98495	0.0467212	0.118791
hsa-miR-1226-3p	10.2367	4.37417	4.85564	0.0491856	0.12339
hsa-miR-5698	9.90255	4.05513	4.83655	0.0495625	0.12339
hsa-miR-1301-3p	-2.04366	9.70229	4.57846	0.0500979	0.123437
hsa-miR-3613-5p	-4.6842	7.28229	4.49695	0.0519198	0.12584
hsa-miR-25-3p	-2.22367	11.9385	4.48206	0.0522611	0.12584
hsa-miR-183-5p	11.7473	5.8388	4.68642	0.0526525	0.12584
hsa-miR-96-5p	10.4933	4.6209	4.59291	0.0546954	0.129428
hsa-miR-335-3p	10.4009	4.53171	4.50196	0.0567752	0.133032
hsa-miR-1306-3p	9.79495	3.9535	4.445	0.0581267	0.134876
hsa-miR-454-5p	10.1648	4.30511	4.37532	0.0598335	0.137502
hsa-miR-5189-5p	10.1776	4.3168	4.33625	0.0608175	0.1383
hsa-miR-23a-5p	9.51042	3.68283	4.31588	0.0613381	0.1383
hsa-miR-769-5p	10.0081	4.15375	4.2301	0.0635913	0.14204
hsa-miR-29c-3p	-2.68645	8.91365	4.00603	0.064707	0.142112
hsa-miR-29c-5p	9.92677	4.07606	4.18512	0.0648128	0.142112
hsa-miR-3182	6.85388	1.30912	4.11558	0.0667584	0.143744
hsa-miR-10399-3p	9.5078	3.6796	4.11553	0.0667599	0.143744
hsa-miR-1273h-3p	8.28241	2.54582	4.09274	0.0674129	0.143854
hsa-miR-1249-3p	10.1818	4.32144	4.05313	0.0685668	0.145022
hsa-miR-6741-5p	8.45526	2.7009	4.02357	0.0694435	0.145588
hsa-miR-140-3p	-1.70429	11	3.71626	0.0740069	0.149969
hsa-miR-3135b	7.09159	1.48894	3.86659	0.0743359	0.149969
hsa-miR-106b-3p	-2.55565	9.1274	3.70084	0.0745447	0.149969
hsa-miR-543	9.86021	4.01515	3.85398	0.0747466	0.149969
hsa-miR-487b-3p	9.16273	3.35199	3.85255	0.0747934	0.149969
hsa-miR-576-5p	9.12268	3.31553	3.83719	0.0752983	0.149969
hsa-miR-150-5p	-2.05722	10.001	3.64507	0.0765296	0.151162
hsa-miR-152-3p	-2.43259	9.27534	3.60623	0.0779491	0.152704
hsa-miR-3605-3p	9.63361	3.79855	3.71647	0.0794143	0.153843
hsa-miR-1299	7.46733	1.82311	3.70505	0.0798179	0.153843
hsa-miR-23a-3p	-1.9536	11.4331	3.29907	0.0903593	0.172767
hsa-miR-629-5p	-2.37372	9.50901	3.24426	0.0928158	0.176055
hsa-miR-186-5p	-2.29126	10.3509	3.13865	0.0977798	0.184011
hsa-miR-6734-5p	-4.2383	6.7972	3.06878	0.10124	0.189035
hsa-miR-148a-3p	-1.08176	12.3605	2.91628	0.109321	0.202541
hsa-miR-92a-3p	2.19762	11.9705	2.81329	0.115224	0.210538
hsa-miR-92b-5p	-3.36531	7.11313	2.81032	0.115399	0.210538
hsa-miR-29a-3p	-2.42511	8.41377	2.61477	0.127735	0.231278
hsa-miR-361-5p	-2.60667	8.96172	2.56993	0.130788	0.235025
hsa-miR-491-5p	-3.04071	7.51506	2.55218	0.132021	0.23547
hsa-let-7c-5p	-1.13063	10.8979	2.52478	0.133952	0.236183
hsa-miR-27a-3p	-1.88658	9.66352	2.51854	0.134397	0.236183
hsa-miR-1270	-3.95008	6.4911	2.48646	0.136713	0.238499
hsa-miR-196b-5p	-1.56177	8.80597	2.35276	0.146907	0.254427
hsa-miR-20b-5p	-2.67951	7.61264	2.21796	0.158157	0.271939
hsa-miR-942-5p	-2.52131	7.5014	2.13078	0.166008	0.283399
hsa-miR-146b-5p	-1.32029	9.97283	2.08964	0.169881	0.287955
hsa-miR-744-5p	-1.23357	12.5158	2.0556	0.173173	0.291118
hsa-miR-1287-5p	-3.45654	6.92417	2.04531	0.174183	0.291118
hsa-miR-654-3p	-3.3182	7.47469	2.02728	0.175973	0.292066
hsa-miR-379-5p	2.37918	8.94759	1.98387	0.180376	0.297309
hsa-miR-181d-5p	-2.78311	6.77685	1.88855	0.190544	0.311918
hsa-miR-17-3p	-3.50682	6.86303	1.87357	0.192208	0.312501
hsa-miR-1292-5p	-3.27523	5.81016	1.813	0.199125	0.321561
hsa-miR-125a-5p	-1.22792	10.7839	1.63895	0.220868	0.354278
hsa-miR-1843	-2.45202	6.82803	1.61434	0.224186	0.357203
hsa-miR-92b-3p	3.25012	4.52042	1.58586	0.228107	0.361043
hsa-miR-106a-5p	1.85953	2.87709	1.56243	0.231401	0.363847
hsa-miR-190b-5p	-2.92362	7.10046	1.52303	0.23708	0.370341
hsa-miR-363-3p	-2.27555	6.90207	1.49937	0.240579	0.373366
hsa-miR-425-3p	-2.05278	7.89877	1.42433	0.252137	0.387351
hsa-miR-494-3p	-2.80709	6.77406	1.41996	0.252831	0.387351
hsa-miR-664a-5p	-1.16424	8.95607	1.34734	0.264775	0.403064
hsa-miR-664b-5p	-2.17276	7.64083	1.31731	0.269934	0.408319
hsa-miR-2110	-2.44818	7.45445	1.20749	0.290005	0.43529
hsa-miR-10a-5p	-1.71745	7.84489	1.20021	0.291408	0.43529
hsa-miR-340-5p	-2.40304	7.93009	1.13415	0.304562	0.450784
hsa-let-7b-3p	-1.1332	1.81107	1.12934	0.305553	0.450784
hsa-miR-20a-5p	-0.499939	11.4826	1.10034	0.311614	0.455181
hsa-miR-361-3p	-1.74502	7.95817	1.09692	0.312342	0.455181
hsa-miR-320c	-1.81307	6.11035	1.06911	0.318335	0.461103
hsa-miR-142-5p	-0.993738	11.1444	1.02762	0.327581	0.471638
hsa-miR-409-3p	-0.947606	10.908	0.956936	0.344237	0.492651
hsa-miR-326	-2.3674	6.02575	0.912545	0.355328	0.505496
hsa-miR-127-3p	-1.10109	9.18401	0.889652	0.361252	0.509741
hsa-miR-30a-5p	-1.16702	7.19115	0.860803	0.368926	0.509741
hsa-miR-15b-5p	-1.22386	8.58416	0.859637	0.369241	0.509741
hsa-miR-99b-5p	-1.45881	8.64265	0.859459	0.369289	0.509741
hsa-miR-142-3p	0.446512	17.0298	0.853075	0.371023	0.509741
hsa-miR-192-5p	-1.71476	7.08764	0.8498	0.371917	0.509741
hsa-miR-374a-5p	-1.50536	7.83502	0.844775	0.373294	0.509741
hsa-miR-140-5p	-1.28985	8.72758	0.837242	0.375374	0.509741
hsa-miR-185-5p	-1.1194	10.0365	0.782093	0.391144	0.528155
hsa-miR-34a-5p	-2.00775	5.61304	0.71985	0.410185	0.550755
hsa-miR-185-3p	-1.54173	6.58212	0.695571	0.418005	0.558118
hsa-miR-4485-3p	1.94304	2.59902	0.672029	0.425812	0.565384
hsa-miR-26b-3p	-1.59972	7.0095	0.649325	0.433564	0.572496
hsa-miR-485-5p	-1.45713	7.1903	0.633962	0.438938	0.57536
hsa-let-7g-5p	-0.413099	12.8353	0.629419	0.440548	0.57536
hsa-miR-3679-5p	-1.82766	5.13932	0.614921	0.44575	0.578991
hsa-miR-425-5p	-0.942849	11.7017	0.599419	0.451424	0.583191
hsa-miR-431-5p	-0.968377	9.3327	0.544656	0.47246	0.604908
hsa-miR-28-3p	-1.17568	9.31683	0.542564	0.473296	0.604908
hsa-miR-345-5p	-1.76718	4.89281	0.533987	0.476751	0.606082
hsa-miR-652-3p	-1.15913	7.71771	0.521356	0.481917	0.609408
hsa-miR-25-5p	-1.59053	6.49749	0.513324	0.485253	0.610397
hsa-miR-4433a-5p	-1.51892	5.15304	0.492377	0.494143	0.618326
hsa-miR-451a	-1.2466	8.48612	0.458323	0.509224	0.630696
hsa-miR-4446-3p	1.51062	6.36301	0.458141	0.509307	0.630696
hsa-miR-335-5p	-1.03254	8.11394	0.40315	0.535505	0.65972
hsa-miR-191-5p	-0.574595	12.5763	0.348339	0.564275	0.691599
hsa-miR-224-5p	-0.545394	10.6657	0.32489	0.577538	0.700699
hsa-miR-381-3p	-0.903928	8.1285	0.324847	0.577563	0.700699
hsa-miR-33a-5p	-1.2432	5.54016	0.315623	0.582958	0.703672
hsa-miR-148b-3p	-0.653321	11.8487	0.267061	0.613218	0.728493
hsa-miR-139-3p	-0.501088	8.99888	0.266214	0.613776	0.728493
hsa-miR-130a-3p	0.833231	8.39199	0.263821	0.61536	0.728493
hsa-miR-3138	-1.00664	6.5008	0.263283	0.615717	0.728493
hsa-miR-6852-5p	-1.10284	6.48517	0.258725	0.618762	0.728493
hsa-miR-339-3p	-0.935834	6.33148	0.252471	0.622997	0.729884
hsa-let-7d-5p	0.399657	11.9412	0.238565	0.632657	0.737586
hsa-miR-3615	-0.724387	8.04487	0.233635	0.636166	0.738076
hsa-miR-423-3p	-0.598709	11.0732	0.225996	0.641696	0.740895
hsa-miR-151a-3p	0.392663	11.6499	0.212611	0.651671	0.748795
hsa-miR-98-5p	0.585156	10.1236	0.204993	0.657521	0.751902
hsa-miR-1307-3p	-0.373221	11.4236	0.19235	0.667528	0.759531
hsa-miR-190a-5p	0.717201	7.66981	0.18863	0.670548	0.759531
hsa-miR-374a-3p	-0.966196	5.69427	0.166498	0.689294	0.777081
hsa-miR-182-5p	0.642149	8.53019	0.150169	0.704087	0.786601
hsa-miR-222-3p	-0.51023	9.46893	0.149919	0.704321	0.786601
hsa-miR-382-5p	-0.377115	11.1281	0.140001	0.713776	0.79235
hsa-miR-223-5p	-0.479288	9.97165	0.137623	0.716099	0.79235
hsa-miR-107	-0.393646	8.0101	0.117046	0.737242	0.808763
hsa-miR-370-3p	-0.771166	7.45436	0.116621	0.7377	0.808763
hsa-miR-23b-3p	0.501514	8.26482	0.108168	0.747012	0.815232
hsa-miR-5187-5p	0.461466	7.37217	0.101787	0.754313	0.819459
hsa-miR-197-3p	0.408921	8.26017	0.0929519	0.764854	0.82715
hsa-miR-328-3p	0.387517	9.38945	0.0841893	0.775868	0.835281
hsa-miR-17-5p	0.363099	9.77678	0.0781359	0.783846	0.840086
hsa-miR-1306-5p	-0.443326	8.05506	0.0710635	0.793604	0.842978
hsa-miR-760	-0.431037	7.34602	0.0691151	0.796383	0.842978
hsa-miR-143-3p	0.345216	9.99507	0.0685994	0.797126	0.842978
hsa-miR-485-3p	0.483922	7.57642	0.059804	0.810284	0.853118
hsa-miR-15a-5p	-0.4389	8.27449	0.0538394	0.819803	0.859355
hsa-let-7d-3p	0.355669	7.84329	0.046842	0.831713	0.868032
hsa-miR-532-5p	-0.456936	5.89362	0.04175	0.84098	0.873888
hsa-miR-1908-5p	-0.258377	8.25961	0.0273355	0.870998	0.901162
hsa-miR-548j-5p	-0.253069	8.15809	0.0251698	0.876166	0.902602
hsa-miR-671-5p	0.217761	7.43541	0.0128614	0.911286	0.934752
hsa-miR-411-5p	0.150519	7.08501	0.00718695	0.933616	0.953565
hsa-let-7e-5p	-0.0599724	12.1433	0.00548472	0.941991	0.958025
hsa-miR-134-5p	0.0837467	9.60368	0.00341675	0.954198	0.966327
hsa-miR-27b-3p	-0.0310228	10.9421	0.00123798	0.972419	0.980625
hsa-miR-128-3p	-0.0250011	8.54745	0.000230433	0.988099	0.99225
hsa-miR-30e-3p	0.0121892	7.38158	4.11236993985684e-05	0.994972	0.994972
