# Supplementary material for: Platelet-derived microvesicles isolated from type-2 diabetes mellitus patients harbour an altered miRNA signature and drive MDA-MB-231 triple-negative breast cancer cell invasion
Source: PLoS One. 2024 Jun 20;19(6):e0304870. doi: 10.1371/journal.pone.0304870 (PMC11189239; doi:10.1371/journal.pone.0304870)
Supplement: S4 Table — Functionally validated miRNA-mRNA interactions for the differentially expressed miRNA in S3 Table found miRTarBase. (XLSX) [file pone.0304870.s004.xlsx]

## Sheet: Sheet1
miRNA	logFC	T2DM	miRTarBase.ID	Species..miRNA.	Target.Gene	Target.Gene..Entrez.Gene.ID.	Species..Target.Gene.	Experiments	Support.Type
hsa-let-7a-5p	4.09797	Down	MIRT052385	Homo sapiens	RRM2	6241	Homo sapiens	qRT-PCR//Luciferase reporter assay//Western blot	Functional MTI
hsa-let-7a-5p	4.09797	Down	MIRT052615	Homo sapiens	UHRF1	29128	Homo sapiens	Luciferase reporter assay//qRT-PCR//Western blot	Functional MTI
hsa-let-7a-5p	4.09797	Down	MIRT005478	Homo sapiens	CCND2	894	Homo sapiens	Luciferase reporter assay//qRT-PCR//Western blot	Functional MTI
hsa-let-7a-5p	4.09797	Down	MIRT000708	Homo sapiens	ITGB3	3690	Homo sapiens	qRT-PCR//Luciferase reporter assay//Western blot	Functional MTI
hsa-let-7a-5p	4.09797	Down	MIRT002305	Homo sapiens	RAVER2	55225	Homo sapiens	Immunoprecipitaion//Luciferase reporter assay//Western blot	Functional MTI
hsa-let-7a-5p	4.09797	Down	MIRT052451	Homo sapiens	AGO1	26523	Homo sapiens	Immunohistochemistry//Immunoprecipitaion//Luciferase reporter assay//Northern blot//qRT-PCR//Western blot	Functional MTI
hsa-let-7a-5p	4.09797	Down	MIRT052566	Homo sapiens	EZH2	2146	Homo sapiens	Luciferase reporter assay//qRT-PCR//Western blot	Functional MTI
hsa-let-7a-5p	4.09797	Down	MIRT732965	Homo sapiens	PKM	5315	Homo sapiens	qRT-PCR//Western blot	Functional MTI
hsa-let-7a-5p	4.09797	Down	MIRT035534	Homo sapiens	HAS2	3037	Homo sapiens	Luciferase reporter assay	Functional MTI
hsa-let-7a-5p	4.09797	Down	MIRT002323	Homo sapiens	HMGA2	8091	Homo sapiens	Luciferase reporter assay//qRT-PCR//Western blot	Functional MTI
hsa-let-7a-5p	4.09797	Down	MIRT004321	Homo sapiens	UHRF2	115426	Homo sapiens	qRT-PCR//Western blot//Luciferase reporter assay	Functional MTI
hsa-let-7a-5p	4.09797	Down	MIRT001855	Homo sapiens	KRAS	3845	Homo sapiens	Immunohistochemistry//Luciferase reporter assay//qRT-PCR//Western blot	Functional MTI
hsa-let-7a-5p	4.09797	Down	MIRT005292	Homo sapiens	CASP3	836	Homo sapiens	Luciferase reporter assay//Western blot	Functional MTI
hsa-let-7a-5p	4.09797	Down	MIRT006813	Homo sapiens	CCR7	1236	Homo sapiens	Luciferase reporter assay//Northern blot//qRT-PCR//Western blot	Functional MTI
hsa-let-7a-5p	4.09797	Down	MIRT035541	Homo sapiens	EGFR	1956	Homo sapiens	Luciferase reporter assay	Functional MTI
hsa-let-7a-5p	4.09797	Down	MIRT004471	Homo sapiens	HRAS	3265	Homo sapiens	Immunoblot//qRT-PCR//Western blot	Functional MTI
hsa-let-7a-5p	4.09797	Down	MIRT003522	Homo sapiens	AGO4	192670	Homo sapiens	Luciferase reporter assay	Functional MTI
hsa-let-7a-5p	4.09797	Down	MIRT001855	Homo sapiens	KRAS	3845	Homo sapiens	qRT-PCR//Western blot	Functional MTI
hsa-let-7a-5p	4.09797	Down	MIRT053026	Homo sapiens	PAK1	5058	Homo sapiens	Immunofluorescence//qRT-PCR//Western blot//Luciferase reporter assay	Functional MTI
hsa-let-7a-5p	4.09797	Down	MIRT004520	Homo sapiens	IGF2	3481	Homo sapiens	Luciferase reporter assay	Functional MTI
hsa-let-7a-5p	4.09797	Down	MIRT002323	Homo sapiens	HMGA2	8091	Homo sapiens	Immunofluorescence//Immunohistochemistry//Luciferase reporter assay//qRT-PCR//Western blot	Functional MTI
hsa-let-7a-5p	4.09797	Down	MIRT732965	Homo sapiens	PKM	5315	Homo sapiens	Immunohistochemistry//Luciferase reporter assay//qRT-PCR//Western blot	Functional MTI
hsa-let-7a-5p	4.09797	Down	MIRT001854	Homo sapiens	NRAS	4893	Homo sapiens	Luciferase reporter assay//Microarray	Functional MTI
hsa-let-7a-5p	4.09797	Down	MIRT004471	Homo sapiens	HRAS	3265	Homo sapiens	Luciferase reporter assay	Functional MTI
hsa-let-7a-5p	4.09797	Down	MIRT003152	Homo sapiens	HMGA1	3159	Homo sapiens	Luciferase reporter assay//qRT-PCR	Functional MTI
hsa-let-7a-5p	4.09797	Down	MIRT732572	Homo sapiens	LIN28B	389421	Homo sapiens	Western blot	Functional MTI
hsa-let-7a-5p	4.09797	Down	MIRT002323	Homo sapiens	HMGA2	8091	Homo sapiens	qRT-PCR//Western blot//Luciferase reporter assay	Functional MTI
hsa-let-7a-5p	4.09797	Down	MIRT000417	Homo sapiens	MYC	4609	Homo sapiens	qRT-PCR//Western blot	Functional MTI
hsa-let-7a-5p	4.09797	Down	MIRT005477	Homo sapiens	E2F2	1870	Homo sapiens	Luciferase reporter assay//qRT-PCR//Western blot	Functional MTI
hsa-let-7a-5p	4.09797	Down	MIRT735203	Homo sapiens	MAP4K4	9448	Homo sapiens	Luciferase reporter assay//qRT-PCR//Western blot	Functional MTI
hsa-let-7a-5p	4.09797	Down	MIRT006055	Homo sapiens	IGF2BP1	10642	Homo sapiens	Immunoblot//qRT-PCR//Western blot	Functional MTI
hsa-let-7a-5p	4.09797	Down	MIRT006056	Homo sapiens	CDC34	997	Homo sapiens	Immunoblot//qRT-PCR//Western blot	Functional MTI
hsa-let-7a-5p	4.09797	Down	MIRT732634	Homo sapiens	PARP1	142	Homo sapiens	Luciferase reporter assay//qRT-PCR//Western blot	Functional MTI
hsa-let-7a-5p	4.09797	Down	MIRT002323	Homo sapiens	HMGA2	8091	Homo sapiens	Luciferase reporter assay//Western blot//qRT-PCR	Functional MTI
hsa-let-7a-5p	4.09797	Down	MIRT546325	Homo sapiens	TGFBR3	7049	Homo sapiens	qRT-PCR//Western blot	Functional MTI
hsa-let-7a-5p	4.09797	Down	MIRT001936	Homo sapiens	PRDM1	639	Homo sapiens	Immunohistochemistry//Luciferase reporter assay//qRT-PCR//Western blot	Functional MTI
hsa-let-7a-5p	4.09797	Down	MIRT002323	Homo sapiens	HMGA2	8091	Homo sapiens	Luciferase reporter assay	Functional MTI
hsa-let-7a-5p	4.09797	Down	MIRT002323	Homo sapiens	HMGA2	8091	Homo sapiens	Luciferase reporter assay	Functional MTI
hsa-let-7a-5p	4.09797	Down	MIRT002323	Homo sapiens	HMGA2	8091	Homo sapiens	Luciferase reporter assay	Functional MTI
hsa-let-7a-5p	4.09797	Down	MIRT002077	Homo sapiens	TRIM71	131405	Homo sapiens	Luciferase reporter assay	Functional MTI
hsa-let-7a-5p	4.09797	Down	MIRT004801	Homo sapiens	LIN28A	79727	Homo sapiens	B-globin reporter assay//Luciferase reporter assay//Microarray	Functional MTI
hsa-let-7a-5p	4.09797	Down	MIRT006152	Homo sapiens	EWSR1	2130	Homo sapiens	Luciferase reporter assay//Microarray//qRT-PCR//Western blot	Functional MTI
hsa-let-7a-5p	4.09797	Down	MIRT734033	Homo sapiens	WNT1	7471	Homo sapiens	Immunofluorescence//Luciferase reporter assay//Western blot	Functional MTI
hsa-let-7a-5p	4.09797	Down	MIRT735327	Homo sapiens	TNFAIP3	7128	Homo sapiens	Luciferase reporter assay//Western blot	Functional MTI
hsa-let-7a-5p	4.09797	Down	MIRT053129	Homo sapiens	AURKB	9212	Homo sapiens	Luciferase reporter assay//Western blot	Functional MTI
hsa-let-7a-5p	4.09797	Down	MIRT003152	Homo sapiens	HMGA1	3159	Homo sapiens	Luciferase reporter assay//qRT-PCR//Western blot	Functional MTI
hsa-let-7a-5p	4.09797	Down	MIRT001936	Homo sapiens	PRDM1	639	Homo sapiens	Luciferase reporter assay	Functional MTI
hsa-let-7a-5p	4.09797	Down	MIRT734721	Homo sapiens	STAT3	6774	Homo sapiens	qRT-PCR//Western blot	Functional MTI
hsa-let-7a-5p	4.09797	Down	MIRT004471	Homo sapiens	HRAS	3265	Homo sapiens	Luciferase reporter assay	Functional MTI
hsa-let-7a-5p	4.09797	Down	MIRT004346	Homo sapiens	DICER1	23405	Homo sapiens	Luciferase reporter assay//Western blot//Northern blot	Functional MTI
hsa-let-7a-5p	4.09797	Down	MIRT001853	Homo sapiens	NF2	4771	Homo sapiens	Luciferase reporter assay//Microarray//qRT-PCR//Western blot//Reporter assay;Other	Functional MTI
hsa-let-7a-5p	4.09797	Down	MIRT002323	Homo sapiens	HMGA2	8091	Homo sapiens	Luciferase reporter assay//qRT-PCR//Western blot	Functional MTI
hsa-let-7a-5p	4.09797	Down	MIRT001855	Homo sapiens	KRAS	3845	Homo sapiens	Luciferase reporter assay//Microarray	Functional MTI
hsa-let-7a-5p	4.09797	Down	MIRT000463	Homo sapiens	NKIRAS2	28511	Homo sapiens	ELISA//qRT-PCR//Luciferase reporter assay//Western blot	Functional MTI
hsa-let-7a-5p	4.09797	Down	MIRT002077	Homo sapiens	TRIM71	131405	Homo sapiens	Luciferase reporter assay//Reporter assay	Functional MTI
hsa-let-7a-5p	4.09797	Down	MIRT279714	Homo sapiens	ARG2	384	Homo sapiens	Flow//Luciferase reporter assay//qRT-PCR//Western blot	Functional MTI
hsa-let-7a-5p	4.09797	Down	MIRT000415	Homo sapiens	CDK6	1021	Homo sapiens	Luciferase reporter assay//Western blot//	Functional MTI
hsa-let-7a-5p	4.09797	Down	MIRT003152	Homo sapiens	HMGA1	3159	Homo sapiens	qRT-PCR//Western blot	Functional MTI
hsa-let-7a-5p	4.09797	Down	MIRT032506	Homo sapiens	CDKN1A	1026	Homo sapiens	Western blot	Functional MTI
hsa-let-7a-5p	4.09797	Down	MIRT001854	Homo sapiens	NRAS	4893	Homo sapiens	Western blot	Functional MTI
hsa-let-7a-5p	4.09797	Down	MIRT053472	Homo sapiens	RAB40C	57799	Homo sapiens	Immunohistochemistry//Luciferase reporter assay//qRT-PCR//Western blot	Functional MTI
hsa-let-7a-5p	4.09797	Down	MIRT001855	Homo sapiens	KRAS	3845	Homo sapiens	Western blot	Functional MTI
hsa-let-7a-5p	4.09797	Down	MIRT438636	Homo sapiens	TNFRSF10B	8795	Homo sapiens	qRT-PCR//Western blot	Functional MTI
hsa-let-7a-5p	4.09797	Down	MIRT005478	Homo sapiens	CCND2	894	Homo sapiens	qRT-PCR//Western blot	Functional MTI
hsa-let-7a-5p	4.09797	Down	MIRT000417	Homo sapiens	MYC	4609	Homo sapiens	Western blot	Functional MTI
hsa-let-7a-5p	4.09797	Down	MIRT005420	Homo sapiens	IL6	3569	Homo sapiens	Luciferase reporter assay//qRT-PCR//Western blot	Functional MTI
hsa-let-7b-5p	-1.51204	Up	MIRT054075	Homo sapiens	IGF1R	3480	Homo sapiens	Immunohistochemistry//Luciferase reporter assay//QRTPCR//Western blot	Functional MTI
hsa-let-7b-5p	-1.51204	Up	MIRT733316	Homo sapiens	EZH2	2146	Homo sapiens	qRT-PCR//Western blot	Functional MTI
hsa-let-7b-5p	-1.51204	Up	MIRT001229	Homo sapiens	CDC34	997	Homo sapiens	Immunoblot//qRT-PCR//Western blot	Functional MTI
hsa-let-7b-5p	-1.51204	Up	MIRT002082	Homo sapiens	HMGA2	8091	Homo sapiens	Immunohistochemistry//Luciferase reporter assay//QRTPCR//Western blot	Functional MTI
hsa-let-7b-5p	-1.51204	Up	MIRT005513	Homo sapiens	PRDM1	639	Homo sapiens	Immunohistochemistry//Luciferase reporter assay//qRT-PCR//Western blot	Functional MTI
hsa-let-7b-5p	-1.51204	Up	MIRT002484	Homo sapiens	CCND1	595	Homo sapiens	Immunoblot//Microarray//qRT-PCR//Western blot//Annexin V-FITC	Functional MTI
hsa-let-7b-5p	-1.51204	Up	MIRT054122	Homo sapiens	CPEB3	22849	Homo sapiens	Luciferase reporter assay//Microarray//qRT-PCR	Functional MTI
hsa-let-7b-5p	-1.51204	Up	MIRT002484	Homo sapiens	CCND1	595	Homo sapiens	Immunoblot//Immunofluorescence//Luciferase reporter assay//qRT-PCR//Reporter assay;Other	Functional MTI
hsa-let-7b-5p	-1.51204	Up	MIRT003999	Homo sapiens	CCNA2	890	Homo sapiens	Immunoblot//Immunofluorescence//Luciferase reporter assay//qRT-PCR	Functional MTI
hsa-let-7b-5p	-1.51204	Up	MIRT437975	Homo sapiens	CTHRC1	115908	Homo sapiens	Luciferase reporter assay//qRT-PCR//Western blot	Functional MTI
hsa-let-7b-5p	-1.51204	Up	MIRT004614	Homo sapiens	IFNB1	3456	Homo sapiens	ELISA//Luciferase reporter assay//qRT-PCR	Functional MTI
hsa-let-7b-5p	-1.51204	Up	MIRT054120	Homo sapiens	COL3A1	1281	Homo sapiens	Luciferase reporter assay//Microarray//qRT-PCR	Functional MTI
hsa-let-7b-5p	-1.51204	Up	MIRT004011	Homo sapiens	LIN28A	79727	Homo sapiens	Luciferase reporter assay//Reporter assay	Functional MTI
hsa-let-7b-5p	-1.51204	Up	MIRT438635	Homo sapiens	TNFRSF10B	8795	Homo sapiens	qRT-PCR//Western blot	Functional MTI
hsa-let-7b-5p	-1.51204	Up	MIRT002484	Homo sapiens	CCND1	595	Homo sapiens	immunoblot//Luciferase reporter assay//Northern blot//Western blot	Functional MTI
hsa-let-7b-5p	-1.51204	Up	MIRT001229	Homo sapiens	CDC34	997	Homo sapiens	Luciferase reporter assay//Western blot	Functional MTI
hsa-let-7b-5p	-1.51204	Up	MIRT003836	Homo sapiens	NRAS	4893	Homo sapiens	Luciferase reporter assay	Functional MTI
hsa-let-7b-5p	-1.51204	Up	MIRT006875	Homo sapiens	CYP2J2	1573	Homo sapiens	Luciferase reporter assay//qRT-PCR//Western blot	Functional MTI
hsa-let-7b-5p	-1.51204	Up	MIRT006057	Homo sapiens	HRAS	3265	Homo sapiens	Immunoblot//qRT-PCR//Western blot	Functional MTI
hsa-let-7b-5p	-1.51204	Up	MIRT002082	Homo sapiens	HMGA2	8091	Homo sapiens	Luciferase reporter assay//qRT-PCR	Functional MTI
hsa-let-7b-5p	-1.51204	Up	MIRT052100	Homo sapiens	AGO1	26523	Homo sapiens	Immunohistochemistry//Immunoprecipitaion//Luciferase reporter assay//Northern blot//qRT-PCR//Western blot	Functional MTI
hsa-let-7b-5p	-1.51204	Up	MIRT438116	Homo sapiens	TLR4	7099	Homo sapiens	Luciferase reporter assay	Functional MTI
hsa-let-7b-5p	-1.51204	Up	MIRT732542	Homo sapiens	LGR4	55366	Homo sapiens	Flow//Luciferase reporter assay//qRT-PCR//Western blot	Functional MTI
hsa-let-7b-5p	-1.51204	Up	MIRT001653	Homo sapiens	ANAPC1	64682	Homo sapiens	Microarray//qRT-PCR//Western blot	Functional MTI
hsa-let-7b-5p	-1.51204	Up	MIRT052219	Homo sapiens	IRS2	8660	Homo sapiens	Flow//Luciferase reporter assay//qRT-PCR//Western blot	Functional MTI
hsa-let-7b-5p	-1.51204	Up	MIRT054832	Homo sapiens	TGFBR1	7046	Homo sapiens	GFP reporter assay//Western blot//ELISA	Functional MTI
hsa-let-7b-5p	-1.51204	Up	MIRT735481	Homo sapiens	E2F2	1870	Homo sapiens	Immunofluorescence//Luciferase reporter assay//qRT-PCR//Western blot	Functional MTI
hsa-let-7b-5p	-1.51204	Up	MIRT002082	Homo sapiens	HMGA2	8091	Homo sapiens	Luciferase reporter assay	Functional MTI
hsa-let-7b-5p	-1.51204	Up	MIRT003835	Homo sapiens	CCND2	894	Homo sapiens	Luciferase reporter assay	Functional MTI
hsa-let-7b-5p	-1.51204	Up	MIRT003834	Homo sapiens	LIN28B	389421	Homo sapiens	Luciferase reporter assay	Functional MTI
hsa-let-7b-5p	-1.51204	Up	MIRT054121	Homo sapiens	CPEB1	64506	Homo sapiens	Luciferase reporter assay//Microarray//qRT-PCR	Functional MTI
hsa-let-7b-5p	-1.51204	Up	MIRT003835	Homo sapiens	CCND2	894	Homo sapiens	Immunohistochemistry//Luciferase reporter assay//QRTPCR//Western blot	Functional MTI
hsa-let-7b-5p	-1.51204	Up	MIRT002297	Homo sapiens	CDK6	1021	Homo sapiens	Luciferase reporter assay//Microarray//Western blot	Functional MTI
hsa-let-7b-5p	-1.51204	Up	MIRT005241	Homo sapiens	IGF2BP2	10644	Homo sapiens	Immunohistochemistry//Luciferase reporter assay//QRTPCR//Western blot	Functional MTI
hsa-let-7b-5p	-1.51204	Up	MIRT002296	Homo sapiens	CDC25A	993	Homo sapiens	Luciferase reporter assay//Microarray//Western blot	Functional MTI
hsa-let-7b-5p	-1.51204	Up	MIRT001850	Homo sapiens	MTPN	136319	Homo sapiens	Reporter assay	Functional MTI
hsa-let-7b-5p	-1.51204	Up	MIRT001621	Homo sapiens	IGF2BP1	10642	Homo sapiens	Immunoblot//qRT-PCR//Western blot	Functional MTI
hsa-let-7b-5p	-1.51204	Up	MIRT001625	Homo sapiens	HMGA1	3159	Homo sapiens	Luciferase reporter assay//Microarray//qRT-PCR//Western blot	Functional MTI
hsa-let-7b-5p	-1.51204	Up	MIRT001621	Homo sapiens	IGF2BP1	10642	Homo sapiens	Immunofluorescence//Luciferase reporter assay//qRT-PCR//Western blot	Functional MTI
hsa-let-7b-5p	-1.51204	Up	MIRT004618	Homo sapiens	NR2E1	7101	Homo sapiens	immunoblot//Luciferase reporter assay//Northern blot//Western blot	Functional MTI
hsa-let-7b-5p	-1.51204	Up	MIRT001600	Homo sapiens	RDH10	157506	Homo sapiens	pSILAC//Luciferase reporter assay//Proteomics;Other	Functional MTI
hsa-let-7b-5p	-1.51204	Up	MIRT437977	Homo sapiens	AKT2	208	Homo sapiens	Luciferase reporter assay//qRT-PCR//Western blot	Functional MTI
hsa-let-7f-5p	4.48018	Down	MIRT032086	Homo sapiens	COPS8	10920	Homo sapiens	Western blot	Functional MTI
hsa-let-7f-5p	4.48018	Down	MIRT054392	Homo sapiens	CCL7	6354	Homo sapiens	Luciferase reporter assay	Functional MTI
hsa-let-7f-5p	4.48018	Down	MIRT054390	Homo sapiens	ELF4	2000	Homo sapiens	Luciferase reporter assay	Functional MTI
hsa-let-7f-5p	4.48018	Down	MIRT053474	Homo sapiens	MYH9	4627	Homo sapiens	Immunohistochemistry//Luciferase reporter assay//qRT-PCR//Western blot	Functional MTI
hsa-let-7f-5p	4.48018	Down	MIRT004678	Homo sapiens	KLK6	5653	Homo sapiens	ELISA//Luciferase reporter assay//qRT-PCR	Functional MTI
hsa-let-7f-5p	4.48018	Down	MIRT005514	Homo sapiens	PRDM1	639	Homo sapiens	Immunohistochemistry//Luciferase reporter assay//qRT-PCR//Western blot	Functional MTI
hsa-let-7f-5p	4.48018	Down	MIRT032093	Homo sapiens	COPS6	10980	Homo sapiens	Western blot	Functional MTI
hsa-let-7f-5p	4.48018	Down	MIRT032090	Homo sapiens	GPS1	2873	Homo sapiens	Western blot	Functional MTI
hsa-let-7f-5p	4.48018	Down	MIRT032092	Homo sapiens	CCND1	595	Homo sapiens	Luciferase reporter assay	Functional MTI
hsa-let-7f-5p	4.48018	Down	MIRT006400	Homo sapiens	IL13	3596	Homo sapiens	Luciferase reporter assay//Reporter assay;Other	Functional MTI
hsa-let-7f-5p	4.48018	Down	MIRT054391	Homo sapiens	DYRK2	8445	Homo sapiens	Luciferase reporter assay	Functional MTI
hsa-let-7f-5p	4.48018	Down	MIRT006943	Homo sapiens	CYP19A1	1588	Homo sapiens	Luciferase reporter assay	Functional MTI
hsa-let-7f-5p	4.48018	Down	MIRT731223	Homo sapiens	IL6	3569	Homo sapiens	ELISA//Luciferase reporter assay	Functional MTI
hsa-let-7f-5p	4.48018	Down	MIRT437856	Homo sapiens	AGO1	26523	Homo sapiens	Immunohistochemistry//Immunoprecipitaion//Luciferase reporter assay//Northern blot//qRT-PCR//Western blot	Functional MTI
hsa-let-7f-5p	4.48018	Down	MIRT000455	Homo sapiens	KLK10	5655	Homo sapiens	ELISA//Luciferase reporter assay//qRT-PCR	Functional MTI
hsa-let-7f-5p	4.48018	Down	MIRT054389	Homo sapiens	SOCS3	9021	Homo sapiens	Luciferase reporter assay	Functional MTI
hsa-let-7f-5p	4.48018	Down	MIRT734758	Homo sapiens	POSTN	10631	Homo sapiens	Flow//Luciferase reporter assay//qRT-PCR//Western blot	Functional MTI
hsa-let-7f-5p	4.48018	Down	MIRT000455	Homo sapiens	KLK10	5655	Homo sapiens	qRT-PCR//Luciferase reporter assay	Functional MTI
hsa-let-7i-5p	-1.04479	Up	MIRT003050	Homo sapiens	TLR4	7099	Homo sapiens	Luciferase reporter assay//qRT-PCR//Western blot	Functional MTI
hsa-let-7i-5p	-1.04479	Up	MIRT024116	Homo sapiens	GPS1	2873	Homo sapiens	Western blot	Functional MTI
hsa-let-7i-5p	-1.04479	Up	MIRT438550	Homo sapiens	NEUROG1	4762	Homo sapiens	ChIP-seq//GFP reporter assay//Immunocytochemistry//Immunohistochemistry//Luciferase reporter assay//qRT-PCR	Functional MTI
hsa-let-7i-5p	-1.04479	Up	MIRT053282	Homo sapiens	BMP4	652	Homo sapiens	Luciferase reporter assay//qRT-PCR//Western blot	Functional MTI
hsa-let-7i-5p	-1.04479	Up	MIRT732734	Homo sapiens	IL2	3558	Homo sapiens	Luciferase reporter assay	Functional MTI
hsa-let-7i-5p	-1.04479	Up	MIRT006373	Homo sapiens	SOCS1	8651	Homo sapiens	Luciferase reporter assay	Functional MTI
hsa-let-7i-5p	-1.04479	Up	MIRT437857	Homo sapiens	AGO1	26523	Homo sapiens	Immunohistochemistry//Immunoprecipitaion//Luciferase reporter assay//Northern blot//qRT-PCR//Western blot	Functional MTI
hsa-let-7i-5p	-1.04479	Up	MIRT438551	Homo sapiens	ASCL1	429	Homo sapiens	ChIP-seq//GFP reporter assay//Immunocytochemistry//Immunohistochemistry//Luciferase reporter assay//qRT-PCR	Functional MTI
hsa-let-7i-5p	-1.04479	Up	MIRT024115	Homo sapiens	COPS6	10980	Homo sapiens	Western blot	Functional MTI
hsa-let-7i-5p	-1.04479	Up	MIRT006401	Homo sapiens	IL13	3596	Homo sapiens	Luciferase reporter assay//Reporter assay;Other	Functional MTI
hsa-let-7i-5p	-1.04479	Up	MIRT437345	Homo sapiens	IGF1	3479	Homo sapiens	Luciferase reporter assay//Western blot	Functional MTI
hsa-let-7i-5p	-1.04479	Up	MIRT734398	Homo sapiens	AURKB	9212	Homo sapiens	Luciferase reporter assay//qRT-PCR//Western blot	Functional MTI
hsa-let-7i-5p	-1.04479	Up	MIRT024114	Homo sapiens	COPS8	10920	Homo sapiens	Western blot	Functional MTI
hsa-miR-101-3p	11.8075	Down	MIRT004297	Homo sapiens	PTGS2	5743	Homo sapiens	Luciferase reporter assay//qRT-PCR//Western blot	Functional MTI
hsa-miR-101-3p	11.8075	Down	MIRT027282	Homo sapiens	RAC1	5879	Homo sapiens	Luciferase reporter assay//qRT-PCR//Western blot	Functional MTI
hsa-miR-101-3p	11.8075	Down	MIRT027248	Homo sapiens	VEGFA	7422	Homo sapiens	Luciferase reporter assay//qRT-PCR	Functional MTI
hsa-miR-101-3p	11.8075	Down	MIRT053160	Homo sapiens	ZEB1	6935	Homo sapiens	Luciferase reporter assay//qRT-PCR//Western blot	Functional MTI
hsa-miR-101-3p	11.8075	Down	MIRT001219	Homo sapiens	FOS	2353	Homo sapiens	Luciferase reporter assay	Functional MTI
hsa-miR-101-3p	11.8075	Down	MIRT053584	Homo sapiens	CPEB1	64506	Homo sapiens	ChIP-seq//Immunohistochemistry//In situ hybridization//Luciferase reporter assay//Next Generation Sequencing (NGS)//qRT-PCR//Western blot	Functional MTI
hsa-miR-101-3p	11.8075	Down	MIRT733752	Homo sapiens	RHOA	387	Homo sapiens	Luciferase reporter assay//qRT-PCR//Western blot	Functional MTI
hsa-miR-101-3p	11.8075	Down	MIRT000381	Homo sapiens	EZH2	2146	Homo sapiens	Luciferase reporter assay//Western blot	Functional MTI
hsa-miR-101-3p	11.8075	Down	MIRT000381	Homo sapiens	EZH2	2146	Homo sapiens	Luciferase reporter assay//qRT-PCR//Western blot	Functional MTI
hsa-miR-101-3p	11.8075	Down	MIRT000381	Homo sapiens	EZH2	2146	Homo sapiens	Luciferase reporter assay	Functional MTI
hsa-miR-101-3p	11.8075	Down	MIRT000379	Homo sapiens	ATXN1	6310	Homo sapiens	Luciferase reporter assay//qRT-PCR//Western blot	Functional MTI
hsa-miR-101-3p	11.8075	Down	MIRT732064	Homo sapiens	VEGFC	7424	Homo sapiens	Luciferase reporter assay//qRT-PCR//Western blot	Functional MTI
hsa-miR-101-3p	11.8075	Down	MIRT053160	Homo sapiens	ZEB1	6935	Homo sapiens	Luciferase reporter assay//qRT-PCR//Western blot	Functional MTI
hsa-miR-101-3p	11.8075	Down	MIRT210927	Homo sapiens	TET2	54790	Homo sapiens	Luciferase reporter assay	Functional MTI
hsa-miR-101-3p	11.8075	Down	MIRT001219	Homo sapiens	FOS	2353	Homo sapiens	qRT-PCR//Luciferase reporter assay//Western blot	Functional MTI
hsa-miR-101-3p	11.8075	Down	MIRT734588	Homo sapiens	GRSF1	2926	Homo sapiens	Luciferase reporter assay	Functional MTI
hsa-miR-101-3p	11.8075	Down	MIRT733015	Homo sapiens	NOTCH1	4851	Homo sapiens	Luciferase reporter assay//qRT-PCR//Western blot	Functional MTI
hsa-miR-101-3p	11.8075	Down	MIRT188232	Homo sapiens	RAP1B	5908	Homo sapiens	qRT-PCR//Luciferase reporter assay//Western blot	Functional MTI
hsa-miR-101-3p	11.8075	Down	MIRT053160	Homo sapiens	ZEB1	6935	Homo sapiens	Immunofluorescence//Luciferase reporter assay//Western blot	Functional MTI
hsa-miR-101-3p	11.8075	Down	MIRT007091	Homo sapiens	SOX9	6662	Homo sapiens	Luciferase reporter assay//qRT-PCR//Western blot	Functional MTI
hsa-miR-101-3p	11.8075	Down	MIRT004297	Homo sapiens	PTGS2	5743	Homo sapiens	qRT-PCR//Western blot	Functional MTI
hsa-miR-101-3p	11.8075	Down	MIRT003965	Homo sapiens	COX2	4513	Homo sapiens	Luciferase reporter assay//qRT-PCR	Functional MTI
hsa-miR-101-3p	11.8075	Down	MIRT006149	Homo sapiens	STMN1	3925	Homo sapiens	Luciferase reporter assay//Microarray//qRT-PCR//Western blot	Functional MTI
hsa-miR-101-3p	11.8075	Down	MIRT027248	Homo sapiens	VEGFA	7422	Homo sapiens	Luciferase reporter assay	Functional MTI
hsa-miR-101-3p	11.8075	Down	MIRT000378	Homo sapiens	MYCN	4613	Homo sapiens	Reporter assay	Functional MTI
hsa-miR-101-3p	11.8075	Down	MIRT000381	Homo sapiens	EZH2	2146	Homo sapiens	Luciferase reporter assay//qRT-PCR//Western blot	Functional MTI
hsa-miR-101-3p	11.8075	Down	MIRT005560	Homo sapiens	ATM	472	Homo sapiens	Luciferase reporter assay//qRT-PCR	Functional MTI
hsa-miR-101-3p	11.8075	Down	MIRT003921	Homo sapiens	MCL1	4170	Homo sapiens	Luciferase reporter assay//qRT-PCR//Western blot	Functional MTI
hsa-miR-101-3p	11.8075	Down	MIRT734528	Homo sapiens	EYA1	2138	Homo sapiens	Luciferase reporter assay//Western blot	Functional MTI
hsa-miR-101-3p	11.8075	Down	MIRT734125	Homo sapiens	RUNX1	861	Homo sapiens	Luciferase reporter assay//qRT-PCR//Western blot	Functional MTI
hsa-miR-101-3p	11.8075	Down	MIRT000381	Homo sapiens	EZH2	2146	Homo sapiens	Luciferase reporter assay	Functional MTI
hsa-miR-101-3p	11.8075	Down	MIRT054869	Homo sapiens	KLF6	1316	Homo sapiens	qRT-PCR//Luciferase reporter assay//Immunoprecipitaion//Western blot	Functional MTI
hsa-miR-101-3p	11.8075	Down	MIRT006150	Homo sapiens	RAB5A	5868	Homo sapiens	Flow//Luciferase reporter assay//qRT-PCR//Western blot	Functional MTI
hsa-miR-101-3p	11.8075	Down	MIRT053051	Homo sapiens	CDH5	1003	Homo sapiens	Luciferase reporter assay//Western blot	Functional MTI
hsa-miR-101-3p	11.8075	Down	MIRT004297	Homo sapiens	PTGS2	5743	Homo sapiens	qRT-PCR//Luciferase reporter assay//Western blot	Functional MTI
hsa-miR-101-3p	11.8075	Down	MIRT218892	Homo sapiens	PIM1	5292	Homo sapiens	Luciferase reporter assay//Western blot	Functional MTI
hsa-miR-101-3p	11.8075	Down	MIRT000381	Homo sapiens	EZH2	2146	Homo sapiens	Luciferase reporter assay//qRT-PCR//Western blot	Functional MTI
hsa-miR-101-3p	11.8075	Down	MIRT000381	Homo sapiens	EZH2	2146	Homo sapiens	Microarray//QRTPCR//Western blot	Functional MTI
hsa-miR-101-3p	11.8075	Down	MIRT733406	Homo sapiens	PRKAB1	5564	Homo sapiens	Luciferase reporter assay//Microarray//qRT-PCR//Western blot	Functional MTI
hsa-miR-101-3p	11.8075	Down	MIRT007188	Homo sapiens	DNMT3A	1788	Homo sapiens	Immunohistochemistry//Luciferase reporter assay//qRT-PCR//Western blot	Functional MTI
hsa-miR-101-3p	11.8075	Down	MIRT007091	Homo sapiens	SOX9	6662	Homo sapiens	//Western blot//Luciferase reporter assay	Functional MTI
hsa-miR-101-3p	11.8075	Down	MIRT006150	Homo sapiens	RAB5A	5868	Homo sapiens	Luciferase reporter assay//Microarray//qRT-PCR//Western blot	Functional MTI
hsa-miR-101-3p	11.8075	Down	MIRT732064	Homo sapiens	VEGFC	7424	Homo sapiens	ELISA//Immunohistochemistry//Luciferase reporter assay//qRT-PCR//Western blot	Functional MTI
hsa-miR-101-3p	11.8075	Down	MIRT000430	Homo sapiens	APP	351	Homo sapiens	qRT-PCR//Luciferase reporter assay//Western blot	Functional MTI
hsa-miR-101-3p	11.8075	Down	MIRT000381	Homo sapiens	EZH2	2146	Homo sapiens	Immunohistochemistry//Luciferase reporter assay//qRT-PCR//Western blot	Functional MTI
hsa-miR-101-3p	11.8075	Down	MIRT054040	Homo sapiens	MTOR	2475	Homo sapiens	qRT-PCR//Western blot	Functional MTI
hsa-miR-101-3p	11.8075	Down	MIRT734546	Homo sapiens	VHL	7428	Homo sapiens	Luciferase reporter assay//qRT-PCR//Western blot	Functional MTI
hsa-miR-101-3p	11.8075	Down	MIRT007375	Homo sapiens	FMR1	2332	Homo sapiens	Luciferase reporter assay	Functional MTI
hsa-miR-101-3p	11.8075	Down	MIRT003921	Homo sapiens	MCL1	4170	Homo sapiens	Luciferase reporter assay//Western blot	Functional MTI
hsa-miR-101-3p	11.8075	Down	MIRT438717	Homo sapiens	MITF	4286	Homo sapiens	Luciferase reporter assay//qRT-PCR//Western blot	Functional MTI
hsa-miR-101-3p	11.8075	Down	MIRT003921	Homo sapiens	MCL1	4170	Homo sapiens	Luciferase reporter assay//qRT-PCR//Western blot//Reporter assay	Functional MTI
hsa-miR-101-3p	11.8075	Down	MIRT054930	Homo sapiens	ZEB2	9839	Homo sapiens	Luciferase reporter assay//qRT-PCR//Western blot	Functional MTI
hsa-miR-101-3p	11.8075	Down	MIRT000381	Homo sapiens	EZH2	2146	Homo sapiens	Luciferase reporter assay//qRT-PCR//Western blot	Functional MTI
hsa-miR-101-3p	11.8075	Down	MIRT054040	Homo sapiens	MTOR	2475	Homo sapiens	Flow//Luciferase reporter assay//qRT-PCR//Western blot	Functional MTI
hsa-miR-101-3p	11.8075	Down	MIRT732928	Homo sapiens	PIK3CB	5291	Homo sapiens	qRT-PCR//Western blot	Functional MTI
hsa-miR-101-3p	11.8075	Down	MIRT731782	Homo sapiens	PRDM1	639	Homo sapiens	Chromatin immunoprecipitation//Immunoblot//Luciferase reporter assay//Microarray//qRT-PCR	Functional MTI
hsa-miR-101-3p	11.8075	Down	MIRT379479	Homo sapiens	JAK2	3717	Homo sapiens	Luciferase reporter assay//qRT-PCR//Western blot	Functional MTI
hsa-miR-101-3p	11.8075	Down	MIRT003921	Homo sapiens	MCL1	4170	Homo sapiens	qRT-PCR//Western blot	Functional MTI
hsa-miR-101-3p	11.8075	Down	MIRT734098	Homo sapiens	SRF	6722	Homo sapiens	Luciferase reporter assay//qRT-PCR//Western blot	Functional MTI
hsa-miR-101-3p	11.8075	Down	MIRT004297	Homo sapiens	PTGS2	5743	Homo sapiens	Luciferase reporter assay//Microarray//qRT-PCR//Western blot	Functional MTI
hsa-miR-101-3p	11.8075	Down	MIRT054057	Homo sapiens	CFTR	1080	Homo sapiens	Immunoblot//Immunohistochemistry//Luciferase reporter assay//qRT-PCR	Functional MTI
hsa-miR-101-3p	11.8075	Down	MIRT005602	Homo sapiens	ATP5B	506	Homo sapiens	qRT-PCR//Western blot//Reporter assay;Western blot;qRT-PCR;Other	Functional MTI
hsa-miR-101-3p	11.8075	Down	MIRT000381	Homo sapiens	EZH2	2146	Homo sapiens	Luciferase reporter assay//qRT-PCR	Functional MTI
hsa-miR-101-3p	11.8075	Down	MIRT734411	Homo sapiens	CDK8	1024	Homo sapiens	Luciferase reporter assay//Western blot	Functional MTI
hsa-miR-101-3p	11.8075	Down	MIRT734415	Homo sapiens	SNHG1	23642	Homo sapiens	//Luciferase reporter assay//qRT-PCR	Functional MTI
hsa-miR-101-3p	11.8075	Down	MIRT053339	Homo sapiens	PTGER4	5734	Homo sapiens	Immunohistochemistry//In situ hybridization//Luciferase reporter assay//qRT-PCR//Western blot//Motility assay//CAM assay//Colony formation assay	Functional MTI
hsa-miR-101-3p	11.8075	Down	MIRT000381	Homo sapiens	EZH2	2146	Homo sapiens	Luciferase reporter assay//Reporter assay	Functional MTI
hsa-miR-101-3p	11.8075	Down	MIRT005876	Homo sapiens	DUSP1	1843	Homo sapiens	Luciferase reporter assay//qRT-PCR//Western blot	Functional MTI
hsa-miR-101-3p	11.8075	Down	MIRT006151	Homo sapiens	ATG4D	84971	Homo sapiens	Luciferase reporter assay//Microarray//qRT-PCR//Western blot	Functional MTI
hsa-miR-101-3p	11.8075	Down	MIRT000378	Homo sapiens	MYCN	4613	Homo sapiens	Luciferase reporter assay//Reporter assay	Functional MTI
hsa-miR-101-3p	11.8075	Down	MIRT054930	Homo sapiens	ZEB2	9839	Homo sapiens	Immunofluorescence//Luciferase reporter assay//Western blot	Functional MTI
hsa-miR-101-3p	11.8075	Down	MIRT734412	Homo sapiens	CTNNB1	1499	Homo sapiens	Western blot	Functional MTI
hsa-miR-101-3p	11.8075	Down	MIRT027307	Homo sapiens	MEIS1	4211	Homo sapiens	Western blot	Functional MTI
hsa-miR-101-3p	11.8075	Down	MIRT004086	Homo sapiens	EED	8726	Homo sapiens	Western blot	Functional MTI
hsa-miR-101-3p	11.8075	Down	MIRT734413	Homo sapiens	CCND1	595	Homo sapiens	Western blot	Functional MTI
hsa-miR-101-3p	11.8075	Down	MIRT000381	Homo sapiens	EZH2	2146	Homo sapiens	Immunoblot//Immunohistochemistry//Luciferase reporter assay//Microarray//qRT-PCR	Functional MTI
hsa-miR-101-3p	11.8075	Down	MIRT006149	Homo sapiens	STMN1	3925	Homo sapiens	Luciferase reporter assay	Functional MTI
hsa-miR-101-3p	11.8075	Down	MIRT000381	Homo sapiens	EZH2	2146	Homo sapiens	Flow//Immunohistochemistry//Microarray//qRT-PCR//Western blot	Functional MTI
hsa-miR-101-3p	11.8075	Down	MIRT000381	Homo sapiens	EZH2	2146	Homo sapiens	qRT-PCR//Western blot	Functional MTI
hsa-miR-101-3p	11.8075	Down	MIRT000430	Homo sapiens	APP	351	Homo sapiens	Luciferase reporter assay//qRT-PCR//Western blot	Functional MTI
hsa-miR-101-3p	11.8075	Down	MIRT438193	Homo sapiens	NLK	51701	Homo sapiens	Luciferase reporter assay	Functional MTI
hsa-miR-101-3p	11.8075	Down	MIRT437858	Homo sapiens	MET	4233	Homo sapiens	Luciferase reporter assay//Western blot	Functional MTI
hsa-miR-101-3p	11.8075	Down	MIRT735075	Homo sapiens	ITGA3	3675	Homo sapiens	Luciferase reporter assay//qRT-PCR//Western blot	Functional MTI
hsa-miR-101-3p	11.8075	Down	MIRT000381	Homo sapiens	EZH2	2146	Homo sapiens	Luciferase reporter assay//qRT-PCR//Western blot	Functional MTI
hsa-miR-126-3p	-1.0713	Up	MIRT006831	Homo sapiens	PIK3CG	5294	Homo sapiens	Luciferase reporter assay	Functional MTI
hsa-miR-126-3p	-1.0713	Up	MIRT003428	Homo sapiens	VEGFA	7422	Homo sapiens	Luciferase reporter assay//qRT-PCR//Western blot	Functional MTI
hsa-miR-126-3p	-1.0713	Up	MIRT003428	Homo sapiens	VEGFA	7422	Homo sapiens	Luciferase reporter assay//qRT-PCR//Western blot	Functional MTI
hsa-miR-126-3p	-1.0713	Up	MIRT003428	Homo sapiens	VEGFA	7422	Homo sapiens	Luciferase reporter assay//qRT-PCR//Western blot	Functional MTI
hsa-miR-126-3p	-1.0713	Up	MIRT733311	Homo sapiens	EZH2	2146	Homo sapiens	Luciferase reporter assay//qRT-PCR//Western blot	Functional MTI
hsa-miR-126-3p	-1.0713	Up	MIRT000343	Homo sapiens	SPRED1	161742	Homo sapiens	Luciferase reporter assay	Functional MTI
hsa-miR-126-3p	-1.0713	Up	MIRT053253	Homo sapiens	BCL2	596	Homo sapiens	In situ hybridization//Luciferase reporter assay//Microarray//Northern blot//qRT-PCR//Western blot	Functional MTI
hsa-miR-126-3p	-1.0713	Up	MIRT006679	Homo sapiens	SLC7A5	8140	Homo sapiens	Immunohistochemistry//Luciferase reporter assay//qRT-PCR//Western blot	Functional MTI
hsa-miR-126-3p	-1.0713	Up	MIRT006831	Homo sapiens	PIK3CG	5294	Homo sapiens	Microarray//qRT-PCR//Western blot//SILAC (Stable Isotope Labeling of Amino acids in Culture)	Functional MTI
hsa-miR-126-3p	-1.0713	Up	MIRT438651	Homo sapiens	SIRT1	23411	Homo sapiens	Luciferase reporter assay//qRT-PCR//Western blot	Functional MTI
hsa-miR-126-3p	-1.0713	Up	MIRT005729	Homo sapiens	DNMT1	1786	Homo sapiens	Flow//Luciferase reporter assay//Microarray//qRT-PCR//Western blot	Functional MTI
hsa-miR-126-3p	-1.0713	Up	MIRT001918	Homo sapiens	HOXA9	3205	Homo sapiens	GFP reporter assay//qRT-PCR//Western blot//Luciferase reporter assay	Functional MTI
hsa-miR-126-3p	-1.0713	Up	MIRT000343	Homo sapiens	SPRED1	161742	Homo sapiens	Luciferase reporter assay//Western blot	Functional MTI
hsa-miR-126-3p	-1.0713	Up	MIRT734471	Homo sapiens	ROCK1	6093	Homo sapiens	Luciferase reporter assay//qRT-PCR//Western blot	Functional MTI
hsa-miR-126-3p	-1.0713	Up	MIRT438759	Homo sapiens	NFKBIA	4792	Homo sapiens	Immunofluorescence//Luciferase reporter assay//qRT-PCR//Western blot	Functional MTI
hsa-miR-126-3p	-1.0713	Up	MIRT002993	Homo sapiens	CRK	1398	Homo sapiens	Western blot	Functional MTI
hsa-miR-126-3p	-1.0713	Up	MIRT003428	Homo sapiens	VEGFA	7422	Homo sapiens	Luciferase reporter assay//Reporter assay	Functional MTI
hsa-miR-126-3p	-1.0713	Up	MIRT006543	Homo sapiens	IGFBP2	3485	Homo sapiens	ELISA//Flow//Immunohistochemistry//Luciferase reporter assay//Microarray//qRT-PCR//Western blot	Functional MTI
hsa-miR-126-3p	-1.0713	Up	MIRT053249	Homo sapiens	FOXO3	2309	Homo sapiens	In situ hybridization//Luciferase reporter assay//Northern blot//qRT-PCR//Western blot	Functional MTI
hsa-miR-126-3p	-1.0713	Up	MIRT006679	Homo sapiens	SLC7A5	8140	Homo sapiens	Luciferase reporter assay//Western blot	Functional MTI
hsa-miR-126-3p	-1.0713	Up	MIRT000343	Homo sapiens	SPRED1	161742	Homo sapiens	Flow//Luciferase reporter assay//qRT-PCR//Western blot	Functional MTI
hsa-miR-126-3p	-1.0713	Up	MIRT004355	Homo sapiens	IRS1	3667	Homo sapiens	Luciferase reporter assay//Northern blot//qRT-PCR//Western blot	Functional MTI
hsa-miR-126-3p	-1.0713	Up	MIRT735543	Homo sapiens	AKT1	207	Homo sapiens	qRT-PCR//Western blot	Functional MTI
hsa-miR-126-3p	-1.0713	Up	MIRT004355	Homo sapiens	IRS1	3667	Homo sapiens	qRT-PCR//Luciferase reporter assay//Western blot	Functional MTI
hsa-miR-126-3p	-1.0713	Up	MIRT004355	Homo sapiens	IRS1	3667	Homo sapiens	Luciferase reporter assay//qRT-PCR//Western blot	Functional MTI
hsa-miR-126-3p	-1.0713	Up	MIRT006831	Homo sapiens	PIK3CG	5294	Homo sapiens	qRT-PCR//Western blot	Functional MTI
hsa-miR-126-3p	-1.0713	Up	MIRT005370	Homo sapiens	SOX2	6657	Homo sapiens	Luciferase reporter assay	Functional MTI
hsa-miR-126-3p	-1.0713	Up	MIRT000343	Homo sapiens	SPRED1	161742	Homo sapiens	qRT-PCR//Western blot	Functional MTI
hsa-miR-126-3p	-1.0713	Up	MIRT732065	Homo sapiens	CADM1	23705	Homo sapiens	Luciferase reporter assay//qRT-PCR//Western blot	Functional MTI
hsa-miR-126-3p	-1.0713	Up	MIRT002993	Homo sapiens	CRK	1398	Homo sapiens	qRT-PCR//Western blot	Functional MTI
hsa-miR-126-3p	-1.0713	Up	MIRT003428	Homo sapiens	VEGFA	7422	Homo sapiens	Luciferase reporter assay//Western blot//Reporter assay;Western blot	Functional MTI
hsa-miR-126-3p	-1.0713	Up	MIRT002993	Homo sapiens	CRK	1398	Homo sapiens	Immunohistochemistry//Luciferase reporter assay//Western blot	Functional MTI
hsa-miR-126-3p	-1.0713	Up	MIRT006679	Homo sapiens	SLC7A5	8140	Homo sapiens	Flow//Immunohistochemistry//Luciferase reporter assay//qRT-PCR//Western blot	Functional MTI
hsa-miR-126-3p	-1.0713	Up	MIRT006831	Homo sapiens	PIK3CG	5294	Homo sapiens	Immunocytochemistry//Luciferase reporter assay//qRT-PCR//Western blot	Functional MTI
hsa-miR-126-3p	-1.0713	Up	MIRT054425	Homo sapiens	CXCR4	7852	Homo sapiens	Luciferase reporter assay//Western blot	Functional MTI
hsa-miR-126-3p	-1.0713	Up	MIRT004355	Homo sapiens	IRS1	3667	Homo sapiens	Luciferase reporter assay	Functional MTI
hsa-miR-126-3p	-1.0713	Up	MIRT438175	Homo sapiens	ADGRE5	976	Homo sapiens	FACS//Flow//GFP reporter assay//Luciferase reporter assay//qRT-PCR	Functional MTI
hsa-miR-126-3p	-1.0713	Up	MIRT003894	Homo sapiens	PIK3R2	5296	Homo sapiens	Luciferase reporter assay//qRT-PCR//Western blot	Functional MTI
hsa-miR-126-3p	-1.0713	Up	MIRT006558	Homo sapiens	EGFL7	51162	Homo sapiens	Flow//Immunoblot//Immunohistochemistry//Luciferase reporter assay//qRT-PCR//Western blot//Western blot;qRT-PCR;Other	Functional MTI
hsa-miR-126-3p	-1.0713	Up	MIRT438575	Homo sapiens	LRP6	4040	Homo sapiens	Luciferase reporter assay//qRT-PCR//Western blot	Functional MTI
hsa-miR-126-3p	-1.0713	Up	MIRT003894	Homo sapiens	PIK3R2	5296	Homo sapiens	Luciferase reporter assay//Western blot//Reporter assay;Western blot	Functional MTI
hsa-miR-126-3p	-1.0713	Up	MIRT006545	Homo sapiens	MERTK	10461	Homo sapiens	ELISA//Flow//Immunohistochemistry//Luciferase reporter assay//Microarray//qRT-PCR//Western blot	Functional MTI
hsa-miR-126-3p	-1.0713	Up	MIRT004355	Homo sapiens	IRS1	3667	Homo sapiens	Luciferase reporter assay	Functional MTI
hsa-miR-126-3p	-1.0713	Up	MIRT002993	Homo sapiens	CRK	1398	Homo sapiens	qRT-PCR//Western blot	Functional MTI
hsa-miR-126-3p	-1.0713	Up	MIRT002993	Homo sapiens	CRK	1398	Homo sapiens	Luciferase reporter assay//Western blot//qRT-PCR	Functional MTI
hsa-miR-126-3p	-1.0713	Up	MIRT021282	Homo sapiens	PGR	5241	Homo sapiens	Reporter assay;Western blot	Functional MTI
hsa-miR-126-3p	-1.0713	Up	MIRT003428	Homo sapiens	VEGFA	7422	Homo sapiens	Luciferase reporter assay	Functional MTI
hsa-miR-126-3p	-1.0713	Up	MIRT054425	Homo sapiens	CXCR4	7852	Homo sapiens	Luciferase reporter assay	Functional MTI
hsa-miR-126-3p	-1.0713	Up	MIRT006450	Homo sapiens	KRAS	3845	Homo sapiens	Immunohistochemistry//Luciferase reporter assay//Microarray//qRT-PCR//Western blot	Functional MTI
hsa-miR-126-3p	-1.0713	Up	MIRT003894	Homo sapiens	PIK3R2	5296	Homo sapiens	Luciferase reporter assay//Western blot	Functional MTI
hsa-miR-126-3p	-1.0713	Up	MIRT438574	Homo sapiens	RHOU	58480	Homo sapiens	Luciferase reporter assay//qRT-PCR//Western blot	Functional MTI
hsa-miR-126-3p	-1.0713	Up	MIRT000343	Homo sapiens	SPRED1	161742	Homo sapiens	Immunohistochemistry//In situ hybridization//qRT-PCR//Western blot	Functional MTI
hsa-miR-126-3p	-1.0713	Up	MIRT005727	Homo sapiens	PTPN7	5778	Homo sapiens	Flow//Immunoprecipitaion//Luciferase reporter assay//qRT-PCR//Western blot	Functional MTI
hsa-miR-126-3p	-1.0713	Up	MIRT003894	Homo sapiens	PIK3R2	5296	Homo sapiens	Immunohistochemistry//In situ hybridization//qRT-PCR//Western blot	Functional MTI
hsa-miR-126-3p	-1.0713	Up	MIRT006883	Homo sapiens	TEK	7010	Homo sapiens	Luciferase reporter assay//qRT-PCR//Western blot	Functional MTI
hsa-miR-126-3p	-1.0713	Up	MIRT007266	Homo sapiens	ADAM9	8754	Homo sapiens	Luciferase reporter assay//qRT-PCR//Western blot	Functional MTI
hsa-miR-126-3p	-1.0713	Up	MIRT007381	Homo sapiens	CXCL12	6387	Homo sapiens	Luciferase reporter assay	Functional MTI
hsa-miR-126-3p	-1.0713	Up	MIRT438600	Homo sapiens	ADM	133	Homo sapiens	Luciferase reporter assay	Functional MTI
hsa-miR-126-3p	-1.0713	Up	MIRT054425	Homo sapiens	CXCR4	7852	Homo sapiens	qRT-PCR//Western blot	Functional MTI
hsa-miR-126-3p	-1.0713	Up	MIRT003894	Homo sapiens	PIK3R2	5296	Homo sapiens	Western blot//qRT-PCR//Luciferase reporter assay	Functional MTI
hsa-miR-126-3p	-1.0713	Up	MIRT007266	Homo sapiens	ADAM9	8754	Homo sapiens	In situ hybridization//Microarray//Luciferase reporter assay	Functional MTI
hsa-miR-126-3p	-1.0713	Up	MIRT000344	Homo sapiens	PLK2	10769	Homo sapiens	Luciferase reporter assay//qRT-PCR	Functional MTI
hsa-miR-126-3p	-1.0713	Up	MIRT438192	Homo sapiens	TCF4	6925	Homo sapiens	Luciferase reporter assay	Functional MTI
hsa-miR-126-3p	-1.0713	Up	MIRT007269	Homo sapiens	MMP7	4316	Homo sapiens	Luciferase reporter assay	Functional MTI
hsa-miR-126-3p	-1.0713	Up	MIRT003894	Homo sapiens	PIK3R2	5296	Homo sapiens	qRT-PCR//Western blot	Functional MTI
hsa-miR-126-3p	-1.0713	Up	MIRT021281	Homo sapiens	CRKL	1399	Homo sapiens	Immunohistochemistry//Luciferase reporter assay//qRT-PCR//Western blot	Functional MTI
hsa-miR-126-3p	-1.0713	Up	MIRT006544	Homo sapiens	PITPNC1	26207	Homo sapiens	ELISA//Flow//Immunohistochemistry//Luciferase reporter assay//Microarray//qRT-PCR//Western blot	Functional MTI
hsa-miR-126-3p	-1.0713	Up	MIRT000966	Homo sapiens	RGS3	5998	Homo sapiens	Immunohistochemistry//Luciferase reporter assay//qRT-PCR//Western blot	Functional MTI
hsa-miR-126-3p	-1.0713	Up	MIRT004081	Homo sapiens	VCAM1	7412	Homo sapiens	Luciferase reporter assay//Western blot//Reporter assay;Other	Functional MTI
hsa-miR-126-3p	-1.0713	Up	MIRT004355	Homo sapiens	IRS1	3667	Homo sapiens	Microarray//qRT-PCR//Western blot	Functional MTI
hsa-miR-126-3p	-1.0713	Up	MIRT000967	Homo sapiens	TOM1	10043	Homo sapiens	Luciferase reporter assay//qRT-PCR//Western blot//Reporter assay;Western blot	Functional MTI
hsa-miR-126-3p	-1.0713	Up	MIRT007266	Homo sapiens	ADAM9	8754	Homo sapiens	Western blot	Functional MTI
hsa-miR-126-3p	-1.0713	Up	MIRT005370	Homo sapiens	SOX2	6657	Homo sapiens	Immunohistochemistry//Luciferase reporter assay//Microarray//qRT-PCR//Western blot	Functional MTI
hsa-miR-126-3p	-1.0713	Up	MIRT007266	Homo sapiens	ADAM9	8754	Homo sapiens	Immunohistochemistry//In situ hybridization//Microarray//qRT-PCR//Western blot	Functional MTI
hsa-miR-126-3p	-1.0713	Up	MIRT000344	Homo sapiens	PLK2	10769	Homo sapiens	Luciferase reporter assay//qRT-PCR//Western blot	Functional MTI
hsa-miR-126-3p	-1.0713	Up	MIRT007266	Homo sapiens	ADAM9	8754	Homo sapiens	Luciferase reporter assay//Western blot	Functional MTI
hsa-miR-126-3p	-1.0713	Up	MIRT007266	Homo sapiens	ADAM9	8754	Homo sapiens	Luciferase reporter assay	Functional MTI
hsa-miR-126-3p	-1.0713	Up	MIRT438575	Homo sapiens	LRP6	4040	Homo sapiens	Luciferase reporter assay//qRT-PCR//Western blot	Functional MTI
hsa-miR-126-3p	-1.0713	Up	MIRT004355	Homo sapiens	IRS1	3667	Homo sapiens	Luciferase reporter assay//qRT-PCR//Western blot	Functional MTI
hsa-miR-130b-3p	11.3392	Down	MIRT731061	Homo sapiens	MMP2	4313	Homo sapiens	qRT-PCR//Luciferase reporter assay//Western blot	Functional MTI
hsa-miR-130b-3p	11.3392	Down	MIRT020226	Homo sapiens	ZBTB4	57659	Homo sapiens	Luciferase reporter assay	Functional MTI
hsa-miR-130b-3p	11.3392	Down	MIRT733599	Homo sapiens	SAV1	60485	Homo sapiens	Luciferase reporter assay	Functional MTI
hsa-miR-130b-3p	11.3392	Down	MIRT054460	Homo sapiens	PTEN	5728	Homo sapiens	Luciferase reporter assay	Functional MTI
hsa-miR-130b-3p	11.3392	Down	MIRT732582	Homo sapiens	CCDC6	8030	Homo sapiens	Luciferase reporter assay	Functional MTI
hsa-miR-130b-3p	11.3392	Down	MIRT731425	Homo sapiens	DLL1	28514	Homo sapiens	Luciferase reporter assay//qRT-PCR//Western blot	Functional MTI
hsa-miR-130b-3p	11.3392	Down	MIRT672613	Homo sapiens	IRF1	3659	Homo sapiens	Luciferase reporter assay//qRT-PCR	Functional MTI
hsa-miR-130b-3p	11.3392	Down	MIRT005958	Homo sapiens	PPARG	5468	Homo sapiens	Luciferase reporter assay//qRT-PCR//Western blot	Functional MTI
hsa-miR-130b-3p	11.3392	Down	MIRT732406	Homo sapiens	CYP2C9	1559	Homo sapiens	Luciferase reporter assay//qRT-PCR//Western blot	Functional MTI
hsa-miR-130b-3p	11.3392	Down	MIRT000335	Homo sapiens	TP53INP1	94241	Homo sapiens	Luciferase reporter assay//Western blot	Functional MTI
hsa-miR-130b-3p	11.3392	Down	MIRT054592	Homo sapiens	ITGB1	3688	Homo sapiens	Luciferase reporter assay//qRT-PCR//Western blot	Functional MTI
hsa-miR-130b-3p	11.3392	Down	MIRT109112	Homo sapiens	FMR1	2332	Homo sapiens	Luciferase reporter assay//qRT-PCR//Western blot	Functional MTI
hsa-miR-130b-3p	11.3392	Down	MIRT054460	Homo sapiens	PTEN	5728	Homo sapiens	Luciferase reporter assay	Functional MTI
hsa-miR-130b-3p	11.3392	Down	MIRT020189	Homo sapiens	SMAD4	4089	Homo sapiens	Luciferase reporter assay	Functional MTI
hsa-miR-130b-3p	11.3392	Down	MIRT438552	Homo sapiens	PPARGC1A	10891	Homo sapiens	Luciferase reporter assay//qRT-PCR//Western blot	Functional MTI
hsa-miR-130b-3p	11.3392	Down	MIRT733635	Homo sapiens	ERBB2	2064	Homo sapiens	Luciferase reporter assay	Functional MTI
hsa-miR-130b-3p	11.3392	Down	MIRT733266	Homo sapiens	PPARA	5465	Homo sapiens	qRT-PCR//Western blot	Functional MTI
hsa-miR-130b-3p	11.3392	Down	MIRT054126	Homo sapiens	PDGFRA	5156	Homo sapiens	Luciferase reporter assay//Microarray//qRT-PCR	Functional MTI
hsa-miR-130b-3p	11.3392	Down	MIRT054460	Homo sapiens	PTEN	5728	Homo sapiens	Luciferase reporter assay	Functional MTI
hsa-miR-130b-3p	11.3392	Down	MIRT053071	Homo sapiens	STAT3	6774	Homo sapiens	Luciferase reporter assay//qRT-PCR//Western blot	Functional MTI
hsa-miR-130b-3p	11.3392	Down	MIRT007059	Homo sapiens	ZEB1	6935	Homo sapiens	ChIP-seq//Luciferase reporter assay//qRT-PCR//Western blot	Functional MTI
hsa-miR-130b-3p	11.3392	Down	MIRT733598	Homo sapiens	MST1	4485	Homo sapiens	Luciferase reporter assay	Functional MTI
hsa-miR-130b-3p	11.3392	Down	MIRT006200	Homo sapiens	CSF1	1435	Homo sapiens	ELISA//Luciferase reporter assay//qRT-PCR	Functional MTI
hsa-miR-130b-3p	11.3392	Down	MIRT731588	Homo sapiens	NKD2	85409	Homo sapiens	Luciferase reporter assay	Functional MTI
hsa-miR-130b-3p	11.3392	Down	MIRT438259	Homo sapiens	CCNA2	890	Homo sapiens	Luciferase reporter assay	Functional MTI
hsa-miR-130b-3p	11.3392	Down	MIRT733384	Homo sapiens	SNAI3	333929	Homo sapiens	Luciferase reporter assay//qRT-PCR//Western blot	Functional MTI
hsa-miR-130b-3p	11.3392	Down	MIRT005958	Homo sapiens	PPARG	5468	Homo sapiens	GFP reporter assay//qRT-PCR//Western blot	Functional MTI
hsa-miR-130b-3p	11.3392	Down	MIRT007384	Homo sapiens	DICER1	23405	Homo sapiens	Luciferase reporter assay	Functional MTI
hsa-miR-130b-3p	11.3392	Down	MIRT732122	Homo sapiens	CYLD	1540	Homo sapiens	Luciferase reporter assay//qRT-PCR//Western blot	Functional MTI
hsa-miR-130b-3p	11.3392	Down	MIRT003316	Homo sapiens	RUNX3	864	Homo sapiens	qRT-PCR//Western blot	Functional MTI
hsa-miR-130b-3p	11.3392	Down	MIRT071332	Homo sapiens	CMPK1	51727	Homo sapiens	Western blot	Functional MTI
hsa-miR-130b-3p	11.3392	Down	MIRT732179	Homo sapiens	IGF1	3479	Homo sapiens	ELISA//Luciferase reporter assay//Microarray//pSILAC//Western blot	Functional MTI
hsa-miR-130b-3p	11.3392	Down	MIRT733266	Homo sapiens	PPARA	5465	Homo sapiens	Luciferase reporter assay	Functional MTI
hsa-miR-130b-3p	11.3392	Down	MIRT006270	Homo sapiens	UVRAG	7405	Homo sapiens	Luciferase reporter assay	Functional MTI
hsa-miR-139-5p	7.26021	Down	MIRT006942	Homo sapiens	IGF1R	3480	Homo sapiens	Luciferase reporter assay//Western blot	Functional MTI
hsa-miR-139-5p	7.26021	Down	MIRT054763	Homo sapiens	NOTCH1	4851	Homo sapiens	Luciferase reporter assay//qRT-PCR//Western blot	Functional MTI
hsa-miR-139-5p	7.26021	Down	MIRT054763	Homo sapiens	NOTCH1	4851	Homo sapiens	Luciferase reporter assay//Wstern blot	Functional MTI
hsa-miR-139-5p	7.26021	Down	MIRT054763	Homo sapiens	NOTCH1	4851	Homo sapiens	Luciferase reporter assay//qRT-PCR//Western blot	Functional MTI
hsa-miR-139-5p	7.26021	Down	MIRT732083	Homo sapiens	MET	4233	Homo sapiens	Immunofluorescence//Luciferase reporter assay//qRT-PCR//Western blot	Functional MTI
hsa-miR-139-5p	7.26021	Down	MIRT054808	Homo sapiens	ROCK2	9475	Homo sapiens	Luciferase reporter assay//Western blot//qRT-PCR	Functional MTI
hsa-miR-139-5p	7.26021	Down	MIRT438494	Homo sapiens	HRAS	3265	Homo sapiens	Luciferase reporter assay	Functional MTI
hsa-miR-139-5p	7.26021	Down	MIRT053049	Homo sapiens	MCL1	4170	Homo sapiens	Immunohistochemistry//Luciferase reporter assay//qRT-PCR//Western blot	Functional MTI
hsa-miR-139-5p	7.26021	Down	MIRT438490	Homo sapiens	RHOT1	55288	Homo sapiens	Luciferase reporter assay	Functional MTI
hsa-miR-139-5p	7.26021	Down	MIRT054807	Homo sapiens	RAP1B	5908	Homo sapiens	Luciferase reporter assay//Western blot//qRT-PCR	Functional MTI
hsa-miR-139-5p	7.26021	Down	MIRT731821	Homo sapiens	SMARCA4	6597	Homo sapiens	Northern blot//qRT-PCR//Western blot	Functional MTI
hsa-miR-139-5p	7.26021	Down	MIRT438492	Homo sapiens	PIK3CA	5290	Homo sapiens	Luciferase reporter assay	Functional MTI
hsa-miR-139-5p	7.26021	Down	MIRT054410	Homo sapiens	NR5A2	2494	Homo sapiens	Luciferase reporter assay//qRT-PCR//Western blot	Functional MTI
hsa-miR-139-5p	7.26021	Down	MIRT731901	Homo sapiens	TPD52	7163	Homo sapiens	Luciferase reporter assay//qRT-PCR//Western blot	Functional MTI
hsa-miR-139-5p	7.26021	Down	MIRT054160	Homo sapiens	CXCR4	7852	Homo sapiens	Immunohistochemistry//In situ hybridization//Luciferase reporter assay//qRT-PCR//Western blot	Functional MTI
hsa-miR-139-5p	7.26021	Down	MIRT006976	Homo sapiens	FOS	2353	Homo sapiens	qRT-PCR//Western blot	Functional MTI
hsa-miR-139-5p	7.26021	Down	MIRT734286	Homo sapiens	PDE4D	5144	Homo sapiens	Immunoblot//Luciferase reporter assay//qRT-PCR	Functional MTI
hsa-miR-139-5p	7.26021	Down	MIRT006942	Homo sapiens	IGF1R	3480	Homo sapiens	Luciferase reporter assay	Functional MTI
hsa-miR-139-5p	7.26021	Down	MIRT438212	Homo sapiens	FAM162A	26355	Homo sapiens	Luciferase reporter assay	Functional MTI
hsa-miR-139-5p	7.26021	Down	MIRT006942	Homo sapiens	IGF1R	3480	Homo sapiens	Luciferase reporter assay//Western blot//qRT-PCR	Functional MTI
hsa-miR-139-5p	7.26021	Down	MIRT734358	Homo sapiens	WNT1	7471	Homo sapiens	Luciferase reporter assay//Western blot	Functional MTI
hsa-miR-139-5p	7.26021	Down	MIRT438491	Homo sapiens	ZHX2	22882	Homo sapiens	Luciferase reporter assay	Functional MTI
hsa-miR-139-5p	7.26021	Down	MIRT731629	Homo sapiens	ACTC1	70	Homo sapiens	Luciferase reporter assay	Functional MTI
hsa-miR-139-5p	7.26021	Down	MIRT732232	Homo sapiens	BCL2	596	Homo sapiens	Luciferase reporter assay//qRT-PCR//Western blot	Functional MTI
hsa-miR-139-5p	7.26021	Down	MIRT731784	Homo sapiens	ADGRL4	64123	Homo sapiens	Luciferase reporter assay//Western blot	Functional MTI
hsa-miR-139-5p	7.26021	Down	MIRT054258	Homo sapiens	JUN	3725	Homo sapiens	ChIP-seq//Flow//Luciferase reporter assay//qRT-PCR//Western blot	Functional MTI
hsa-miR-139-5p	7.26021	Down	MIRT054160	Homo sapiens	CXCR4	7852	Homo sapiens	ChIP-seq//Flow//Immunohistochemistry//In situ hybridization//Luciferase reporter assay//Microarray//Northern blot//qRT-PCR//Western blot	Functional MTI
hsa-miR-139-5p	7.26021	Down	MIRT731550	Homo sapiens	OIP5	11339	Homo sapiens	Luciferase reporter assay//qRT-PCR//Western blot	Functional MTI
hsa-miR-139-5p	7.26021	Down	MIRT734661	Homo sapiens	MMP11	4320	Homo sapiens	Luciferase reporter assay//Microarray//qRT-PCR//Western blot	Functional MTI
hsa-miR-139-5p	7.26021	Down	MIRT006976	Homo sapiens	FOS	2353	Homo sapiens	qRT-PCR//Western blot	Functional MTI
hsa-miR-139-5p	7.26021	Down	MIRT053049	Homo sapiens	MCL1	4170	Homo sapiens	Immunohistochemistry//Luciferase reporter assay//qRT-PCR//Western blot	Functional MTI
hsa-miR-139-5p	7.26021	Down	MIRT438493	Homo sapiens	NFKB1	4790	Homo sapiens	Luciferase reporter assay	Functional MTI
hsa-miR-144-5p	12.4898	Down	MIRT735210	Homo sapiens	ROCK1	6093	Homo sapiens	qRT-PCR//Western blot	Functional MTI
hsa-miR-144-5p	12.4898	Down	MIRT735303	Homo sapiens	CCNE1	898	Homo sapiens	Luciferase reporter assay//Microarray//qRT-PCR	Functional MTI
hsa-miR-144-5p	12.4898	Down	MIRT734437	Homo sapiens	TGIF1	7050	Homo sapiens	Immunofluorescence//Luciferase reporter assay//qRT-PCR//Western blot	Functional MTI
hsa-miR-144-5p	12.4898	Down	MIRT735304	Homo sapiens	CCNE2	9134	Homo sapiens	Luciferase reporter assay//Microarray//qRT-PCR	Functional MTI
hsa-miR-144-5p	12.4898	Down	MIRT735210	Homo sapiens	ROCK1	6093	Homo sapiens	Luciferase reporter assay//qRT-PCR//Western blot	Functional MTI
hsa-miR-144-5p	12.4898	Down	MIRT734389	Homo sapiens	RUNX1	861	Homo sapiens	Luciferase reporter assay//qRT-PCR//Western blot	Functional MTI
hsa-miR-144-5p	12.4898	Down	MIRT735483	Homo sapiens	SMAD4	4089	Homo sapiens	Luciferase reporter assay//qRT-PCR//Western blot	Functional MTI
hsa-miR-144-5p	12.4898	Down	MIRT735216	Homo sapiens	ROCK2	9475	Homo sapiens	Luciferase reporter assay//qRT-PCR//Western blot	Functional MTI
hsa-miR-144-5p	12.4898	Down	MIRT735298	Homo sapiens	MET	4233	Homo sapiens	Luciferase reporter assay//qRT-PCR//Western blot	Functional MTI
hsa-miR-146a-5p	-1.59188	Up	MIRT732023	Homo sapiens	NOTCH2	4853	Homo sapiens	Luciferase reporter assay	Functional MTI
hsa-miR-146a-5p	-1.59188	Up	MIRT001919	Homo sapiens	BRCA2	675	Homo sapiens	Luciferase reporter assay	Functional MTI
hsa-miR-146a-5p	-1.59188	Up	MIRT732023	Homo sapiens	NOTCH2	4853	Homo sapiens	Luciferase reporter assay//Western blot	Functional MTI
hsa-miR-146a-5p	-1.59188	Up	MIRT000638	Homo sapiens	FADD	8772	Homo sapiens	Luciferase reporter assay	Functional MTI
hsa-miR-146a-5p	-1.59188	Up	MIRT733874	Homo sapiens	FANCM	57697	Homo sapiens	Immunofluorescence//Luciferase reporter assay//qRT-PCR//Western blot	Functional MTI
hsa-miR-146a-5p	-1.59188	Up	MIRT734522	Homo sapiens	RHO	6010	Homo sapiens	Luciferase reporter assay	Functional MTI
hsa-miR-146a-5p	-1.59188	Up	MIRT000712	Homo sapiens	IRAK1	3654	Homo sapiens	In situ hybridization//Luciferase reporter assay//qRT-PCR//Western blot	Functional MTI
hsa-miR-146a-5p	-1.59188	Up	MIRT438306	Homo sapiens	RAC1	5879	Homo sapiens	In situ hybridization//Western blot//Luciferase reporter assay//qRT-PCR	Functional MTI
hsa-miR-146a-5p	-1.59188	Up	MIRT005463	Homo sapiens	CD40LG	959	Homo sapiens	ELISA//Luciferase reporter assay//qRT-PCR//Western blot	Functional MTI
hsa-miR-146a-5p	-1.59188	Up	MIRT734249	Homo sapiens	NOTCH1	4851	Homo sapiens	Luciferase reporter assay//qRT-PCR//Western blot	Functional MTI
hsa-miR-146a-5p	-1.59188	Up	MIRT004730	Homo sapiens	EGFR	1956	Homo sapiens	Luciferase reporter assay//QRTPCR//Western blot	Functional MTI
hsa-miR-146a-5p	-1.59188	Up	MIRT438058	Homo sapiens	CXCL12	6387	Homo sapiens	Luciferase reporter assay//qRT-PCR//Microarray	Functional MTI
hsa-miR-146a-5p	-1.59188	Up	MIRT000712	Homo sapiens	IRAK1	3654	Homo sapiens	ELISA//EMSA//Microarray//qRT-PCR//Western blot	Functional MTI
hsa-miR-146a-5p	-1.59188	Up	MIRT438307	Homo sapiens	LAMC2	3918	Homo sapiens	In situ hybridization//Weastern blot//Luciferase reporter assay/qRT-PCR	Functional MTI
hsa-miR-146a-5p	-1.59188	Up	MIRT054772	Homo sapiens	SMAD2	4087	Homo sapiens	qRT-PCR//Western blot	Functional MTI
hsa-miR-146a-5p	-1.59188	Up	MIRT000712	Homo sapiens	IRAK1	3654	Homo sapiens	Luciferase reporter assay//qRT-PCR//Western blot	Functional MTI
hsa-miR-146a-5p	-1.59188	Up	MIRT054669	Homo sapiens	NUMB	8650	Homo sapiens	qRT-PCR//Western blot	Functional MTI
hsa-miR-146a-5p	-1.59188	Up	MIRT004731	Homo sapiens	MTA2	9219	Homo sapiens	qRT-PCR//Western blot	Functional MTI
hsa-miR-146a-5p	-1.59188	Up	MIRT732566	Homo sapiens	RHOA	387	Homo sapiens	Luciferase reporter assay	Functional MTI
hsa-miR-146a-5p	-1.59188	Up	MIRT004730	Homo sapiens	EGFR	1956	Homo sapiens	Luciferase reporter assay//qRT-PCR//Western blot	Functional MTI
hsa-miR-146a-5p	-1.59188	Up	MIRT004730	Homo sapiens	EGFR	1956	Homo sapiens	qRT-PCR//Western blot	Functional MTI
hsa-miR-146a-5p	-1.59188	Up	MIRT004730	Homo sapiens	EGFR	1956	Homo sapiens	Western blot	Functional MTI
hsa-miR-146a-5p	-1.59188	Up	MIRT000006	Homo sapiens	CXCR4	7852	Homo sapiens	Luciferase reporter assay//qRT-PCR//Western blot	Functional MTI
hsa-miR-146a-5p	-1.59188	Up	MIRT734521	Homo sapiens	NFAT5	10725	Homo sapiens	Luciferase reporter assay	Functional MTI
hsa-miR-146a-5p	-1.59188	Up	MIRT438527	Homo sapiens	COX2	4513	Homo sapiens	Luciferase reporter assay//qRT-PCR//Western blot	Functional MTI
hsa-miR-146a-5p	-1.59188	Up	MIRT000712	Homo sapiens	IRAK1	3654	Homo sapiens	qRT-PCR//Western blot	Functional MTI
hsa-miR-146a-5p	-1.59188	Up	MIRT054580	Homo sapiens	ELAVL1	1994	Homo sapiens	Immunoprecipitation//Luciferase reporter assay//QRTPCR//Western blot	Functional MTI
hsa-miR-146a-5p	-1.59188	Up	MIRT000711	Homo sapiens	TRAF6	7189	Homo sapiens	qRT-PCR//Western blot//Immunofluorescence	Functional MTI
hsa-miR-146a-5p	-1.59188	Up	MIRT005806	Homo sapiens	ERBB4	2066	Homo sapiens	Luciferase reporter assay//Northern blot	Functional MTI
hsa-miR-146a-5p	-1.59188	Up	MIRT035533	Homo sapiens	L1CAM	3897	Homo sapiens	Luciferase reporter assay	Functional MTI
hsa-miR-146a-5p	-1.59188	Up	MIRT437923	Homo sapiens	CNOT6L	246175	Homo sapiens	Luciferase reporter assay	Functional MTI
hsa-miR-146a-5p	-1.59188	Up	MIRT000304	Homo sapiens	IRAK2	3656	Homo sapiens	qRT-PCR//Western blot	Functional MTI
hsa-miR-146a-5p	-1.59188	Up	MIRT731133	Homo sapiens	SOS1	6654	Homo sapiens	Western blot//Luciferase reporter assay	Functional MTI
hsa-miR-146a-5p	-1.59188	Up	MIRT004018	Homo sapiens	PA2G4	5036	Homo sapiens	Microarray//qRT-PCR//Western blot	Functional MTI
hsa-miR-146a-5p	-1.59188	Up	MIRT021229	Homo sapiens	STAT1	6772	Homo sapiens	Luciferase reporter assay//qRT-PCR//Western blot	Functional MTI
hsa-miR-146a-5p	-1.59188	Up	MIRT021229	Homo sapiens	STAT1	6772	Homo sapiens	Luciferase reporter assay	Functional MTI
hsa-miR-146a-5p	-1.59188	Up	MIRT000006	Homo sapiens	CXCR4	7852	Homo sapiens	qRT-PCR//Luciferase reporter assay//Western blot	Functional MTI
hsa-miR-146a-5p	-1.59188	Up	MIRT000712	Homo sapiens	IRAK1	3654	Homo sapiens	qRT-PCR//Western blot	Functional MTI
hsa-miR-146a-5p	-1.59188	Up	MIRT438057	Homo sapiens	SIKE1	80143	Homo sapiens	Luciferase reporter assay//qRT-PCR//Microarray	Functional MTI
hsa-miR-146a-5p	-1.59188	Up	MIRT438527	Homo sapiens	COX2	4513	Homo sapiens	Luciferase reporter assay//qRT-PCR	Functional MTI
hsa-miR-146a-5p	-1.59188	Up	MIRT000711	Homo sapiens	TRAF6	7189	Homo sapiens	Luciferase reporter assay//Western blot	Functional MTI
hsa-miR-146a-5p	-1.59188	Up	MIRT731813	Homo sapiens	CASP7	840	Homo sapiens	Luciferase reporter assay//qRT-PCR//Western blot	Functional MTI
hsa-miR-146a-5p	-1.59188	Up	MIRT004730	Homo sapiens	EGFR	1956	Homo sapiens	Immunohistochemistry//Luciferase reporter assay//qRT-PCR//Western blot	Functional MTI
hsa-miR-146a-5p	-1.59188	Up	MIRT021229	Homo sapiens	STAT1	6772	Homo sapiens	qRT-PCR//Western blot	Functional MTI
hsa-miR-146a-5p	-1.59188	Up	MIRT000712	Homo sapiens	IRAK1	3654	Homo sapiens	Luciferase reporter assay//Western blot	Functional MTI
hsa-miR-146a-5p	-1.59188	Up	MIRT004730	Homo sapiens	EGFR	1956	Homo sapiens	Luciferase reporter assay//Western blot	Functional MTI
hsa-miR-146a-5p	-1.59188	Up	MIRT000945	Homo sapiens	ROCK1	6093	Homo sapiens	Immunofluorescence//Luciferase reporter assay//qRT-PCR//Western blot	Functional MTI
hsa-miR-146a-5p	-1.59188	Up	MIRT007243	Homo sapiens	WASF2	10163	Homo sapiens	Immunohistochemistry//qRT-PCR//Western blot	Functional MTI
hsa-miR-146a-5p	-1.59188	Up	MIRT438558	Homo sapiens	DUSP1	1843	Homo sapiens	qRT-PCR//Western blot	Functional MTI
hsa-miR-146a-5p	-1.59188	Up	MIRT000712	Homo sapiens	IRAK1	3654	Homo sapiens	ELISA//Immunohistochemistry//qRT-PCR//Western blot	Functional MTI
hsa-miR-146a-5p	-1.59188	Up	MIRT004730	Homo sapiens	EGFR	1956	Homo sapiens	Western blot//qRT-PCR	Functional MTI
hsa-miR-146a-5p	-1.59188	Up	MIRT000712	Homo sapiens	IRAK1	3654	Homo sapiens	Luciferase reporter assay//qRT-PCR//Western blot	Functional MTI
hsa-miR-146a-5p	-1.59188	Up	MIRT000712	Homo sapiens	IRAK1	3654	Homo sapiens	Luciferase reporter assay	Functional MTI
hsa-miR-146a-5p	-1.59188	Up	MIRT053496	Homo sapiens	COPS8	10920	Homo sapiens	In situ hybridization//Luciferase reporter assay//qRT-PCR//Western blot	Functional MTI
hsa-miR-146a-5p	-1.59188	Up	MIRT735124	Homo sapiens	NOS1	4842	Homo sapiens	Luciferase reporter assay//qRT-PCR	Functional MTI
hsa-miR-146a-5p	-1.59188	Up	MIRT000303	Homo sapiens	CFH	3075	Homo sapiens	Western blot	Functional MTI
hsa-miR-146a-5p	-1.59188	Up	MIRT005806	Homo sapiens	ERBB4	2066	Homo sapiens	Luciferase reporter assay//Microarray//Western blot	Functional MTI
hsa-miR-146a-5p	-1.59188	Up	MIRT054669	Homo sapiens	NUMB	8650	Homo sapiens	Luciferase reporter assay	Functional MTI
hsa-miR-146a-5p	-1.59188	Up	MIRT438113	Homo sapiens	PRKCE	5581	Homo sapiens	Luciferase reporter assay	Functional MTI
hsa-miR-146a-5p	-1.59188	Up	MIRT004459	Homo sapiens	NFKB1	4790	Homo sapiens	qRT-PCR//Western blot	Functional MTI
hsa-miR-146a-5p	-1.59188	Up	MIRT000945	Homo sapiens	ROCK1	6093	Homo sapiens	Luciferase reporter assay//qRT-PCR//Western blot	Functional MTI
hsa-miR-146a-5p	-1.59188	Up	MIRT000711	Homo sapiens	TRAF6	7189	Homo sapiens	Immunoprecipitaion//Western blot//Communoprecipitaion	Functional MTI
hsa-miR-146a-5p	-1.59188	Up	MIRT734352	Homo sapiens	LRP2	4036	Homo sapiens	Luciferase reporter assay//qRT-PCR//Western blot	Functional MTI
hsa-miR-146a-5p	-1.59188	Up	MIRT005581	Homo sapiens	FAS	355	Homo sapiens	Luciferase reporter assay	Functional MTI
hsa-miR-146a-5p	-1.59188	Up	MIRT731814	Homo sapiens	BCLAF1	9774	Homo sapiens	Luciferase reporter assay//qRT-PCR//Western blot	Functional MTI
hsa-miR-146a-5p	-1.59188	Up	MIRT000712	Homo sapiens	IRAK1	3654	Homo sapiens	Microarray//Western blot	Functional MTI
hsa-miR-146a-5p	-1.59188	Up	MIRT000712	Homo sapiens	IRAK1	3654	Homo sapiens	QRTPCR//Western blot	Functional MTI
hsa-miR-146a-5p	-1.59188	Up	MIRT732620	Homo sapiens	IS2	282552	Homo sapiens	Luciferase reporter assay//Microarray//qRT-PCR//Western blot	Functional MTI
hsa-miR-146a-5p	-1.59188	Up	MIRT053495	Homo sapiens	CARD10	29775	Homo sapiens	Luciferase reporter assay//QRTPCR//Western blot	Functional MTI
hsa-miR-146a-5p	-1.59188	Up	MIRT000712	Homo sapiens	IRAK1	3654	Homo sapiens	ELISA//Luciferase reporter assay//Northern blot//qRT-PCR//Western blot	Functional MTI
hsa-miR-146a-5p	-1.59188	Up	MIRT000303	Homo sapiens	CFH	3075	Homo sapiens	Western blot	Functional MTI
hsa-miR-146a-5p	-1.59188	Up	MIRT000304	Homo sapiens	IRAK2	3656	Homo sapiens	qRT-PCR//Western blot	Functional MTI
hsa-miR-146a-5p	-1.59188	Up	MIRT731867	Homo sapiens	CPM	1368	Homo sapiens	Luciferase reporter assay//Western blot	Functional MTI
hsa-miR-146a-5p	-1.59188	Up	MIRT732023	Homo sapiens	NOTCH2	4853	Homo sapiens	Luciferase reporter assay//qRT-PCR//Western blot	Functional MTI
hsa-miR-146a-5p	-1.59188	Up	MIRT004017	Homo sapiens	CCNA2	890	Homo sapiens	Microarray//qRT-PCR//Western blot	Functional MTI
hsa-miR-146a-5p	-1.59188	Up	MIRT000711	Homo sapiens	TRAF6	7189	Homo sapiens	Western blot//Northern blot	Functional MTI
hsa-miR-146a-5p	-1.59188	Up	MIRT000711	Homo sapiens	TRAF6	7189	Homo sapiens	qRT-PCR//flow//Luciferase reporter assay//Western blot	Functional MTI
hsa-miR-146a-5p	-1.59188	Up	MIRT001920	Homo sapiens	BRCA1	672	Homo sapiens	ChIP-seq//Luciferase reporter assay	Functional MTI
hsa-miR-146a-5p	-1.59188	Up	MIRT735312	Homo sapiens	PLAUR	5329	Homo sapiens	Luciferase reporter assay//qRT-PCR//Western blot	Functional MTI
hsa-miR-146a-5p	-1.59188	Up	MIRT733231	Homo sapiens	TGFB1	7040	Homo sapiens	ELISA//Luciferase reporter assay//qRT-PCR//Western blot	Functional MTI
hsa-miR-146a-5p	-1.59188	Up	MIRT000712	Homo sapiens	IRAK1	3654	Homo sapiens	qRT-PCR//Western blot//Immunofluorescence	Functional MTI
hsa-miR-146a-5p	-1.59188	Up	MIRT000712	Homo sapiens	IRAK1	3654	Homo sapiens	Luciferase reporter assay//Western blot	Functional MTI
hsa-miR-146a-5p	-1.59188	Up	MIRT053495	Homo sapiens	CARD10	29775	Homo sapiens	In situ hybridization//Luciferase reporter assay//qRT-PCR//Western blot	Functional MTI
hsa-miR-146a-5p	-1.59188	Up	MIRT054757	Homo sapiens	ICAM1	3383	Homo sapiens	QRTPCR//Western blot	Functional MTI
hsa-miR-146a-5p	-1.59188	Up	MIRT734422	Homo sapiens	CCND1	595	Homo sapiens	Luciferase reporter assay//qRT-PCR//Western blot	Functional MTI
hsa-miR-146a-5p	-1.59188	Up	MIRT000711	Homo sapiens	TRAF6	7189	Homo sapiens	ELISA//Luciferase reporter assay//Northern blot//qRT-PCR//Western blot	Functional MTI
hsa-miR-146a-5p	-1.59188	Up	MIRT437504	Homo sapiens	CCL5	6352	Homo sapiens	Luciferase reporter assay	Functional MTI
hsa-miR-146a-5p	-1.59188	Up	MIRT001920	Homo sapiens	BRCA1	672	Homo sapiens	Luciferase reporter assay	Functional MTI
hsa-miR-146a-5p	-1.59188	Up	MIRT007243	Homo sapiens	WASF2	10163	Homo sapiens	Luciferase reporter assay	Functional MTI
hsa-miR-146a-5p	-1.59188	Up	MIRT005581	Homo sapiens	FAS	355	Homo sapiens	Luciferase reporter assay//Western blot	Functional MTI
hsa-miR-146a-5p	-1.59188	Up	MIRT438248	Homo sapiens	HOXD10	3236	Homo sapiens	Immunohistochemistry//qRT-PCR//Western blot	Functional MTI
hsa-miR-146a-5p	-1.59188	Up	MIRT000712	Homo sapiens	IRAK1	3654	Homo sapiens	Luciferase reporter assay	Functional MTI
hsa-miR-146a-5p	-1.59188	Up	MIRT000712	Homo sapiens	IRAK1	3654	Homo sapiens	Western blot//Northern blot	Functional MTI
hsa-miR-146a-5p	-1.59188	Up	MIRT004459	Homo sapiens	NFKB1	4790	Homo sapiens	ELISA//Immunoblot//Luciferase reporter assay//qRT-PCR//Western blot	Functional MTI
hsa-miR-146a-5p	-1.59188	Up	MIRT006209	Homo sapiens	SMAD4	4089	Homo sapiens	Luciferase reporter assay//qRT-PCR//Western blot	Functional MTI
hsa-miR-146a-5p	-1.59188	Up	MIRT000711	Homo sapiens	TRAF6	7189	Homo sapiens	Luciferase reporter assay	Functional MTI
hsa-miR-146a-5p	-1.59188	Up	MIRT438113	Homo sapiens	PRKCE	5581	Homo sapiens	qRT-PCR//Luciferase reporter assay//Western blot	Functional MTI
hsa-miR-146a-5p	-1.59188	Up	MIRT733007	Homo sapiens	LFNG	3955	Homo sapiens	Luciferase reporter assay//qRT-PCR//Western blot	Functional MTI
hsa-miR-146a-5p	-1.59188	Up	MIRT734421	Homo sapiens	CCND2	894	Homo sapiens	Luciferase reporter assay//qRT-PCR//Western blot	Functional MTI
hsa-miR-146a-5p	-1.59188	Up	MIRT000712	Homo sapiens	IRAK1	3654	Homo sapiens	Western blot	Functional MTI
hsa-miR-146a-5p	-1.59188	Up	MIRT006209	Homo sapiens	SMAD4	4089	Homo sapiens	Immunohistochemistry//Luciferase reporter assay//Microarray//qRT-PCR//Western blot	Functional MTI
hsa-miR-146a-5p	-1.59188	Up	MIRT006209	Homo sapiens	SMAD4	4089	Homo sapiens	Luciferase reporter assay	Functional MTI
hsa-miR-146a-5p	-1.59188	Up	MIRT732041	Homo sapiens	SOX2	6657	Homo sapiens	Luciferase reporter assay//qRT-PCR//Western blot	Functional MTI
hsa-miR-146a-5p	-1.59188	Up	MIRT006209	Homo sapiens	SMAD4	4089	Homo sapiens	Luciferase reporter assay//Western blot//qRT-PCR	Functional MTI
hsa-miR-146a-5p	-1.59188	Up	MIRT000711	Homo sapiens	TRAF6	7189	Homo sapiens	Luciferase reporter assay	Functional MTI
hsa-miR-146a-5p	-1.59188	Up	MIRT006209	Homo sapiens	SMAD4	4089	Homo sapiens	Luciferase reporter assay//qRT-PCR//Western blot	Functional MTI
hsa-miR-146a-5p	-1.59188	Up	MIRT733415	Homo sapiens	MIF	4282	Homo sapiens	Luciferase reporter assay//qRT-PCR//Western blot	Functional MTI
hsa-miR-146a-5p	-1.59188	Up	MIRT000711	Homo sapiens	TRAF6	7189	Homo sapiens	ELISA//Northern blot//Western blot	Functional MTI
hsa-miR-146a-5p	-1.59188	Up	MIRT006530	Homo sapiens	TLR4	7099	Homo sapiens	ELISA//Luciferase reporter assay//Microarray//qRT-PCR//Western blot	Functional MTI
hsa-miR-146a-5p	-1.59188	Up	MIRT004459	Homo sapiens	NFKB1	4790	Homo sapiens	Luciferase reporter assay	Functional MTI
hsa-miR-146a-5p	-1.59188	Up	MIRT000712	Homo sapiens	IRAK1	3654	Homo sapiens	qRT-PCR//Western blot	Functional MTI
hsa-miR-146a-5p	-1.59188	Up	MIRT021236	Homo sapiens	UHRF1	29128	Homo sapiens	Immunohistochemistry//Luciferase reporter assay//Microarray//Western blot	Functional MTI
hsa-miR-146a-5p	-1.59188	Up	MIRT000449	Homo sapiens	TLR2	7097	Homo sapiens	qRT-PCR//flow//Luciferase reporter assay//Western blot//qRT-PCR;Other	Functional MTI
hsa-miR-146a-5p	-1.59188	Up	MIRT001920	Homo sapiens	BRCA1	672	Homo sapiens	Microarray//qRT-PCR//Western blot	Functional MTI
hsa-miR-146a-5p	-1.59188	Up	MIRT000945	Homo sapiens	ROCK1	6093	Homo sapiens	flow//Western blot//Northern blot//Luciferase reporter assay	Functional MTI
hsa-miR-146a-5p	-1.59188	Up	MIRT734533	Homo sapiens	RARB	5915	Homo sapiens	Luciferase reporter assay//qRT-PCR//Western blot	Functional MTI
hsa-miR-146a-5p	-1.59188	Up	MIRT437844	Homo sapiens	PTGES2	80142	Homo sapiens	Luciferase reporter assay	Functional MTI
hsa-miR-146a-5p	-1.59188	Up	MIRT021278	Homo sapiens	CD80	941	Homo sapiens	Immunohistochemistry//Luciferase reporter assay//qRT-PCR//Western blot	Functional MTI
hsa-miR-146a-5p	-1.59188	Up	MIRT003319	Homo sapiens	FAF1	11124	Homo sapiens	GFP reporter assay//qRT-PCR	Functional MTI
hsa-miR-146a-5p	-1.59188	Up	MIRT000712	Homo sapiens	IRAK1	3654	Homo sapiens	qRT-PCR//Western blot	Functional MTI
hsa-miR-146a-5p	-1.59188	Up	MIRT000712	Homo sapiens	IRAK1	3654	Homo sapiens	Luciferase reporter assay	Functional MTI
hsa-miR-146a-5p	-1.59188	Up	MIRT438908	Homo sapiens	RNF11	26994	Homo sapiens	Luciferase reporter assay	Functional MTI
hsa-miR-146a-5p	-1.59188	Up	MIRT732454	Homo sapiens	IL6	3569	Homo sapiens	Microarray//Luciferase reporter assay//	Functional MTI
hsa-miR-146a-5p	-1.59188	Up	MIRT000712	Homo sapiens	IRAK1	3654	Homo sapiens	Luciferase reporter assay//Microarray//Northern blot//qRT-PCR	Functional MTI
hsa-miR-146a-5p	-1.59188	Up	MIRT000711	Homo sapiens	TRAF6	7189	Homo sapiens	Luciferase reporter assay//Microarray//Northern blot//qRT-PCR	Functional MTI
hsa-miR-146a-5p	-1.59188	Up	MIRT000711	Homo sapiens	TRAF6	7189	Homo sapiens	Western blot	Functional MTI
hsa-miR-146a-5p	-1.59188	Up	MIRT004409	Homo sapiens	CXCL8	3576	Homo sapiens	Western blot//Northern blot	Functional MTI
hsa-miR-146a-5p	-1.59188	Up	MIRT004459	Homo sapiens	NFKB1	4790	Homo sapiens	Luciferase reporter assay//qRT-PCR//Western blot//Flow	Functional MTI
hsa-miR-146a-5p	-1.59188	Up	MIRT000711	Homo sapiens	TRAF6	7189	Homo sapiens	qRT-PCR//Western blot	Functional MTI
hsa-miR-146a-5p	-1.59188	Up	MIRT000711	Homo sapiens	TRAF6	7189	Homo sapiens	Immunohistochemistry//Luciferase reporter assay//qRT-PCR//Western blot	Functional MTI
hsa-miR-146a-5p	-1.59188	Up	MIRT052963	Homo sapiens	SMN1	6606	Homo sapiens	Luciferase reporter assay//qRT-PCR//Western blot//Caspase-Glo¬Æ 3/7 assay//Cell proliferation assay	Functional MTI
hsa-miR-146a-5p	-1.59188	Up	MIRT437352	Homo sapiens	PTGS2	5743	Homo sapiens	Flow//Luciferase reporter assay//qRT-PCR//Western blot	Functional MTI
hsa-miR-146a-5p	-1.59188	Up	MIRT000711	Homo sapiens	TRAF6	7189	Homo sapiens	qRT-PCR//Western blot	Functional MTI
hsa-miR-146a-5p	-1.59188	Up	MIRT021280	Homo sapiens	SLPI	6590	Homo sapiens	Western blot;qRT-PCR	Functional MTI
hsa-miR-146a-5p	-1.59188	Up	MIRT006209	Homo sapiens	SMAD4	4089	Homo sapiens	Immunohistochemistry//Luciferase reporter assay//Microarray//qRT-PCR//Western blot	Functional MTI
hsa-miR-151a-5p	13.5496	Down	MIRT004486	Homo sapiens	ARHGDIA	396	Homo sapiens	Immunohistochemistry//Luciferase reporter assay//Western blot	Functional MTI
hsa-miR-151a-5p	13.5496	Down	MIRT006413	Homo sapiens	N4BP1	9683	Homo sapiens	Luciferase reporter assay	Functional MTI
hsa-miR-151a-5p	13.5496	Down	MIRT053613	Homo sapiens	IL1RAPL1	11141	Homo sapiens	Luciferase reporter assay//qRT-PCR//Western blot	Functional MTI
hsa-miR-151a-5p	13.5496	Down	MIRT004486	Homo sapiens	ARHGDIA	396	Homo sapiens	Luciferase reporter assay//qRT-PCR//Western blot	Functional MTI
hsa-miR-151a-5p	13.5496	Down	MIRT732760	Homo sapiens	SOX17	64321	Homo sapiens	Luciferase reporter assay	Functional MTI
hsa-miR-151a-5p	13.5496	Down	MIRT004486	Homo sapiens	ARHGDIA	396	Homo sapiens	qRT-PCR//Luciferase reporter assay//Western blot	Functional MTI
hsa-miR-151a-5p	13.5496	Down	MIRT006413	Homo sapiens	N4BP1	9683	Homo sapiens	Luciferase reporter assay//qRT-PCR//Western blot	Functional MTI
hsa-miR-151a-5p	13.5496	Down	MIRT006409	Homo sapiens	MPL	4352	Homo sapiens	Luciferase reporter assay//Western blot	Functional MTI
hsa-miR-151a-5p	13.5496	Down	MIRT053612	Homo sapiens	CASZ1	54897	Homo sapiens	Luciferase reporter assay//qRT-PCR//Western blot	Functional MTI
hsa-miR-151a-5p	13.5496	Down	MIRT733165	Homo sapiens	TP53	7157	Homo sapiens	ChIP-seq//Luciferase reporter assay//qRT-PCR//Western blot	Functional MTI
hsa-miR-151a-5p	13.5496	Down	MIRT006420	Homo sapiens	E2F6	1876	Homo sapiens	Luciferase reporter assay	Functional MTI
hsa-miR-151a-5p	13.5496	Down	MIRT732974	Homo sapiens	SMARCA5	8467	Homo sapiens	Luciferase reporter assay//qRT-PCR	Functional MTI
hsa-miR-151a-5p	13.5496	Down	MIRT735358	Homo sapiens	CYTB	4519	Homo sapiens	qRT-PCR//Western blot	Functional MTI
hsa-miR-155-5p	-1.80937	Up	MIRT000459	Homo sapiens	MSH6	2956	Homo sapiens	Luciferase reporter assay//Western blot//Northern blot	Functional MTI
hsa-miR-155-5p	-1.80937	Up	MIRT004495	Homo sapiens	FOXO3	2309	Homo sapiens	qRT-PCR//Luciferase reporter assay//Western blot	Functional MTI
hsa-miR-155-5p	-1.80937	Up	MIRT001530	Homo sapiens	NARS	4677	Homo sapiens	Reporter assay;Other	Functional MTI
hsa-miR-155-5p	-1.80937	Up	MIRT006214	Homo sapiens	PKIA	5569	Homo sapiens	ChIP-seq//Immunoblot//Luciferase reporter assay//qRT-PCR	Functional MTI
hsa-miR-155-5p	-1.80937	Up	MIRT006969	Homo sapiens	MITF	4286	Homo sapiens	Luciferase reporter assay	Functional MTI
hsa-miR-155-5p	-1.80937	Up	MIRT001527	Homo sapiens	PDLIM5	10611	Homo sapiens	Western blot	Functional MTI
hsa-miR-155-5p	-1.80937	Up	MIRT005884	Homo sapiens	MYB	4602	Homo sapiens	Reporter assay	Functional MTI
hsa-miR-155-5p	-1.80937	Up	MIRT001524	Homo sapiens	PKN2	5586	Homo sapiens	Reporter assay;Other	Functional MTI
hsa-miR-155-5p	-1.80937	Up	MIRT001563	Homo sapiens	BRPF3	27154	Homo sapiens	Proteomics//Western blot	Functional MTI
hsa-miR-155-5p	-1.80937	Up	MIRT000460	Homo sapiens	MSH2	4436	Homo sapiens	Luciferase reporter assay//Western blot//Northern blot	Functional MTI
hsa-miR-155-5p	-1.80937	Up	MIRT005872	Homo sapiens	SMAD2	4087	Homo sapiens	Reporter assay;Other	Functional MTI
hsa-miR-155-5p	-1.80937	Up	MIRT000456	Homo sapiens	SOCS1	8651	Homo sapiens	Western blot	Functional MTI
hsa-miR-155-5p	-1.80937	Up	MIRT021058	Homo sapiens	NSD3	54904	Homo sapiens	Reporter assay;Other	Functional MTI
hsa-miR-155-5p	-1.80937	Up	MIRT005885	Homo sapiens	SKI	6497	Homo sapiens	Luciferase reporter assay	Functional MTI
hsa-miR-155-5p	-1.80937	Up	MIRT006969	Homo sapiens	MITF	4286	Homo sapiens	Luciferase reporter assay	Functional MTI
hsa-miR-155-5p	-1.80937	Up	MIRT021061	Homo sapiens	GATM	2628	Homo sapiens	Reporter assay;Other	Functional MTI
hsa-miR-155-5p	-1.80937	Up	MIRT006103	Homo sapiens	CSF1R	1436	Homo sapiens	Luciferase reporter assay//qRT-PCR	Functional MTI
hsa-miR-155-5p	-1.80937	Up	MIRT001043	Homo sapiens	BACH1	571	Homo sapiens	qRT-PCR//Luciferase reporter assay	Functional MTI
hsa-miR-155-5p	-1.80937	Up	MIRT001043	Homo sapiens	BACH1	571	Homo sapiens	Reporter assay;Other	Functional MTI
hsa-miR-155-5p	-1.80937	Up	MIRT001560	Homo sapiens	CEBPB	1051	Homo sapiens	ELISA//Immunoblot//Immunocytochemistry//Immunofluorescence//Luciferase reporter assay//qRT-PCR	Functional MTI
hsa-miR-155-5p	-1.80937	Up	MIRT001560	Homo sapiens	CEBPB	1051	Homo sapiens	Chip//ELISA//Luciferase reporter assay//QRTPCR//Western blot	Functional MTI
hsa-miR-155-5p	-1.80937	Up	MIRT000976	Homo sapiens	ZIC3	7547	Homo sapiens	Luciferase reporter assay	Functional MTI
hsa-miR-155-5p	-1.80937	Up	MIRT001526	Homo sapiens	PHC2	1912	Homo sapiens	Reporter assay;Other	Functional MTI
hsa-miR-155-5p	-1.80937	Up	MIRT000456	Homo sapiens	SOCS1	8651	Homo sapiens	Luciferase reporter assay//qRT-PCR//Western blot	Functional MTI
hsa-miR-155-5p	-1.80937	Up	MIRT732510	Homo sapiens	MAPK13	5603	Homo sapiens	Luciferase reporter assay	Functional MTI
hsa-miR-155-5p	-1.80937	Up	MIRT020557	Homo sapiens	EXOSC2	23404	Homo sapiens	Reporter assay;Other	Functional MTI
hsa-miR-155-5p	-1.80937	Up	MIRT734975	Homo sapiens	FBXW7	55294	Homo sapiens	Luciferase reporter assay//qRT-PCR	Functional MTI
hsa-miR-155-5p	-1.80937	Up	MIRT006102	Homo sapiens	RNF123	63891	Homo sapiens	ELISA//Luciferase reporter assay//qRT-PCR//Western blot	Functional MTI
hsa-miR-155-5p	-1.80937	Up	MIRT021059	Homo sapiens	MASTL	84930	Homo sapiens	Reporter assay;Other	Functional MTI
hsa-miR-155-5p	-1.80937	Up	MIRT020718	Homo sapiens	MRPS27	23107	Homo sapiens	Reporter assay;Other	Functional MTI
hsa-miR-155-5p	-1.80937	Up	MIRT021062	Homo sapiens	E2F2	1870	Homo sapiens	Reporter assay;Other	Functional MTI
hsa-miR-155-5p	-1.80937	Up	MIRT005872	Homo sapiens	SMAD2	4087	Homo sapiens	qRT-PCR//Western blot//Luciferase reporter assay	Functional MTI
hsa-miR-155-5p	-1.80937	Up	MIRT001560	Homo sapiens	CEBPB	1051	Homo sapiens	Luciferase reporter assay//qRT-PCR	Functional MTI
hsa-miR-155-5p	-1.80937	Up	MIRT001075	Homo sapiens	JARID2	3720	Homo sapiens	In situ hybridization//Luciferase reporter assay	Functional MTI
hsa-miR-155-5p	-1.80937	Up	MIRT001560	Homo sapiens	CEBPB	1051	Homo sapiens	Luciferase reporter assay	Functional MTI
hsa-miR-155-5p	-1.80937	Up	MIRT001525	Homo sapiens	PICALM	8301	Homo sapiens	Reporter assay;Other	Functional MTI
hsa-miR-155-5p	-1.80937	Up	MIRT000456	Homo sapiens	SOCS1	8651	Homo sapiens	ELISA//qRT-PCR//Western blot	Functional MTI
hsa-miR-155-5p	-1.80937	Up	MIRT398178	Homo sapiens	HIF1A	3091	Homo sapiens	qRT-PCR//Immunohistochemistry//Western blot	Functional MTI
hsa-miR-155-5p	-1.80937	Up	MIRT005884	Homo sapiens	MYB	4602	Homo sapiens	Immunohistochemistry//Luciferase reporter assay//Northern blot//qRT-PCR//Western blot	Functional MTI
hsa-miR-155-5p	-1.80937	Up	MIRT005032	Homo sapiens	IFNGR1	3459	Homo sapiens	Flow//Luciferase reporter assay//Northern blot	Functional MTI
hsa-miR-155-5p	-1.80937	Up	MIRT020558	Homo sapiens	LNX2	222484	Homo sapiens	Reporter assay;Other	Functional MTI
hsa-miR-155-5p	-1.80937	Up	MIRT005872	Homo sapiens	SMAD2	4087	Homo sapiens	Luciferase reporter assay//qRT-PCR//Western blot//Reporter assay;Western blot	Functional MTI
hsa-miR-155-5p	-1.80937	Up	MIRT006103	Homo sapiens	CSF1R	1436	Homo sapiens	ELISA//Luciferase reporter assay//qRT-PCR//Western blot	Functional MTI
hsa-miR-155-5p	-1.80937	Up	MIRT053028	Homo sapiens	VHL	7428	Homo sapiens	Luciferase reporter assay//qRT-PCR	Functional MTI
hsa-miR-155-5p	-1.80937	Up	MIRT020850	Homo sapiens	MAP3K14	9020	Homo sapiens	Reporter assay	Functional MTI
hsa-miR-155-5p	-1.80937	Up	MIRT001532	Homo sapiens	MYO10	4651	Homo sapiens	Luciferase reporter assay//qRT-PCR//Western blot	Functional MTI
hsa-miR-155-5p	-1.80937	Up	MIRT001560	Homo sapiens	CEBPB	1051	Homo sapiens	Luciferase reporter assay	Functional MTI
hsa-miR-155-5p	-1.80937	Up	MIRT001560	Homo sapiens	CEBPB	1051	Homo sapiens	Microarray//qRT-PCR//Western blot	Functional MTI
hsa-miR-155-5p	-1.80937	Up	MIRT001043	Homo sapiens	BACH1	571	Homo sapiens	Luciferase reporter assay//Reporter assay	Functional MTI
hsa-miR-155-5p	-1.80937	Up	MIRT000456	Homo sapiens	SOCS1	8651	Homo sapiens	qRT-PCR//Western blot	Functional MTI
hsa-miR-155-5p	-1.80937	Up	MIRT006285	Homo sapiens	GCSAM	257144	Homo sapiens	Luciferase reporter assay//Western blot	Functional MTI
hsa-miR-155-5p	-1.80937	Up	MIRT001075	Homo sapiens	JARID2	3720	Homo sapiens	ChIP-seq//Luciferase reporter assay//Western blot	Functional MTI
hsa-miR-155-5p	-1.80937	Up	MIRT438018	Homo sapiens	MXI1	4601	Homo sapiens	Luciferase reporter assay//qRT-PCR//Western blot	Functional MTI
hsa-miR-155-5p	-1.80937	Up	MIRT005484	Homo sapiens	CYR61	3491	Homo sapiens	Microarray//qRT-PCR//Luciferase reporter assay//Western blot	Functional MTI
hsa-miR-155-5p	-1.80937	Up	MIRT007181	Homo sapiens	NOS3	4846	Homo sapiens	Luciferase reporter assay//qRT-PCR//Western blot	Functional MTI
hsa-miR-155-5p	-1.80937	Up	MIRT020791	Homo sapiens	RAPGEF2	9693	Homo sapiens	Reporter assay;Other	Functional MTI
hsa-miR-155-5p	-1.80937	Up	MIRT735199	Homo sapiens	SAMHD1	25939	Homo sapiens	Flow//Luciferase reporter assay//qRT-PCR//Western blot	Functional MTI
hsa-miR-155-5p	-1.80937	Up	MIRT005885	Homo sapiens	SKI	6497	Homo sapiens	Immunohistochemistry//Luciferase reporter assay//Northern blot//qRT-PCR//Western blot	Functional MTI
hsa-miR-155-5p	-1.80937	Up	MIRT007103	Homo sapiens	MAP3K10	4294	Homo sapiens	Luciferase reporter assay	Functional MTI
hsa-miR-155-5p	-1.80937	Up	MIRT003007	Homo sapiens	TP53INP1	94241	Homo sapiens	Reporter assay;Other	Functional MTI
hsa-miR-155-5p	-1.80937	Up	MIRT020492	Homo sapiens	ANAPC16	119504	Homo sapiens	Reporter assay;Other	Functional MTI
hsa-miR-155-5p	-1.80937	Up	MIRT001560	Homo sapiens	CEBPB	1051	Homo sapiens	Luciferase reporter assay//qRT-PCR//Western blot	Functional MTI
hsa-miR-155-5p	-1.80937	Up	MIRT000976	Homo sapiens	ZIC3	7547	Homo sapiens	Luciferase reporter assay	Functional MTI
hsa-miR-155-5p	-1.80937	Up	MIRT001503	Homo sapiens	SDCBP	6386	Homo sapiens	Immunocytochemistry//Immunohistochemistry//In situ hybridization//Luciferase reporter assay//Microarray//qRT-PCR//Western blot	Functional MTI
hsa-miR-155-5p	-1.80937	Up	MIRT020979	Homo sapiens	CXCL8	3576	Homo sapiens	Western blot	Functional MTI
hsa-miR-155-5p	-1.80937	Up	MIRT006848	Homo sapiens	FADD	8772	Homo sapiens	GFP reporter assay//Immunohistochemistry//In situ hybridization//Luciferase reporter assay//Microarray//qRT-PCR//Western blot	Functional MTI
hsa-miR-155-5p	-1.80937	Up	MIRT020920	Homo sapiens	FAM91A1	157769	Homo sapiens	Reporter assay;Other	Functional MTI
hsa-miR-155-5p	-1.80937	Up	MIRT020921	Homo sapiens	CEP83	51134	Homo sapiens	Reporter assay;Other	Functional MTI
hsa-miR-155-5p	-1.80937	Up	MIRT020564	Homo sapiens	CARD11	84433	Homo sapiens	Reporter assay;Other	Functional MTI
hsa-miR-155-5p	-1.80937	Up	MIRT020788	Homo sapiens	ZNF254	9534	Homo sapiens	Reporter assay;Other	Functional MTI
hsa-miR-155-5p	-1.80937	Up	MIRT001569	Homo sapiens	ARID2	196528	Homo sapiens	Luciferase reporter assay	Functional MTI
hsa-miR-155-5p	-1.80937	Up	MIRT020792	Homo sapiens	WBP1L	54838	Homo sapiens	Reporter assay;Other	Functional MTI
hsa-miR-155-5p	-1.80937	Up	MIRT005104	Homo sapiens	ETS1	2113	Homo sapiens	Luciferase reporter assay//qRT-PCR//Western blot	Functional MTI
hsa-miR-155-5p	-1.80937	Up	MIRT001043	Homo sapiens	BACH1	571	Homo sapiens	Immunohistochemistry//In situ hybridization//Luciferase reporter assay//Microarray//qRT-PCR//Western blot	Functional MTI
hsa-miR-155-5p	-1.80937	Up	MIRT001207	Homo sapiens	APC	324	Homo sapiens	Luciferase reporter assay//Western blot	Functional MTI
hsa-miR-155-5p	-1.80937	Up	MIRT001560	Homo sapiens	CEBPB	1051	Homo sapiens	Western blot	Functional MTI
hsa-miR-155-5p	-1.80937	Up	MIRT020538	Homo sapiens	PSIP1	11168	Homo sapiens	ChIP-seq//Luciferase reporter assay//Western blot	Functional MTI
hsa-miR-155-5p	-1.80937	Up	MIRT053013	Homo sapiens	PIK3R1	5295	Homo sapiens	Luciferase reporter assay//qRT-PCR//Western blot	Functional MTI
hsa-miR-155-5p	-1.80937	Up	MIRT020946	Homo sapiens	CCND1	595	Homo sapiens	Flow//Luciferase reporter assay//qRT-PCR//Western blot	Functional MTI
hsa-miR-155-5p	-1.80937	Up	MIRT000289	Homo sapiens	TAB2	23118	Homo sapiens	Luciferase reporter assay//Microarray//qRT-PCR//Western blot	Functional MTI
hsa-miR-155-5p	-1.80937	Up	MIRT020714	Homo sapiens	FAM199X	139231	Homo sapiens	Reporter assay;Other	Functional MTI
hsa-miR-155-5p	-1.80937	Up	MIRT006927	Homo sapiens	BCL6	604	Homo sapiens	qRT-PCR//Western blot	Functional MTI
hsa-miR-155-5p	-1.80937	Up	MIRT004282	Homo sapiens	SPI1	6688	Homo sapiens	Luciferase reporter assay//Western blot	Functional MTI
hsa-miR-155-5p	-1.80937	Up	MIRT020988	Homo sapiens	SECISBP2	79048	Homo sapiens	Reporter assay;Other	Functional MTI
hsa-miR-155-5p	-1.80937	Up	MIRT054478	Homo sapiens	SEL1L	6400	Homo sapiens	Luciferase reporter assay//qRT-PCR//Western blot	Functional MTI
hsa-miR-155-5p	-1.80937	Up	MIRT003007	Homo sapiens	TP53INP1	94241	Homo sapiens	Western blot//Luciferase reporter assay//Reporter assay	Functional MTI
hsa-miR-155-5p	-1.80937	Up	MIRT020773	Homo sapiens	OLR1	4973	Homo sapiens	Western blot	Functional MTI
hsa-miR-155-5p	-1.80937	Up	MIRT020853	Homo sapiens	APAF1	317	Homo sapiens	Reporter assay;Other	Functional MTI
hsa-miR-155-5p	-1.80937	Up	MIRT001043	Homo sapiens	BACH1	571	Homo sapiens	Luciferase reporter assay//Microarray//qRT-PCR	Functional MTI
hsa-miR-155-5p	-1.80937	Up	MIRT005105	Homo sapiens	TLE4	7091	Homo sapiens	Reporter assay;Other	Functional MTI
hsa-miR-155-5p	-1.80937	Up	MIRT002006	Homo sapiens	AGTR1	185	Homo sapiens	Luciferase reporter assay//Reporter assay	Functional MTI
hsa-miR-155-5p	-1.80937	Up	MIRT020782	Homo sapiens	CYP2U1	113612	Homo sapiens	Reporter assay;Other	Functional MTI
hsa-miR-155-5p	-1.80937	Up	MIRT000975	Homo sapiens	ZNF652	22834	Homo sapiens	Western blot	Functional MTI
hsa-miR-155-5p	-1.80937	Up	MIRT001492	Homo sapiens	TRIM32	22954	Homo sapiens	ChIP-seq//Luciferase reporter assay//Western blot	Functional MTI
hsa-miR-155-5p	-1.80937	Up	MIRT001500	Homo sapiens	SMAD1	4086	Homo sapiens	Luciferase reporter assay//qRT-PCR//Western blot	Functional MTI
hsa-miR-155-5p	-1.80937	Up	MIRT000456	Homo sapiens	SOCS1	8651	Homo sapiens	ELISA//Immunoprecipitaion//Luciferase reporter assay//Microarray//Northern blot//qRT-PCR//Western blot	Functional MTI
hsa-miR-155-5p	-1.80937	Up	MIRT020787	Homo sapiens	TBC1D14	57533	Homo sapiens	Reporter assay;Other	Functional MTI
hsa-miR-155-5p	-1.80937	Up	MIRT021060	Homo sapiens	MYBL1	4603	Homo sapiens	Reporter assay;Other	Functional MTI
hsa-miR-155-5p	-1.80937	Up	MIRT000973	Homo sapiens	SMAD5	4090	Homo sapiens	Luciferase reporter assay	Functional MTI
hsa-miR-155-5p	-1.80937	Up	MIRT021061	Homo sapiens	GATM	2628	Homo sapiens	Reporter assay;Other	Functional MTI
hsa-miR-155-5p	-1.80937	Up	MIRT020775	Homo sapiens	CD68	968	Homo sapiens	Western blot	Functional MTI
hsa-miR-155-5p	-1.80937	Up	MIRT001207	Homo sapiens	APC	324	Homo sapiens	Luciferase reporter assay//qRT-PCR//Western blot	Functional MTI
hsa-miR-155-5p	-1.80937	Up	MIRT001075	Homo sapiens	JARID2	3720	Homo sapiens	Luciferase reporter assay	Functional MTI
hsa-miR-155-5p	-1.80937	Up	MIRT000456	Homo sapiens	SOCS1	8651	Homo sapiens	Luciferase reporter assay//qRT-PCR//Western blot	Functional MTI
hsa-miR-155-5p	-1.80937	Up	MIRT001075	Homo sapiens	JARID2	3720	Homo sapiens	Reporter assay;Other	Functional MTI
hsa-miR-155-5p	-1.80937	Up	MIRT006687	Homo sapiens	IL13RA1	3597	Homo sapiens	Luciferase reporter assay	Functional MTI
hsa-miR-155-5p	-1.80937	Up	MIRT001207	Homo sapiens	APC	324	Homo sapiens	Luciferase reporter assay//Western blot	Functional MTI
hsa-miR-155-5p	-1.80937	Up	MIRT020897	Homo sapiens	ANXA2	302	Homo sapiens	Immunocytochemistry//Immunohistochemistry//In situ hybridization//Luciferase reporter assay//Microarray//qRT-PCR//Western blot	Functional MTI
hsa-miR-155-5p	-1.80937	Up	MIRT053318	Homo sapiens	MMP16	4325	Homo sapiens	Immunohistochemistry//Luciferase reporter assay//qRT-PCR//Western blot//Zymography	Functional MTI
hsa-miR-155-5p	-1.80937	Up	MIRT020563	Homo sapiens	CLUAP1	23059	Homo sapiens	Reporter assay;Other	Functional MTI
hsa-miR-155-5p	-1.80937	Up	MIRT020922	Homo sapiens	MARF1	9665	Homo sapiens	Reporter assay;Other	Functional MTI
hsa-miR-155-5p	-1.80937	Up	MIRT021060	Homo sapiens	MYBL1	4603	Homo sapiens	Reporter assay;Other	Functional MTI
hsa-miR-155-5p	-1.80937	Up	MIRT001569	Homo sapiens	ARID2	196528	Homo sapiens	Reporter assay;Other	Functional MTI
hsa-miR-155-5p	-1.80937	Up	MIRT003007	Homo sapiens	TP53INP1	94241	Homo sapiens	Microarray//qRT-PCR//Western blot	Functional MTI
hsa-miR-155-5p	-1.80937	Up	MIRT001075	Homo sapiens	JARID2	3720	Homo sapiens	qRT-PCR//Luciferase reporter assay	Functional MTI
hsa-miR-155-5p	-1.80937	Up	MIRT000456	Homo sapiens	SOCS1	8651	Homo sapiens	Luciferase reporter assay	Functional MTI
hsa-miR-155-5p	-1.80937	Up	MIRT021064	Homo sapiens	C3orf18	51161	Homo sapiens	Reporter assay;Other	Functional MTI
hsa-miR-155-5p	-1.80937	Up	MIRT000631	Homo sapiens	INPP5D	3635	Homo sapiens	Immunohistochemistry//In situ hybridization//Luciferase reporter assay//qRT-PCR//Western blot	Functional MTI
hsa-miR-155-5p	-1.80937	Up	MIRT000442	Homo sapiens	MECP2	4204	Homo sapiens	Immunohistochemistry//Luciferase reporter assay//qRT-PCR//Western blot	Functional MTI
hsa-miR-155-5p	-1.80937	Up	MIRT000442	Homo sapiens	MECP2	4204	Homo sapiens	Luciferase reporter assay//qRT-PCR//Microarray	Functional MTI
hsa-miR-155-5p	-1.80937	Up	MIRT020709	Homo sapiens	TSPAN14	81619	Homo sapiens	Reporter assay;Other	Functional MTI
hsa-miR-155-5p	-1.80937	Up	MIRT006927	Homo sapiens	BCL6	604	Homo sapiens	Luciferase reporter assay	Functional MTI
hsa-miR-155-5p	-1.80937	Up	MIRT004282	Homo sapiens	SPI1	6688	Homo sapiens	Luciferase reporter assay	Functional MTI
hsa-miR-155-5p	-1.80937	Up	MIRT000972	Homo sapiens	DET1	55070	Homo sapiens	Luciferase reporter assay	Functional MTI
hsa-miR-155-5p	-1.80937	Up	MIRT004282	Homo sapiens	SPI1	6688	Homo sapiens	Reporter assay	Functional MTI
hsa-miR-155-5p	-1.80937	Up	MIRT020717	Homo sapiens	SAP30L	79685	Homo sapiens	Reporter assay;Other	Functional MTI
hsa-miR-155-5p	-1.80937	Up	MIRT007103	Homo sapiens	MAP3K10	4294	Homo sapiens	Reporter assay;Other	Functional MTI
hsa-miR-155-5p	-1.80937	Up	MIRT006113	Homo sapiens	SOX6	55553	Homo sapiens	Luciferase reporter assay//qRT-PCR//Western blot	Functional MTI
hsa-miR-155-5p	-1.80937	Up	MIRT006116	Homo sapiens	CKAP5	9793	Homo sapiens	Luciferase reporter assay//qRT-PCR//Western blot	Functional MTI
hsa-miR-155-5p	-1.80937	Up	MIRT006267	Homo sapiens	CSNK1A1	1452	Homo sapiens	Reporter assay;Other	Functional MTI
hsa-miR-155-5p	-1.80937	Up	MIRT005104	Homo sapiens	ETS1	2113	Homo sapiens	qRT-PCR//Western blot	Functional MTI
hsa-miR-155-5p	-1.80937	Up	MIRT053010	Homo sapiens	SH3PXD2A	9644	Homo sapiens	Luciferase reporter assay//qRT-PCR	Functional MTI
hsa-miR-155-5p	-1.80937	Up	MIRT001491	Homo sapiens	TRIP13	9319	Homo sapiens	Reporter assay;Other	Functional MTI
hsa-miR-155-5p	-1.80937	Up	MIRT020786	Homo sapiens	IL17RB	55540	Homo sapiens	Reporter assay;Other	Functional MTI
hsa-miR-155-5p	-1.80937	Up	MIRT021057	Homo sapiens	VPS18	57617	Homo sapiens	Reporter assay	Functional MTI
hsa-miR-155-5p	-1.80937	Up	MIRT005484	Homo sapiens	CYR61	3491	Homo sapiens	Luciferase reporter assay//qRT-PCR//Western blot	Functional MTI
hsa-miR-155-5p	-1.80937	Up	MIRT020561	Homo sapiens	MEF2A	4205	Homo sapiens	Reporter assay;Other	Functional MTI
hsa-miR-155-5p	-1.80937	Up	MIRT006102	Homo sapiens	RNF123	63891	Homo sapiens	Immunofluorescence//Immunohistochemistry//Next Generation Sequencing (NGS)//qRT-PCR//Western blot//Reverse-phase protein array	Functional MTI
hsa-miR-155-5p	-1.80937	Up	MIRT002006	Homo sapiens	AGTR1	185	Homo sapiens	Luciferase reporter assay//qRT-PCR//Western blot//Reporter assay	Functional MTI
hsa-miR-155-5p	-1.80937	Up	MIRT020849	Homo sapiens	MRPL18	29074	Homo sapiens	Reporter assay;Other	Functional MTI
hsa-miR-155-5p	-1.80937	Up	MIRT020992	Homo sapiens	MCM8	84515	Homo sapiens	Reporter assay;Other	Functional MTI
hsa-miR-155-5p	-1.80937	Up	MIRT006267	Homo sapiens	CSNK1A1	1452	Homo sapiens	Luciferase reporter assay	Functional MTI
hsa-miR-155-5p	-1.80937	Up	MIRT000456	Homo sapiens	SOCS1	8651	Homo sapiens	ELISA//Luciferase reporter assay//qRT-PCR//Western blot	Functional MTI
hsa-miR-155-5p	-1.80937	Up	MIRT001558	Homo sapiens	CLDN1	9076	Homo sapiens	Immunocytochemistry//Immunohistochemistry//In situ hybridization//Luciferase reporter assay//Microarray//qRT-PCR//Western blot	Functional MTI
hsa-miR-155-5p	-1.80937	Up	MIRT021064	Homo sapiens	C3orf18	51161	Homo sapiens	Reporter assay;Western blot	Functional MTI
hsa-miR-155-5p	-1.80937	Up	MIRT020533	Homo sapiens	MYD88	4615	Homo sapiens	Western blot	Functional MTI
hsa-miR-155-5p	-1.80937	Up	MIRT020538	Homo sapiens	PSIP1	11168	Homo sapiens	Flow//Luciferase reporter assay//Microarray//qRT-PCR//Western blot	Functional MTI
hsa-miR-155-5p	-1.80937	Up	MIRT004507	Homo sapiens	MAFB	9935	Homo sapiens	Luciferase reporter assay//qRT-PCR	Functional MTI
hsa-miR-155-5p	-1.80937	Up	MIRT002006	Homo sapiens	AGTR1	185	Homo sapiens	Luciferase reporter assay	Functional MTI
hsa-miR-155-5p	-1.80937	Up	MIRT020712	Homo sapiens	PRKAR1A	5573	Homo sapiens	Reporter assay;Other	Functional MTI
hsa-miR-155-5p	-1.80937	Up	MIRT002006	Homo sapiens	AGTR1	185	Homo sapiens	Luciferase reporter assay//qRT-PCR//Quantitative proteomic approach//Western blot	Functional MTI
hsa-miR-155-5p	-1.80937	Up	MIRT020986	Homo sapiens	FAM177A1	283635	Homo sapiens	Reporter assay;Other	Functional MTI
hsa-miR-155-5p	-1.80937	Up	MIRT003484	Homo sapiens	IKBKE	9641	Homo sapiens	Luciferase reporter assay	Functional MTI
hsa-miR-155-5p	-1.80937	Up	MIRT733695	Homo sapiens	RPTOR	57521	Homo sapiens	Luciferase reporter assay//Western blot	Functional MTI
hsa-miR-155-5p	-1.80937	Up	MIRT000461	Homo sapiens	MLH1	4292	Homo sapiens	Luciferase reporter assay//Western blot//Northern blot	Functional MTI
hsa-miR-155-5p	-1.80937	Up	MIRT001554	Homo sapiens	DHX40	79665	Homo sapiens	Reporter assay;Other	Functional MTI
hsa-miR-155-5p	-1.80937	Up	MIRT000287	Homo sapiens	MEIS1	4211	Homo sapiens	Luciferase reporter assay//qRT-PCR//Western blot	Functional MTI
hsa-miR-155-5p	-1.80937	Up	MIRT733458	Homo sapiens	SOCS6	9306	Homo sapiens	Luciferase reporter assay//qRT-PCR//Western blot	Functional MTI
hsa-miR-155-5p	-1.80937	Up	MIRT020642	Homo sapiens	TAF5L	27097	Homo sapiens	Reporter assay;Other	Functional MTI
hsa-miR-155-5p	-1.80937	Up	MIRT000631	Homo sapiens	INPP5D	3635	Homo sapiens	EMSA//Flow//Luciferase reporter assay//qRT-PCR//Western blot	Functional MTI
hsa-miR-155-5p	-1.80937	Up	MIRT020697	Homo sapiens	NKX3-1	4824	Homo sapiens	Western blot	Functional MTI
hsa-miR-155-5p	-1.80937	Up	MIRT054752	Homo sapiens	THRB	7068	Homo sapiens	Luciferase reporter assay//Real time PCR	Functional MTI
hsa-miR-155-5p	-1.80937	Up	MIRT020860	Homo sapiens	LRRC59	55379	Homo sapiens	Reporter assay;Other	Functional MTI
hsa-miR-155-5p	-1.80937	Up	MIRT020710	Homo sapiens	INTS6	26512	Homo sapiens	Reporter assay;Other	Functional MTI
hsa-miR-155-5p	-1.80937	Up	MIRT020983	Homo sapiens	INPP5F	22876	Homo sapiens	Reporter assay;Other	Functional MTI
hsa-miR-155-5p	-1.80937	Up	MIRT054759	Homo sapiens	TERF1	7013	Homo sapiens	Luciferase reporter assay//Western blotting//immunohistochemistry	Functional MTI
hsa-miR-155-5p	-1.80937	Up	MIRT020989	Homo sapiens	PAK2	5062	Homo sapiens	Reporter assay;Other	Functional MTI
hsa-miR-155-5p	-1.80937	Up	MIRT020991	Homo sapiens	ZNF28	7576	Homo sapiens	Reporter assay;Other	Functional MTI
hsa-miR-155-5p	-1.80937	Up	MIRT003484	Homo sapiens	IKBKE	9641	Homo sapiens	Immunofluorescence//Immunohistochemistry//Luciferase reporter assay//qRT-PCR//Western blot	Functional MTI
hsa-miR-155-5p	-1.80937	Up	MIRT020777	Homo sapiens	CEP41	95681	Homo sapiens	Reporter assay;Other	Functional MTI
hsa-miR-155-5p	-1.80937	Up	MIRT000456	Homo sapiens	SOCS1	8651	Homo sapiens	Luciferase reporter assay//qRT-PCR//Western blot	Functional MTI
hsa-miR-155-5p	-1.80937	Up	MIRT020781	Homo sapiens	TRAK1	22906	Homo sapiens	Reporter assay;Other	Functional MTI
hsa-miR-155-5p	-1.80937	Up	MIRT021053	Homo sapiens	ZNF611	81856	Homo sapiens	Western blot	Functional MTI
hsa-miR-155-5p	-1.80937	Up	MIRT001961	Homo sapiens	RHOA	387	Homo sapiens	Luciferase reporter assay//Western blot//qRT-PCR	Functional MTI
hsa-miR-155-5p	-1.80937	Up	MIRT000975	Homo sapiens	ZNF652	22834	Homo sapiens	Reporter assay;Other	Functional MTI
hsa-miR-155-5p	-1.80937	Up	MIRT020645	Homo sapiens	MBNL3	55796	Homo sapiens	Reporter assay;Other	Functional MTI
hsa-miR-155-5p	-1.80937	Up	MIRT002006	Homo sapiens	AGTR1	185	Homo sapiens	Luciferase reporter assay//Real time PCR//Reporter assay	Functional MTI
hsa-miR-155-5p	-1.80937	Up	MIRT020931	Homo sapiens	PALD1	27143	Homo sapiens	Reporter assay;Other	Functional MTI
hsa-miR-155-5p	-1.80937	Up	MIRT006439	Homo sapiens	KDM3A	55818	Homo sapiens	In situ hybridization//Luciferase reporter assay//qRT-PCR//Western blot//Immunohistochemistry//Microarray	Functional MTI
hsa-miR-155-5p	-1.80937	Up	MIRT003482	Homo sapiens	FGF7	2252	Homo sapiens	Luciferase reporter assay	Functional MTI
hsa-miR-155-5p	-1.80937	Up	MIRT020851	Homo sapiens	ARMC2	84071	Homo sapiens	Reporter assay;Other	Functional MTI
hsa-miR-155-5p	-1.80937	Up	MIRT004282	Homo sapiens	SPI1	6688	Homo sapiens	qRT-PCR//Luciferase reporter assay//Immunoprecipitaion//Western blot	Functional MTI
hsa-miR-155-5p	-1.80937	Up	MIRT020852	Homo sapiens	LCORL	254251	Homo sapiens	Reporter assay;Other	Functional MTI
hsa-miR-155-5p	-1.80937	Up	MIRT054639	Homo sapiens	RAD51	5888	Homo sapiens	Flow//Immunofluorescence//Immunohistochemistry//Luciferase reporter assay//qRT-PCR//Western blot	Functional MTI
hsa-miR-155-5p	-1.80937	Up	MIRT020526	Homo sapiens	MYLK	4638	Homo sapiens	Luciferase reporter assay//qRT-PCR//Western blot	Functional MTI
hsa-miR-155-5p	-1.80937	Up	MIRT003007	Homo sapiens	TP53INP1	94241	Homo sapiens	Western blot	Functional MTI
hsa-miR-155-5p	-1.80937	Up	MIRT003007	Homo sapiens	TP53INP1	94241	Homo sapiens	qRT-PCR//Western blot	Functional MTI
hsa-miR-155-5p	-1.80937	Up	MIRT020858	Homo sapiens	ARL15	54622	Homo sapiens	Reporter assay;Other	Functional MTI
hsa-miR-155-5p	-1.80937	Up	MIRT020855	Homo sapiens	RAB11FIP2	22841	Homo sapiens	Reporter assay;Other	Functional MTI
hsa-miR-155-5p	-1.80937	Up	MIRT020644	Homo sapiens	MORC3	23515	Homo sapiens	Reporter assay;Other	Functional MTI
hsa-miR-155-5p	-1.80937	Up	MIRT734272	Homo sapiens	STAT1	6772	Homo sapiens	Luciferase reporter assay//Western blot	Functional MTI
hsa-miR-155-5p	-1.80937	Up	MIRT000289	Homo sapiens	TAB2	23118	Homo sapiens	Reporter assay	Functional MTI
hsa-miR-155-5p	-1.80937	Up	MIRT000972	Homo sapiens	DET1	55070	Homo sapiens	Reporter assay;Other	Functional MTI
hsa-miR-155-5p	-1.80937	Up	MIRT020565	Homo sapiens	PCDH9	5101	Homo sapiens	Reporter assay;Other	Functional MTI
hsa-miR-155-5p	-1.80937	Up	MIRT001805	Homo sapiens	LDOC1	23641	Homo sapiens	Luciferase reporter assay//Reporter assay;Other	Functional MTI
hsa-miR-155-5p	-1.80937	Up	MIRT000631	Homo sapiens	INPP5D	3635	Homo sapiens	Luciferase reporter assay//Western blot//Reporter assay	Functional MTI
hsa-miR-155-5p	-1.80937	Up	MIRT000631	Homo sapiens	INPP5D	3635	Homo sapiens	Luciferase reporter assay//Reporter assay;Western blot;qRT-PCR;Other	Functional MTI
hsa-miR-155-5p	-1.80937	Up	MIRT000631	Homo sapiens	INPP5D	3635	Homo sapiens	GFP reporter assay//Luciferase reporter assay//Northern blot//qRT-PCR//Western blot	Functional MTI
hsa-miR-155-5p	-1.80937	Up	MIRT004604	Homo sapiens	TSHZ3	57616	Homo sapiens	Luciferase reporter assay	Functional MTI
hsa-miR-155-5p	-1.80937	Up	MIRT020946	Homo sapiens	CCND1	595	Homo sapiens	Luciferase reporter assay//Western blot	Functional MTI
hsa-miR-155-5p	-1.80937	Up	MIRT000289	Homo sapiens	TAB2	23118	Homo sapiens	Luciferase reporter assay//Microarray//qRT-PCR//Western blot	Functional MTI
hsa-miR-155-5p	-1.80937	Up	MIRT733458	Homo sapiens	SOCS6	9306	Homo sapiens	Luciferase reporter assay//qRT-PCR//Western blot	Functional MTI
hsa-miR-155-5p	-1.80937	Up	MIRT020778	Homo sapiens	CIAPIN1	57019	Homo sapiens	Reporter assay;Other	Functional MTI
hsa-miR-155-5p	-1.80937	Up	MIRT006208	Homo sapiens	JUN	3725	Homo sapiens	Luciferase reporter assay//qRT-PCR//Western blot	Functional MTI
hsa-miR-155-5p	-1.80937	Up	MIRT000289	Homo sapiens	TAB2	23118	Homo sapiens	Luciferase reporter assay	Functional MTI
hsa-miR-155-5p	-1.80937	Up	MIRT054028	Homo sapiens	MYC	4609	Homo sapiens	Luciferase reporter assay//qRT-PCR//Western blot	Functional MTI
hsa-miR-155-5p	-1.80937	Up	MIRT000974	Homo sapiens	HIVEP2	3097	Homo sapiens	Reporter assay;Other	Functional MTI
hsa-miR-155-5p	-1.80937	Up	MIRT021048	Homo sapiens	NFKB1	4790	Homo sapiens	Immunofluorescence//Immunohistochemistry//Luciferase reporter assay//qRT-PCR//Western blot	Functional MTI
hsa-miR-155-5p	-1.80937	Up	MIRT006517	Homo sapiens	UQCRFS1	7386	Homo sapiens	Luciferase reporter assay//Western blot	Functional MTI
hsa-miR-155-5p	-1.80937	Up	MIRT020993	Homo sapiens	SMARCA4	6597	Homo sapiens	qRT-PCR//Western blot	Functional MTI
hsa-miR-155-5p	-1.80937	Up	MIRT021062	Homo sapiens	E2F2	1870	Homo sapiens	Immunohistochemistry//Luciferase reporter assay//qRT-PCR//Western blot	Functional MTI
hsa-miR-155-5p	-1.80937	Up	MIRT003482	Homo sapiens	FGF7	2252	Homo sapiens	Luciferase reporter assay	Functional MTI
hsa-miR-155-5p	-1.80937	Up	MIRT053009	Homo sapiens	SHANK2	22941	Homo sapiens	Luciferase reporter assay//qRT-PCR	Functional MTI
hsa-miR-155-5p	-1.80937	Up	MIRT000975	Homo sapiens	ZNF652	22834	Homo sapiens	Luciferase reporter assay	Functional MTI
hsa-miR-155-5p	-1.80937	Up	MIRT003007	Homo sapiens	TP53INP1	94241	Homo sapiens	Luciferase reporter assay	Functional MTI
hsa-miR-155-5p	-1.80937	Up	MIRT021063	Homo sapiens	FAM135A	57579	Homo sapiens	Reporter assay;Other	Functional MTI
hsa-miR-155-5p	-1.80937	Up	MIRT003484	Homo sapiens	IKBKE	9641	Homo sapiens	qRT-PCR//Western blot	Functional MTI
hsa-miR-155-5p	-1.80937	Up	MIRT020929	Homo sapiens	WEE1	7465	Homo sapiens	Reporter assay;Other	Functional MTI
hsa-miR-155-5p	-1.80937	Up	MIRT000631	Homo sapiens	INPP5D	3635	Homo sapiens	qRT-PCR//Luciferase reporter assay//Western blot	Functional MTI
hsa-miR-155-5p	-1.80937	Up	MIRT020854	Homo sapiens	MPP5	64398	Homo sapiens	Reporter assay;Other	Functional MTI
hsa-miR-155-5p	-1.80937	Up	MIRT004495	Homo sapiens	FOXO3	2309	Homo sapiens	Luciferase reporter assay	Functional MTI
hsa-miR-155-5p	-1.80937	Up	MIRT004495	Homo sapiens	FOXO3	2309	Homo sapiens	Flow//Immunoblot//Immunofluorescence//Immunohistochemistry//Microarray//qRT-PCR//Western blot	Functional MTI
hsa-miR-155-5p	-1.80937	Up	MIRT734671	Homo sapiens	NR1H3	10062	Homo sapiens	Luciferase reporter assay//qRT-PCR//Western blot	Functional MTI
hsa-miR-155-5p	-1.80937	Up	MIRT003484	Homo sapiens	IKBKE	9641	Homo sapiens	Luciferase reporter assay//Western blot	Functional MTI
hsa-miR-155-5p	-1.80937	Up	MIRT020981	Homo sapiens	PHF14	9678	Homo sapiens	Reporter assay;Other	Functional MTI
hsa-miR-155-5p	-1.80937	Up	MIRT004495	Homo sapiens	FOXO3	2309	Homo sapiens	Luciferase reporter assay	Functional MTI
hsa-miR-155-5p	-1.80937	Up	MIRT000456	Homo sapiens	SOCS1	8651	Homo sapiens	qRT-PCR//Luciferase reporter assay//Western blot	Functional MTI
hsa-miR-155-5p	-1.80937	Up	MIRT001804	Homo sapiens	MATR3	9782	Homo sapiens	Luciferase reporter assay//Reporter assay;Other	Functional MTI
hsa-miR-155-5p	-1.80937	Up	MIRT020927	Homo sapiens	HBP1	26959	Homo sapiens	Luciferase reporter assay//qRT-PCR//Western blot	Functional MTI
hsa-miR-155-5p	-1.80937	Up	MIRT734589	Homo sapiens	CASP3	836	Homo sapiens	Luciferase reporter assay	Functional MTI
hsa-miR-155-5p	-1.80937	Up	MIRT001043	Homo sapiens	BACH1	571	Homo sapiens	Luciferase reporter assay	Functional MTI
hsa-miR-155-5p	-1.80937	Up	MIRT004455	Homo sapiens	EDN1	1906	Homo sapiens	Luciferase reporter assay	Functional MTI
hsa-miR-155-5p	-1.80937	Up	MIRT020996	Homo sapiens	UBQLN1	29979	Homo sapiens	Reporter assay;Other	Functional MTI
hsa-miR-155-5p	-1.80937	Up	MIRT001803	Homo sapiens	TM6SF1	53346	Homo sapiens	Luciferase reporter assay//Reporter assay;Other	Functional MTI
hsa-miR-155-5p	-1.80937	Up	MIRT020928	Homo sapiens	WWC1	23286	Homo sapiens	Reporter assay;Other	Functional MTI
hsa-miR-155-5p	-1.80937	Up	MIRT000974	Homo sapiens	HIVEP2	3097	Homo sapiens	Luciferase reporter assay//qRT-PCR//Western blot	Functional MTI
hsa-miR-155-5p	-1.80937	Up	MIRT000974	Homo sapiens	HIVEP2	3097	Homo sapiens	Luciferase reporter assay	Functional MTI
hsa-miR-155-5p	-1.80937	Up	MIRT000973	Homo sapiens	SMAD5	4090	Homo sapiens	Luciferase reporter assay//qRT-PCR//Western blot	Functional MTI
hsa-miR-155-5p	-1.80937	Up	MIRT000972	Homo sapiens	DET1	55070	Homo sapiens	ChIP-seq//Western blot//Luciferase reporter assay	Functional MTI
hsa-miR-155-5p	-1.80937	Up	MIRT000461	Homo sapiens	MLH1	4292	Homo sapiens	Immunohistochemistry//Luciferase reporter assay//qRT-PCR//Western blot	Functional MTI
hsa-miR-155-5p	-1.80937	Up	MIRT005104	Homo sapiens	ETS1	2113	Homo sapiens	Reporter assay;Other	Functional MTI
hsa-miR-155-5p	-1.80937	Up	MIRT734893	Homo sapiens	PTEN	5728	Homo sapiens	Immunohistochemistry//Luciferase reporter assay//qRT-PCR//Western blot	Functional MTI
hsa-miR-155-5p	-1.80937	Up	MIRT020641	Homo sapiens	LRIF1	55791	Homo sapiens	Reporter assay;Other	Functional MTI
hsa-miR-155-5p	-1.80937	Up	MIRT734660	Homo sapiens	TBRG1	84897	Homo sapiens	ChIP-seq//Western blot//Luciferase reporter assay	Functional MTI
hsa-miR-155-5p	-1.80937	Up	MIRT053434	Homo sapiens	FOS	2353	Homo sapiens	ChIP//mRNA decay//qRT-PCR//Western blot	Functional MTI
hsa-miR-155-5p	-1.80937	Up	MIRT053435	Homo sapiens	MAPK14	1432	Homo sapiens	Luciferase reporter assay	Functional MTI
hsa-miR-155-5p	-1.80937	Up	MIRT734178	Homo sapiens	TFAM	7019	Homo sapiens	Luciferase reporter assay//qRT-PCR	Functional MTI
hsa-miR-155-5p	-1.80937	Up	MIRT734893	Homo sapiens	PTEN	5728	Homo sapiens	Luciferase reporter assay//qRT-PCR//Western blot	Functional MTI
hsa-miR-155-5p	-1.80937	Up	MIRT004707	Homo sapiens	RUNX2	860	Homo sapiens	Luciferase reporter assay//qRT-PCR//Western blot	Functional MTI
hsa-miR-155-5p	-1.80937	Up	MIRT003007	Homo sapiens	TP53INP1	94241	Homo sapiens	Immunohistochemistry//Luciferase reporter assay//Microarray//qRT-PCR//Western blot	Functional MTI
hsa-miR-155-5p	-1.80937	Up	MIRT054619	Homo sapiens	DOCK1	1793	Homo sapiens	Immunocytochemistry//Immunohistochemistry//In situ hybridization//Luciferase reporter assay//Microarray//qRT-PCR//Western blot	Functional MTI
hsa-miR-155-5p	-1.80937	Up	MIRT002006	Homo sapiens	AGTR1	185	Homo sapiens	Luciferase reporter assay//Northern blot//qRT-PCR//Western blot	Functional MTI
hsa-miR-155-5p	-1.80937	Up	MIRT020568	Homo sapiens	C16orf62	57020	Homo sapiens	Reporter assay;Other	Functional MTI
hsa-miR-155-5p	-1.80937	Up	MIRT734662	Homo sapiens	HOMEZ	57594	Homo sapiens	ChIP-seq//Luciferase reporter assay//Western blot	Functional MTI
hsa-miR-155-5p	-1.80937	Up	MIRT020993	Homo sapiens	SMARCA4	6597	Homo sapiens	Reporter assay;Other	Functional MTI
hsa-miR-155-5p	-1.80937	Up	MIRT005104	Homo sapiens	ETS1	2113	Homo sapiens	Luciferase reporter assay//Northern blot//qRT-PCR//Western blot//Reporter assay;Western blot;qRT-PCR	Functional MTI
hsa-miR-155-5p	-1.80937	Up	MIRT734468	Homo sapiens	CCND2	894	Homo sapiens	qRT-PCR//Western blot	Functional MTI
hsa-miR-155-5p	-1.80937	Up	MIRT005097	Homo sapiens	KBTBD2	25948	Homo sapiens	Reporter assay;Other	Functional MTI
hsa-miR-155-5p	-1.80937	Up	MIRT020927	Homo sapiens	HBP1	26959	Homo sapiens	Reporter assay;Other	Functional MTI
hsa-miR-155-5p	-1.80937	Up	MIRT004495	Homo sapiens	FOXO3	2309	Homo sapiens	Luciferase reporter assay//qRT-PCR//Western blot	Functional MTI
hsa-miR-155-5p	-1.80937	Up	MIRT004495	Homo sapiens	FOXO3	2309	Homo sapiens	Luciferase reporter assay	Functional MTI
hsa-miR-155-5p	-1.80937	Up	MIRT002006	Homo sapiens	AGTR1	185	Homo sapiens	Luciferase reporter assay	Functional MTI
hsa-miR-155-5p	-1.80937	Up	MIRT020567	Homo sapiens	CARHSP1	23589	Homo sapiens	Reporter assay;Other	Functional MTI
hsa-miR-155-5p	-1.80937	Up	MIRT020926	Homo sapiens	AGO4	192670	Homo sapiens	Reporter assay;Other	Functional MTI
hsa-miR-155-5p	-1.80937	Up	MIRT020640	Homo sapiens	GPM6B	2824	Homo sapiens	Reporter assay	Functional MTI
hsa-miR-155-5p	-1.80937	Up	MIRT020925	Homo sapiens	KLHL5	51088	Homo sapiens	Reporter assay;Other	Functional MTI
hsa-miR-155-5p	-1.80937	Up	MIRT020924	Homo sapiens	DCUN1D2	55208	Homo sapiens	Reporter assay;Other	Functional MTI
hsa-miR-155-5p	-1.80937	Up	MIRT000973	Homo sapiens	SMAD5	4090	Homo sapiens	immunoblot//Luciferase reporter assay//qRT-PCR//Western blot	Functional MTI
hsa-miR-16-5p	9.52763	Down	MIRT006804	Homo sapiens	HMGA2	8091	Homo sapiens	Luciferase reporter assay//qRT-PCR//Western blot	Functional MTI
hsa-miR-16-5p	9.52763	Down	MIRT001226	Homo sapiens	CCNE1	898	Homo sapiens	Luciferase reporter assay//qRT-PCR//Western blot	Functional MTI
hsa-miR-16-5p	9.52763	Down	MIRT006795	Homo sapiens	FGFR1	2260	Homo sapiens	Luciferase reporter assay//qRT-PCR//Western blot	Functional MTI
hsa-miR-16-5p	9.52763	Down	MIRT004637	Homo sapiens	MYB	4602	Homo sapiens	Luciferase reporter assay//Microarray//qRT-PCR	Functional MTI
hsa-miR-16-5p	9.52763	Down	MIRT006794	Homo sapiens	KDR	3791	Homo sapiens	Luciferase reporter assay//qRT-PCR//Western blot	Functional MTI
hsa-miR-16-5p	9.52763	Down	MIRT733215	Homo sapiens	SOCS3	9021	Homo sapiens	qRT-PCR//Western blot	Functional MTI
hsa-miR-16-5p	9.52763	Down	MIRT438686	Homo sapiens	HDGF	3068	Homo sapiens	Luciferase reporter assay//qRT-PCR//Western blot	Functional MTI
hsa-miR-16-5p	9.52763	Down	MIRT001479	Homo sapiens	ARHGDIA	396	Homo sapiens	Immunohistochemistry//Luciferase reporter assay//Western blot	Functional MTI
hsa-miR-16-5p	9.52763	Down	MIRT001800	Homo sapiens	BCL2	596	Homo sapiens	Luciferase reporter assay	Functional MTI
hsa-miR-16-5p	9.52763	Down	MIRT001800	Homo sapiens	BCL2	596	Homo sapiens	Luciferase reporter assay//qRT-PCR//Western blot//Reporter assay	Functional MTI
hsa-miR-16-5p	9.52763	Down	MIRT003890	Homo sapiens	VEGFA	7422	Homo sapiens	Luciferase reporter assay//qRT-PCR//Western blot	Functional MTI
hsa-miR-16-5p	9.52763	Down	MIRT054284	Homo sapiens	YAP1	10413	Homo sapiens	Flow//Luciferase reporter assay//qRT-PCR//Western blot	Functional MTI
hsa-miR-16-5p	9.52763	Down	MIRT438738	Homo sapiens	WNT4	54361	Homo sapiens	qRT-PCR//Western blot//YFP expression	Functional MTI
hsa-miR-16-5p	9.52763	Down	MIRT001478	Homo sapiens	ARL2	402	Homo sapiens	Luciferase reporter assay//qRT-PCR//Western blot//Reporter assay;Microarray;Other	Functional MTI
hsa-miR-16-5p	9.52763	Down	MIRT000939	Homo sapiens	CDK6	1021	Homo sapiens	qRT-PCR//flow//Luciferase reporter assay//Western blot	Functional MTI
hsa-miR-16-5p	9.52763	Down	MIRT265077	Homo sapiens	CHEK1	1111	Homo sapiens	Luciferase reporter assay//Western blot	Functional MTI
hsa-miR-16-5p	9.52763	Down	MIRT003890	Homo sapiens	VEGFA	7422	Homo sapiens	Luciferase reporter assay//Western blot	Functional MTI
hsa-miR-16-5p	9.52763	Down	MIRT001225	Homo sapiens	CCND1	595	Homo sapiens	qRT-PCR//flow//Western blot//Luciferase reporter assay	Functional MTI
hsa-miR-16-5p	9.52763	Down	MIRT000266	Homo sapiens	BMI1	648	Homo sapiens	Luciferase reporter assay//Western blot	Functional MTI
hsa-miR-16-5p	9.52763	Down	MIRT733916	Homo sapiens	METTL13	51603	Homo sapiens	Luciferase reporter assay//qRT-PCR//Western blot	Functional MTI
hsa-miR-16-5p	9.52763	Down	MIRT732050	Homo sapiens	BACE1	23621	Homo sapiens	ELISA//Immunoprecipitaion//Luciferase reporter assay//qRT-PCR//Western blot	Functional MTI
hsa-miR-16-5p	9.52763	Down	MIRT006534	Homo sapiens	ZYX	7791	Homo sapiens	Luciferase reporter assay//qRT-PCR//Western blot	Functional MTI
hsa-miR-16-5p	9.52763	Down	MIRT000940	Homo sapiens	CCND3	896	Homo sapiens	qRT-PCR//flow//Luciferase reporter assay//Western blot	Functional MTI
hsa-miR-16-5p	9.52763	Down	MIRT031441	Homo sapiens	RPS6KB1	6198	Homo sapiens	Luciferase reporter assay//qRT-PCR	Functional MTI
hsa-miR-16-5p	9.52763	Down	MIRT733537	Homo sapiens	HGF	3082	Homo sapiens	Luciferase reporter assay//qRT-PCR//Western blot	Functional MTI
hsa-miR-16-5p	9.52763	Down	MIRT003890	Homo sapiens	VEGFA	7422	Homo sapiens	ELISA//Luciferase reporter assay	Functional MTI
hsa-miR-16-5p	9.52763	Down	MIRT001226	Homo sapiens	CCNE1	898	Homo sapiens	Luciferase reporter assay	Functional MTI
hsa-miR-16-5p	9.52763	Down	MIRT003890	Homo sapiens	VEGFA	7422	Homo sapiens	Luciferase reporter assay	Functional MTI
hsa-miR-16-5p	9.52763	Down	MIRT265077	Homo sapiens	CHEK1	1111	Homo sapiens	Luciferase reporter assay//qRT-PCR//Western blot	Functional MTI
hsa-miR-16-5p	9.52763	Down	MIRT001800	Homo sapiens	BCL2	596	Homo sapiens	Luciferase reporter assay//qRT-PCR//Western blot	Functional MTI
hsa-miR-16-5p	9.52763	Down	MIRT006870	Homo sapiens	PIM1	5292	Homo sapiens	Luciferase reporter assay	Functional MTI
hsa-miR-16-5p	9.52763	Down	MIRT437349	Homo sapiens	RICTOR	253260	Homo sapiens	Luciferase reporter assay	Functional MTI
hsa-miR-16-5p	9.52763	Down	MIRT001800	Homo sapiens	BCL2	596	Homo sapiens	Luciferase reporter assay	Functional MTI
hsa-miR-16-5p	9.52763	Down	MIRT732142	Homo sapiens	OPRM1	4988	Homo sapiens	Luciferase reporter assay//qRT-PCR//Western blot	Functional MTI
hsa-miR-16-5p	9.52763	Down	MIRT004470	Homo sapiens	TPPP3	51673	Homo sapiens	Luciferase reporter assay//Reporter assay;Other	Functional MTI
hsa-miR-16-5p	9.52763	Down	MIRT053620	Homo sapiens	SLC6A4	6532	Homo sapiens	qRT-PCR//Western blot	Functional MTI
hsa-miR-16-5p	9.52763	Down	MIRT001426	Homo sapiens	PTGS2	5743	Homo sapiens	Luciferase reporter assay	Functional MTI
hsa-miR-16-5p	9.52763	Down	MIRT001226	Homo sapiens	CCNE1	898	Homo sapiens	Western blot	Functional MTI
hsa-miR-16-5p	9.52763	Down	MIRT006651	Homo sapiens	NCOR2	9612	Homo sapiens	Luciferase reporter assay	Functional MTI
hsa-miR-16-5p	9.52763	Down	MIRT001225	Homo sapiens	CCND1	595	Homo sapiens	Luciferase reporter assay	Functional MTI
hsa-miR-16-5p	9.52763	Down	MIRT001226	Homo sapiens	CCNE1	898	Homo sapiens	qRT-PCR//flow//Luciferase reporter assay//Western blot	Functional MTI
hsa-miR-16-5p	9.52763	Down	MIRT001800	Homo sapiens	BCL2	596	Homo sapiens	Western blot	Functional MTI
hsa-miR-16-5p	9.52763	Down	MIRT054896	Homo sapiens	SOX5	6660	Homo sapiens	Luciferase reporter assay//Western blot	Functional MTI
hsa-miR-16-5p	9.52763	Down	MIRT053089	Homo sapiens	RAF1	5894	Homo sapiens	Luciferase reporter assay//Western blot	Functional MTI
hsa-miR-16-5p	9.52763	Down	MIRT053088	Homo sapiens	IGF1R	3480	Homo sapiens	Luciferase reporter assay//qRT-PCR//Western blot	Functional MTI
hsa-miR-16-5p	9.52763	Down	MIRT000536	Homo sapiens	ACVR2A	92	Homo sapiens	Luciferase reporter assay//Western blot	Functional MTI
hsa-miR-16-5p	9.52763	Down	MIRT005554	Homo sapiens	CHUK	1147	Homo sapiens	Luciferase reporter assay//qRT-PCR//Western blot	Functional MTI
hsa-miR-16-5p	9.52763	Down	MIRT031373	Homo sapiens	RECK	8434	Homo sapiens	Luciferase reporter assay//qRT-PCR//Western blot	Functional MTI
hsa-miR-16-5p	9.52763	Down	MIRT053090	Homo sapiens	KRAS	3845	Homo sapiens	Luciferase reporter assay//Western blot	Functional MTI
hsa-miR-16-5p	9.52763	Down	MIRT031485	Homo sapiens	MTOR	2475	Homo sapiens	Luciferase reporter assay	Functional MTI
hsa-miR-16-5p	9.52763	Down	MIRT005764	Homo sapiens	TP53	7157	Homo sapiens	Immunoblot//Luciferase reporter assay	Functional MTI
hsa-miR-16-5p	9.52763	Down	MIRT007301	Homo sapiens	UNG	7374	Homo sapiens	Luciferase reporter assay	Functional MTI
hsa-miR-16-5p	9.52763	Down	MIRT001425	Homo sapiens	PURA	5813	Homo sapiens	Luciferase reporter assay	Functional MTI
hsa-miR-16-5p	9.52763	Down	MIRT003890	Homo sapiens	VEGFA	7422	Homo sapiens	Luciferase reporter assay//qRT-PCR//Western blot	Functional MTI
hsa-miR-16-5p	9.52763	Down	MIRT001800	Homo sapiens	BCL2	596	Homo sapiens	Western blot	Functional MTI
hsa-miR-16-5p	9.52763	Down	MIRT001225	Homo sapiens	CCND1	595	Homo sapiens	qRT-PCR//Luciferase reporter assay//Western blot	Functional MTI
hsa-miR-16-5p	9.52763	Down	MIRT437463	Homo sapiens	BDNF	627	Homo sapiens	Luciferase reporter assay//qRT-PCR//Western blot	Functional MTI
hsa-miR-16-5p	9.52763	Down	MIRT001800	Homo sapiens	BCL2	596	Homo sapiens	Western blot	Functional MTI
hsa-miR-16-5p	9.52763	Down	MIRT732755	Homo sapiens	IL12B	3593	Homo sapiens	Luciferase reporter assay//qRT-PCR	Functional MTI
hsa-miR-16-5p	9.52763	Down	MIRT734797	Homo sapiens	UCA1	652995	Homo sapiens	Luciferase reporter assay//qRT-PCR//Western blot	Functional MTI
hsa-miR-16-5p	9.52763	Down	MIRT001800	Homo sapiens	BCL2	596	Homo sapiens	Luciferase reporter assay	Functional MTI
hsa-miR-16-5p	9.52763	Down	MIRT734798	Homo sapiens	GLS2	27165	Homo sapiens	Luciferase reporter assay//qRT-PCR//Western blot	Functional MTI
hsa-miR-16-5p	9.52763	Down	MIRT735443	Homo sapiens	CLDN2	9075	Homo sapiens	Western blot	Functional MTI
hsa-miR-16-5p	9.52763	Down	MIRT003890	Homo sapiens	VEGFA	7422	Homo sapiens	Luciferase reporter assay	Functional MTI
hsa-miR-16-5p	9.52763	Down	MIRT001226	Homo sapiens	CCNE1	898	Homo sapiens	qRT-PCR//Luciferase reporter assay//Western blot	Functional MTI
hsa-miR-16-5p	9.52763	Down	MIRT001468	Homo sapiens	FGF2	2247	Homo sapiens	Immunofluorescence//Luciferase reporter assay//qRT-PCR//Western blot//mice xenograft	Functional MTI
hsa-miR-16-5p	9.52763	Down	MIRT001800	Homo sapiens	BCL2	596	Homo sapiens	Luciferase reporter assay//Western blot	Functional MTI
hsa-miR-16-5p	9.52763	Down	MIRT001800	Homo sapiens	BCL2	596	Homo sapiens	Immunohistochemistry//Microarray//Western blot	Functional MTI
hsa-miR-16-5p	9.52763	Down	MIRT003430	Homo sapiens	WNT3A	89780	Homo sapiens	Luciferase reporter assay	Functional MTI
hsa-miR-16-5p	9.52763	Down	MIRT005360	Homo sapiens	PPM1D	8493	Homo sapiens	Northern blot//qRT-PCR//Western blot//Immunoblot//Luciferase reporter assay	Functional MTI
hsa-miR-16-5p	9.52763	Down	MIRT054909	Homo sapiens	BIRC5	332	Homo sapiens	Immunoblot//Luciferase reporter assay//qRT-PCR	Functional MTI
hsa-miR-16-5p	9.52763	Down	MIRT001800	Homo sapiens	BCL2	596	Homo sapiens	Microarray//qRT-PCR//Western blot	Functional MTI
hsa-miR-16-5p	9.52763	Down	MIRT052901	Homo sapiens	SOX6	55553	Homo sapiens	Luciferase reporter assay//qRT-PCR//Western blot	Functional MTI
hsa-miR-16-5p	9.52763	Down	MIRT003328	Homo sapiens	BRCA1	672	Homo sapiens	Luciferase reporter assay	Functional MTI
hsa-miR-16-5p	9.52763	Down	MIRT031838	Homo sapiens	APP	351	Homo sapiens	ELISA//Immunoprecipitaion//Luciferase reporter assay//qRT-PCR//Western blot	Functional MTI
hsa-miR-16-5p	9.52763	Down	MIRT001225	Homo sapiens	CCND1	595	Homo sapiens	Western blot//Luciferase reporter assay	Functional MTI
hsa-miR-16-5p	9.52763	Down	MIRT006751	Homo sapiens	AXIN2	8313	Homo sapiens	Luciferase reporter assay	Functional MTI
hsa-miR-16-5p	9.52763	Down	MIRT005086	Homo sapiens	CAPRIN1	4076	Homo sapiens	Luciferase reporter assay//qRT-PCR//Western blot	Functional MTI
hsa-miR-16-5p	9.52763	Down	MIRT001226	Homo sapiens	CCNE1	898	Homo sapiens	Luciferase reporter assay//qRT-PCR//Western blot	Functional MTI
hsa-miR-16-5p	9.52763	Down	MIRT032053	Homo sapiens	CDS2	8760	Homo sapiens	Luciferase reporter assay//Western blot//Microarray//qRT-PCR	Functional MTI
hsa-miR-16-5p	9.52763	Down	MIRT733031	Homo sapiens	ADORA2A	135	Homo sapiens	Luciferase reporter assay//qRT-PCR//Western blot	Functional MTI
hsa-miR-16-5p	9.52763	Down	MIRT001225	Homo sapiens	CCND1	595	Homo sapiens	Western blot	Functional MTI
hsa-miR-16-5p	9.52763	Down	MIRT004382	Homo sapiens	CADM1	23705	Homo sapiens	Reporter assay//qRT-PCR	Functional MTI
hsa-miR-16-5p	9.52763	Down	MIRT001800	Homo sapiens	BCL2	596	Homo sapiens	Western blot	Functional MTI
hsa-miR-16-5p	9.52763	Down	MIRT001800	Homo sapiens	BCL2	596	Homo sapiens	Luciferase reporter assay//qRT-PCR//Western blot	Functional MTI
hsa-miR-16-5p	9.52763	Down	MIRT031934	Homo sapiens	WEE1	7465	Homo sapiens	Luciferase reporter assay//qRT-PCR//Western blot	Functional MTI
hsa-miR-16-5p	9.52763	Down	MIRT732051	Homo sapiens	NCSTN	23385	Homo sapiens	ELISA//Immunoprecipitaion//Luciferase reporter assay//qRT-PCR//Western blot	Functional MTI
hsa-miR-16-5p	9.52763	Down	MIRT003431	Homo sapiens	CCND2	894	Homo sapiens	qRT-PCR//Western blot	Functional MTI
hsa-miR-16-5p	9.52763	Down	MIRT000270	Homo sapiens	HMGA1	3159	Homo sapiens	Luciferase reporter assay//qRT-PCR//Western blot	Functional MTI
hsa-miR-16-5p	9.52763	Down	MIRT000270	Homo sapiens	HMGA1	3159	Homo sapiens	Luciferase reporter assay//qRT-PCR//Western blot	Functional MTI
hsa-miR-16-5p	9.52763	Down	MIRT031934	Homo sapiens	WEE1	7465	Homo sapiens	Luciferase reporter assay//Western blot	Functional MTI
hsa-miR-16-5p	9.52763	Down	MIRT001800	Homo sapiens	BCL2	596	Homo sapiens	Immunoprecipitaion//qRT-PCR//Immunoblot//Western blot	Functional MTI
hsa-miR-16-5p	9.52763	Down	MIRT031524	Homo sapiens	PRDM4	11108	Homo sapiens	Luciferase reporter assay//Western blot//Microarray//qRT-PCR	Functional MTI
hsa-miR-16-5p	9.52763	Down	MIRT000266	Homo sapiens	BMI1	648	Homo sapiens	GFP reporter assay//Western blot	Functional MTI
hsa-miR-16-5p	9.52763	Down	MIRT001225	Homo sapiens	CCND1	595	Homo sapiens	Luciferase reporter assay	Functional MTI
hsa-miR-16-5p	9.52763	Down	MIRT031639	Homo sapiens	MAP7	9053	Homo sapiens	Luciferase reporter assay//Western blot//Microarray//qRT-PCR	Functional MTI
hsa-miR-16-5p	9.52763	Down	MIRT006912	Homo sapiens	IFNG	3458	Homo sapiens	Luciferase reporter assay//qRT-PCR	Functional MTI
hsa-miR-16-5p	9.52763	Down	MIRT003329	Homo sapiens	AKT3	10000	Homo sapiens	Luciferase reporter assay	Functional MTI
hsa-miR-16-5p	9.52763	Down	MIRT000266	Homo sapiens	BMI1	648	Homo sapiens	Luciferase reporter assay//Western blot	Functional MTI
hsa-miR-181a-5p	14.6359	Down	MIRT438857	Homo sapiens	MAPK1	5594	Homo sapiens	Luciferase reporter assay//qRT-PCR//Western blot	Functional MTI
hsa-miR-181a-5p	14.6359	Down	MIRT731765	Homo sapiens	MEG3	55384	Homo sapiens	Luciferase reporter assay//qRT-PCR//Western blot	Functional MTI
hsa-miR-181a-5p	14.6359	Down	MIRT731063	Homo sapiens	CTDSPL	10217	Homo sapiens	qRT-PCR//Luciferase reporter assay//Western blot	Functional MTI
hsa-miR-181a-5p	14.6359	Down	MIRT438857	Homo sapiens	MAPK1	5594	Homo sapiens	Luciferase reporter assay//Microarray//qRT-PCR//Western blot	Functional MTI
hsa-miR-181a-5p	14.6359	Down	MIRT732079	Homo sapiens	PTEN	5728	Homo sapiens	Luciferase reporter assay//Western blot	Functional MTI
hsa-miR-181a-5p	14.6359	Down	MIRT733283	Homo sapiens	BAX	581	Homo sapiens	Luciferase reporter assay//Western blot	Functional MTI
hsa-miR-181a-5p	14.6359	Down	MIRT003630	Homo sapiens	PROX1	5629	Homo sapiens	Luciferase reporter assay//qRT-PCR//Western blot	Functional MTI
hsa-miR-181a-5p	14.6359	Down	MIRT025042	Homo sapiens	RASSF6	166824	Homo sapiens	Luciferase reporter assay//qRT-PCR//Western blot	Functional MTI
hsa-miR-181a-5p	14.6359	Down	MIRT006395	Homo sapiens	PRAP1	118471	Homo sapiens	Luciferase reporter assay	Functional MTI
hsa-miR-181a-5p	14.6359	Down	MIRT733757	Homo sapiens	INPP4B	8821	Homo sapiens	Luciferase reporter assay//qRT-PCR//Western blot	Functional MTI
hsa-miR-181a-5p	14.6359	Down	MIRT732079	Homo sapiens	PTEN	5728	Homo sapiens	Western blot	Functional MTI
hsa-miR-181a-5p	14.6359	Down	MIRT734848	Homo sapiens	CEBPA	1050	Homo sapiens	Luciferase reporter assay	Functional MTI
hsa-miR-181a-5p	14.6359	Down	MIRT006483	Homo sapiens	DUSP5	1847	Homo sapiens	Luciferase reporter assay//Western blot	Functional MTI
hsa-miR-181a-5p	14.6359	Down	MIRT731887	Homo sapiens	GPD1L	23171	Homo sapiens	Luciferase reporter assay//qRT-PCR//Western blot	Functional MTI
hsa-miR-181a-5p	14.6359	Down	MIRT006949	Homo sapiens	MCL1	4170	Homo sapiens	Luciferase reporter assay	Functional MTI
hsa-miR-181a-5p	14.6359	Down	MIRT053663	Homo sapiens	TGFBR1	7046	Homo sapiens	Luciferase reporter assay//qRT-PCR//Western blot	Functional MTI
hsa-miR-181a-5p	14.6359	Down	MIRT733411	Homo sapiens	RASSF1	11186	Homo sapiens	Luciferase reporter assay//qRT-PCR	Functional MTI
hsa-miR-181a-5p	14.6359	Down	MIRT000698	Homo sapiens	PLAG1	5324	Homo sapiens	Western blot//Luciferase reporter assay//Microarray	Functional MTI
hsa-miR-181a-5p	14.6359	Down	MIRT732079	Homo sapiens	PTEN	5728	Homo sapiens	Luciferase reporter assay//qRT-PCR//Western blot	Functional MTI
hsa-miR-181a-5p	14.6359	Down	MIRT438509	Homo sapiens	TWIST1	7291	Homo sapiens	Luciferase reporter assay	Functional MTI
hsa-miR-181a-5p	14.6359	Down	MIRT437969	Homo sapiens	IFNG	3458	Homo sapiens	qRT-PCR//Luciferase reporter assay//Western blot	Functional MTI
hsa-miR-181a-5p	14.6359	Down	MIRT733054	Homo sapiens	CDKN1A	1026	Homo sapiens	qRT-PCR//Western blot	Functional MTI
hsa-miR-181a-5p	14.6359	Down	MIRT005576	Homo sapiens	ATM	472	Homo sapiens	Luciferase reporter assay//Western blot	Functional MTI
hsa-miR-181a-5p	14.6359	Down	MIRT733917	Homo sapiens	TCF4	6925	Homo sapiens	Luciferase reporter assay//Western blot	Functional MTI
hsa-miR-181a-5p	14.6359	Down	MIRT005577	Homo sapiens	HIPK2	28996	Homo sapiens	Immunoblot//Luciferase reporter assay//qRT-PCR	Functional MTI
hsa-miR-181a-5p	14.6359	Down	MIRT006950	Homo sapiens	XIAP	331	Homo sapiens	Luciferase reporter assay	Functional MTI
hsa-miR-181a-5p	14.6359	Down	MIRT006484	Homo sapiens	PTPN22	26191	Homo sapiens	Luciferase reporter assay//Western blot	Functional MTI
hsa-miR-181a-5p	14.6359	Down	MIRT005576	Homo sapiens	ATM	472	Homo sapiens	Flow//Luciferase reporter assay//qRT-PCR//Western blot	Functional MTI
hsa-miR-181a-5p	14.6359	Down	MIRT003501	Homo sapiens	BCL2	596	Homo sapiens	Luciferase reporter assay	Functional MTI
hsa-miR-181a-5p	14.6359	Down	MIRT006213	Homo sapiens	SIRT1	23411	Homo sapiens	Luciferase reporter assay	Functional MTI
hsa-miR-181a-5p	14.6359	Down	MIRT003630	Homo sapiens	PROX1	5629	Homo sapiens	Luciferase reporter assay//qRT-PCR//Western blot	Functional MTI
hsa-miR-181a-5p	14.6359	Down	MIRT053039	Homo sapiens	COL16A1	1307	Homo sapiens	Luciferase reporter assay//qRT-PCR//Western blot	Functional MTI
hsa-miR-181a-5p	14.6359	Down	MIRT005576	Homo sapiens	ATM	472	Homo sapiens	Immunoblot//Luciferase reporter assay//qRT-PCR	Functional MTI
hsa-miR-181a-5p	14.6359	Down	MIRT053662	Homo sapiens	TGFBRAP1	9392	Homo sapiens	Luciferase reporter assay//qRT-PCR//Western blot	Functional MTI
hsa-miR-181a-5p	14.6359	Down	MIRT052992	Homo sapiens	TIMP1	7076	Homo sapiens	Luciferase reporter assay//qRT-PCR//Western blot	Functional MTI
hsa-miR-181a-5p	14.6359	Down	MIRT731852	Homo sapiens	PHLPP2	23035	Homo sapiens	Luciferase reporter assay//qRT-PCR//Western blot	Functional MTI
hsa-miR-181a-5p	14.6359	Down	MIRT731852	Homo sapiens	PHLPP2	23035	Homo sapiens	Luciferase reporter assay//Microarray//qRT-PCR//Western blot	Functional MTI
hsa-miR-181a-5p	14.6359	Down	MIRT052993	Homo sapiens	PGR	5241	Homo sapiens	Luciferase reporter assay//qRT-PCR//Western blot	Functional MTI
hsa-miR-181a-5p	14.6359	Down	MIRT005544	Homo sapiens	ZNF763	284390	Homo sapiens	Luciferase reporter assay//Microarray//Western blot	Functional MTI
hsa-miR-181a-5p	14.6359	Down	MIRT004554	Homo sapiens	CDKN1B	1027	Homo sapiens	qRT-PCR//Western blot	Functional MTI
hsa-miR-181a-5p	14.6359	Down	MIRT733411	Homo sapiens	RASSF1	11186	Homo sapiens	Luciferase reporter assay//qRT-PCR//Western blot	Functional MTI
hsa-miR-181a-5p	14.6359	Down	MIRT053197	Homo sapiens	ATG5	9474	Homo sapiens	qRT-PCR//Western blot	Functional MTI
hsa-miR-181a-5p	14.6359	Down	MIRT005880	Homo sapiens	HRAS	3265	Homo sapiens	Luciferase reporter assay//qRT-PCR//Western blot//Reporter assay	Functional MTI
hsa-miR-181a-5p	14.6359	Down	MIRT000243	Homo sapiens	NLK	51701	Homo sapiens	Luciferase reporter assay	Functional MTI
hsa-miR-181a-5p	14.6359	Down	MIRT438437	Homo sapiens	WIF1	11197	Homo sapiens	Luciferase reporter assay//Western blot	Functional MTI
hsa-miR-181a-5p	14.6359	Down	MIRT000245	Homo sapiens	CDX2	1045	Homo sapiens	Luciferase reporter assay	Functional MTI
hsa-miR-181a-5p	14.6359	Down	MIRT734362	Homo sapiens	PRKN	5071	Homo sapiens	Luciferase reporter assay//qRT-PCR//Western blot	Functional MTI
hsa-miR-181a-5p	14.6359	Down	MIRT004327	Homo sapiens	KAT2B	8850	Homo sapiens	Western blot//Luciferase reporter assay	Functional MTI
hsa-miR-181a-5p	14.6359	Down	MIRT006939	Homo sapiens	KLF6	1316	Homo sapiens	Luciferase reporter assay	Functional MTI
hsa-miR-181a-5p	14.6359	Down	MIRT003501	Homo sapiens	BCL2	596	Homo sapiens	Luciferase reporter assay//qRT-PCR//Western blot	Functional MTI
hsa-miR-181a-5p	14.6359	Down	MIRT054422	Homo sapiens	E2F5	1875	Homo sapiens	Immunohistochemistry//Luciferase reporter assay//qRT-PCR//Western blot	Functional MTI
hsa-miR-181a-5p	14.6359	Down	MIRT005576	Homo sapiens	ATM	472	Homo sapiens	Luciferase reporter assay//qRT-PCR//Western blot	Functional MTI
hsa-miR-181a-5p	14.6359	Down	MIRT054562	Homo sapiens	RAP1B	5908	Homo sapiens	Immunofluorescence//Luciferase reporter assay//qRT-PCR//Western blot	Functional MTI
hsa-miR-181a-5p	14.6359	Down	MIRT734574	Homo sapiens	NRAS	4893	Homo sapiens	Luciferase reporter assay//qRT-PCR//Western blot	Functional MTI
hsa-miR-181a-5p	14.6359	Down	MIRT006851	Homo sapiens	FOS	2353	Homo sapiens	Luciferase reporter assay	Functional MTI
hsa-miR-181a-5p	14.6359	Down	MIRT733411	Homo sapiens	RASSF1	11186	Homo sapiens	Luciferase reporter assay//Western blot	Functional MTI
hsa-miR-181a-5p	14.6359	Down	MIRT053197	Homo sapiens	ATG5	9474	Homo sapiens	Immunoblot//Luciferase reporter assay//qRT-PCR	Functional MTI
hsa-miR-181a-5p	14.6359	Down	MIRT006213	Homo sapiens	SIRT1	23411	Homo sapiens	GFP reporter assay	Functional MTI
hsa-miR-181a-5p	14.6359	Down	MIRT734590	Homo sapiens	RUNX1	861	Homo sapiens	Luciferase reporter assay	Functional MTI
hsa-miR-181a-5p	14.6359	Down	MIRT035538	Homo sapiens	NOTCH1	4851	Homo sapiens	Luciferase reporter assay//Western blot	Functional MTI
hsa-miR-181a-5p	14.6359	Down	MIRT052976	Homo sapiens	PBX3	5090	Homo sapiens	Luciferase reporter assay//qRT-PCR//Western blot	Functional MTI
hsa-miR-181a-5p	14.6359	Down	MIRT006939	Homo sapiens	KLF6	1316	Homo sapiens	Luciferase reporter assay//qRT-PCR//Western blot	Functional MTI
hsa-miR-181a-5p	14.6359	Down	MIRT003501	Homo sapiens	BCL2	596	Homo sapiens	Immunoblot//qRT-PCR//Western blot	Functional MTI
hsa-miR-181a-5p	14.6359	Down	MIRT437942	Homo sapiens	RGS5	8490	Homo sapiens	ChIP-seq//qRT-PCR//Luciferase reporter assay	Functional MTI
hsa-miR-181a-5p	14.6359	Down	MIRT004554	Homo sapiens	CDKN1B	1027	Homo sapiens	Luciferase reporter assay//Western blot//Reporter assay;Western blot;qRT-PCR	Functional MTI
hsa-miR-181a-5p	14.6359	Down	MIRT006482	Homo sapiens	PTPN11	5781	Homo sapiens	Luciferase reporter assay//Western blot	Functional MTI
hsa-miR-181a-5p	14.6359	Down	MIRT731403	Homo sapiens	TUSC3	7991	Homo sapiens	Luciferase reporter assay//Western blot	Functional MTI
hsa-miR-181a-5p	14.6359	Down	MIRT053196	Homo sapiens	PPP3CA	5530	Homo sapiens	Luciferase reporter assay	Functional MTI
hsa-miR-181a-5p	14.6359	Down	MIRT438216	Homo sapiens	AHR	196	Homo sapiens	qRT-PCR//Western blot	Functional MTI
hsa-miR-181a-5p	14.6359	Down	MIRT438217	Homo sapiens	STAT3	6774	Homo sapiens	qRT-PCR//Western blot	Functional MTI
hsa-miR-181a-5p	14.6359	Down	MIRT006166	Homo sapiens	RNF2	6045	Homo sapiens	Luciferase reporter assay//Microarray//qRT-PCR//Western blot	Functional MTI
hsa-miR-181a-5p	14.6359	Down	MIRT006213	Homo sapiens	SIRT1	23411	Homo sapiens	Immunoblot//Luciferase reporter assay//qRT-PCR	Functional MTI
hsa-miR-181a-5p	14.6359	Down	MIRT438437	Homo sapiens	WIF1	11197	Homo sapiens	Immunofluorescence//Immunohistochemistry//In situ hybridization//Luciferase reporter assay//Microarray//qRT-PCR//Western blot	Functional MTI
hsa-miR-181a-5p	14.6359	Down	MIRT733915	Homo sapiens	CTNNB1	1499	Homo sapiens	Luciferase reporter assay//Western blot	Functional MTI
hsa-miR-181a-5p	14.6359	Down	MIRT006871	Homo sapiens	MTMR3	8897	Homo sapiens	qRT-PCR//Western blot	Functional MTI
hsa-miR-181a-5p	14.6359	Down	MIRT437924	Homo sapiens	TERT	7015	Homo sapiens	GFP reporter assay//Luciferase reporter assay//qRT-PCR	Functional MTI
hsa-miR-181a-5p	14.6359	Down	MIRT437399	Homo sapiens	ABCG2	9429	Homo sapiens	Luciferase reporter assay//Microarray//qRT-PCR//Western blot	Functional MTI
hsa-miR-181a-5p	14.6359	Down	MIRT163342	Homo sapiens	PRKCD	5580	Homo sapiens	Flow//Luciferase reporter assay//Microarray//qRT-PCR//Western blot	Functional MTI
hsa-miR-181a-5p	14.6359	Down	MIRT734446	Homo sapiens	EGR1	1958	Homo sapiens	Luciferase reporter assay//qRT-PCR//Western blot	Functional MTI
hsa-miR-181a-5p	14.6359	Down	MIRT007058	Homo sapiens	GPR78	27201	Homo sapiens	Luciferase reporter assay	Functional MTI
hsa-miR-181a-5p	14.6359	Down	MIRT005767	Homo sapiens	BCL2L11	10018	Homo sapiens	Luciferase reporter assay	Functional MTI
hsa-miR-181a-5p	14.6359	Down	MIRT006481	Homo sapiens	DUSP6	1848	Homo sapiens	Luciferase reporter assay//Western blot	Functional MTI
hsa-miR-181a-5p	14.6359	Down	MIRT003501	Homo sapiens	BCL2	596	Homo sapiens	Luciferase reporter assay//qRT-PCR//Western blot//Reporter assay;Western blot;Other	Functional MTI
hsa-miR-181a-5p	14.6359	Down	MIRT006194	Homo sapiens	RALA	5898	Homo sapiens	Flow//Luciferase reporter assay//Microarray//qRT-PCR//Western blot	Functional MTI
hsa-miR-181a-5p	14.6359	Down	MIRT025201	Homo sapiens	KRAS	3845	Homo sapiens	Luciferase reporter assay//qRT-PCR//Western blot	Functional MTI
hsa-miR-181a-5p	14.6359	Down	MIRT006871	Homo sapiens	MTMR3	8897	Homo sapiens	Luciferase reporter assay	Functional MTI
hsa-miR-181a-5p	14.6359	Down	MIRT163342	Homo sapiens	PRKCD	5580	Homo sapiens	qRT-PCR//Luciferase reporter assay//Western blot	Functional MTI
hsa-miR-181a-5p	14.6359	Down	MIRT003501	Homo sapiens	BCL2	596	Homo sapiens	Luciferase reporter assay//qRT-PCR//Western blot	Functional MTI
hsa-miR-181a-5p	14.6359	Down	MIRT163342	Homo sapiens	PRKCD	5580	Homo sapiens	Luciferase reporter assay	Functional MTI
hsa-miR-181a-5p	14.6359	Down	MIRT005575	Homo sapiens	DDIT4	54541	Homo sapiens	Immunoblot//Luciferase reporter assay//qRT-PCR	Functional MTI
hsa-miR-181a-5p	14.6359	Down	MIRT006939	Homo sapiens	KLF6	1316	Homo sapiens	Luciferase reporter assay//qRT-PCR//Western blot	Functional MTI
hsa-miR-181a-5p	14.6359	Down	MIRT000244	Homo sapiens	GATA6	2627	Homo sapiens	Luciferase reporter assay	Functional MTI
hsa-miR-181a-5p	14.6359	Down	MIRT005767	Homo sapiens	BCL2L11	10018	Homo sapiens	Luciferase reporter assay//qRT-PCR//Western blot	Functional MTI
hsa-miR-181a-5p	14.6359	Down	MIRT003501	Homo sapiens	BCL2	596	Homo sapiens	Luciferase reporter assay//qRT-PCR//Western blot	Functional MTI
hsa-miR-181a-5p	14.6359	Down	MIRT025201	Homo sapiens	KRAS	3845	Homo sapiens	Luciferase reporter assay//qRT-PCR//Western blot	Functional MTI
hsa-miR-181a-5p	14.6359	Down	MIRT735198	Homo sapiens	SAMHD1	25939	Homo sapiens	Flow//Luciferase reporter assay//qRT-PCR//Western blot	Functional MTI
hsa-miR-181a-5p	14.6359	Down	MIRT025120	Homo sapiens	MAP2K1	5604	Homo sapiens	Luciferase reporter assay//Microarray//qRT-PCR//Western blot	Functional MTI
hsa-miR-181a-5p	14.6359	Down	MIRT003501	Homo sapiens	BCL2	596	Homo sapiens	Luciferase reporter assay	Functional MTI
hsa-miR-181a-5p	14.6359	Down	MIRT726747	Homo sapiens	RGS16	6004	Homo sapiens	Luciferase reporter assay//qRT-PCR//Western blot	Functional MTI
hsa-miR-181a-5p	14.6359	Down	MIRT025200	Homo sapiens	DDX3X	1654	Homo sapiens	Luciferase reporter assay//qRT-PCR//Western blot	Functional MTI
hsa-miR-181a-5p	14.6359	Down	MIRT003501	Homo sapiens	BCL2	596	Homo sapiens	Immunoblot//Luciferase reporter assay//qRT-PCR//Western blot	Functional MTI
hsa-miR-181b-5p	12.9258	Down	MIRT005595	Homo sapiens	CYLD	1540	Homo sapiens	Luciferase reporter assay//qRT-PCR	Functional MTI
hsa-miR-181b-5p	12.9258	Down	MIRT007239	Homo sapiens	IGF1R	3480	Homo sapiens	Luciferase reporter assay	Functional MTI
hsa-miR-181b-5p	12.9258	Down	MIRT437420	Homo sapiens	FOS	2353	Homo sapiens	Immunohistochemistry//In situ hybridization//Luciferase reporter assay//Microarray//qRT-PCR//Western blot	Functional MTI
hsa-miR-181b-5p	12.9258	Down	MIRT437774	Homo sapiens	NFIA	4774	Homo sapiens	Flow//Western blot	Functional MTI
hsa-miR-181b-5p	12.9258	Down	MIRT006232	Homo sapiens	TMED7	51014	Homo sapiens	Luciferase reporter assay//qRT-PCR//Western blot	Functional MTI
hsa-miR-181b-5p	12.9258	Down	MIRT731766	Homo sapiens	MEG3	55384	Homo sapiens	Luciferase reporter assay//qRT-PCR//Western blot	Functional MTI
hsa-miR-181b-5p	12.9258	Down	MIRT733595	Homo sapiens	HMGB1	3146	Homo sapiens	Luciferase reporter assay//qRT-PCR//Western blot	Functional MTI
hsa-miR-181b-5p	12.9258	Down	MIRT052975	Homo sapiens	PBX3	5090	Homo sapiens	Luciferase reporter assay//qRT-PCR//Western blot	Functional MTI
hsa-miR-181b-5p	12.9258	Down	MIRT000637	Homo sapiens	TIMP3	7078	Homo sapiens	Immunohistochemistry//In situ hybridization//qRT-PCR//Western blot	Functional MTI
hsa-miR-181b-5p	12.9258	Down	MIRT004328	Homo sapiens	KAT2B	8850	Homo sapiens	Western blot//Luciferase reporter assay	Functional MTI
hsa-miR-181b-5p	12.9258	Down	MIRT733412	Homo sapiens	RASSF1	11186	Homo sapiens	Luciferase reporter assay//Western blot	Functional MTI
hsa-miR-181b-5p	12.9258	Down	MIRT731659	Homo sapiens	HK2	3099	Homo sapiens	Luciferase reporter assay//qRT-PCR//Western blot	Functional MTI
hsa-miR-181b-5p	12.9258	Down	MIRT733675	Homo sapiens	CARD10	29775	Homo sapiens	Immunoprecipitaion//Luciferase reporter assay//qRT-PCR//Western blot	Functional MTI
hsa-miR-181b-5p	12.9258	Down	MIRT733412	Homo sapiens	RASSF1	11186	Homo sapiens	Luciferase reporter assay//qRT-PCR//Western blot	Functional MTI
hsa-miR-181b-5p	12.9258	Down	MIRT006952	Homo sapiens	MCL1	4170	Homo sapiens	Luciferase reporter assay	Functional MTI
hsa-miR-181b-5p	12.9258	Down	MIRT003035	Homo sapiens	GRIA2	2891	Homo sapiens	Luciferase assay/RT-PCR//Reporter assay;Other	Functional MTI
hsa-miR-181b-5p	12.9258	Down	MIRT000637	Homo sapiens	TIMP3	7078	Homo sapiens	Northern blot//qRT-PCR//Western blot	Functional MTI
hsa-miR-181b-5p	12.9258	Down	MIRT403875	Homo sapiens	MAP2K1	5604	Homo sapiens	Luciferase reporter assay	Functional MTI
hsa-miR-181b-5p	12.9258	Down	MIRT003036	Homo sapiens	VSNL1	7447	Homo sapiens	Luciferase assay/RT-PCR//Reporter assay;Other	Functional MTI
hsa-miR-181b-5p	12.9258	Down	MIRT052904	Homo sapiens	LATS2	26524	Homo sapiens	Luciferase reporter assay//qRT-PCR//Western blot	Functional MTI
hsa-miR-181b-5p	12.9258	Down	MIRT054563	Homo sapiens	RAP1B	5908	Homo sapiens	Immunofluorescence//Luciferase reporter assay//qRT-PCR//Western blot	Functional MTI
hsa-miR-181b-5p	12.9258	Down	MIRT053150	Homo sapiens	ATM	472	Homo sapiens	Luciferase reporter assay//Western blot	Functional MTI
hsa-miR-181b-5p	12.9258	Down	MIRT000637	Homo sapiens	TIMP3	7078	Homo sapiens	Immunofluorescence//Luciferase reporter assay//qRT-PCR//Western blot	Functional MTI
hsa-miR-181b-5p	12.9258	Down	MIRT000697	Homo sapiens	PLAG1	5324	Homo sapiens	Western blot//Luciferase reporter assay//Microarray	Functional MTI
hsa-miR-181b-5p	12.9258	Down	MIRT006371	Homo sapiens	CBX7	23492	Homo sapiens	Luciferase reporter assay	Functional MTI
hsa-miR-181b-5p	12.9258	Down	MIRT005595	Homo sapiens	CYLD	1540	Homo sapiens	Luciferase reporter assay//qRT-PCR//Western blot	Functional MTI
hsa-miR-181b-5p	12.9258	Down	MIRT047231	Homo sapiens	PTEN	5728	Homo sapiens	Luciferase reporter assay//qRT-PCR//Western blot//MTT assay	Functional MTI
hsa-miR-181b-5p	12.9258	Down	MIRT000240	Homo sapiens	CDX2	1045	Homo sapiens	Luciferase reporter assay	Functional MTI
hsa-miR-181b-5p	12.9258	Down	MIRT006167	Homo sapiens	RNF2	6045	Homo sapiens	Luciferase reporter assay//Microarray//qRT-PCR//Western blot	Functional MTI
hsa-miR-181b-5p	12.9258	Down	MIRT734173	Homo sapiens	PDCD10	11235	Homo sapiens	Western blot	Functional MTI
hsa-miR-181b-5p	12.9258	Down	MIRT054648	Homo sapiens	ADCY9	115	Homo sapiens	Flow//Luciferase reporter assay//qRT-PCR//Western blot	Functional MTI
hsa-miR-181b-5p	12.9258	Down	MIRT731659	Homo sapiens	HK2	3099	Homo sapiens	Immunohistochemistry//In situ hybridization//Luciferase reporter assay//qRT-PCR//Western blot	Functional MTI
hsa-miR-181b-5p	12.9258	Down	MIRT000239	Homo sapiens	GATA6	2627	Homo sapiens	Luciferase reporter assay	Functional MTI
hsa-miR-181b-5p	12.9258	Down	MIRT006951	Homo sapiens	XIAP	331	Homo sapiens	Luciferase reporter assay	Functional MTI
hsa-miR-181b-5p	12.9258	Down	MIRT005106	Homo sapiens	TCL1A	8115	Homo sapiens	Luciferase reporter assay//Microarray//qRT-PCR//Western blot	Functional MTI
hsa-miR-181b-5p	12.9258	Down	MIRT003500	Homo sapiens	BCL2	596	Homo sapiens	Luciferase reporter assay//qRT-PCR//Western blot//Reporter assay;Western blot;Other	Functional MTI
hsa-miR-181b-5p	12.9258	Down	MIRT733657	Homo sapiens	BCL2L11	10018	Homo sapiens	Luciferase reporter assay//qRT-PCR//Western blot	Functional MTI
hsa-miR-181b-5p	12.9258	Down	MIRT035553	Homo sapiens	E2F1	1869	Homo sapiens	Luciferase reporter assay//Western blot	Functional MTI
hsa-miR-181b-5p	12.9258	Down	MIRT000238	Homo sapiens	NLK	51701	Homo sapiens	Luciferase reporter assay	Functional MTI
hsa-miR-181b-5p	12.9258	Down	MIRT000637	Homo sapiens	TIMP3	7078	Homo sapiens	Luciferase reporter assay//qRT-PCR//Western blot	Functional MTI
hsa-miR-181b-5p	12.9258	Down	MIRT732307	Homo sapiens	SPP1	6696	Homo sapiens	Luciferase reporter assay//qRT-PCR//Western blot	Functional MTI
hsa-miR-181b-5p	12.9258	Down	MIRT000239	Homo sapiens	GATA6	2627	Homo sapiens	Western blot	Functional MTI
hsa-miR-181b-5p	12.9258	Down	MIRT053489	Homo sapiens	CREB1	1385	Homo sapiens	GFP reporter assay//qRT-PCR//Western blot	Functional MTI
hsa-miR-181b-5p	12.9258	Down	MIRT438371	Homo sapiens	SIX2	10736	Homo sapiens	Luciferase reporter assay//qRT-PCR//Western blot	Functional MTI
hsa-miR-181b-5p	12.9258	Down	MIRT734673	Homo sapiens	ELN	2006	Homo sapiens	Immunohistochemistry//Luciferase reporter assay//qRT-PCR//Western blot	Functional MTI
hsa-miR-181b-5p	12.9258	Down	MIRT006272	Homo sapiens	SIRT1	23411	Homo sapiens	Luciferase reporter assay	Functional MTI
hsa-miR-181b-5p	12.9258	Down	MIRT003500	Homo sapiens	BCL2	596	Homo sapiens	Luciferase reporter assay	Functional MTI
hsa-miR-181b-5p	12.9258	Down	MIRT005545	Homo sapiens	MAP3K10	4294	Homo sapiens	qRT-PCR//Western blot	Functional MTI
hsa-miR-181b-5p	12.9258	Down	MIRT003500	Homo sapiens	BCL2	596	Homo sapiens	ELISA//GFP reporter assay//Luciferase reporter assay//qRT-PCR//Western blot	Functional MTI
hsa-miR-181b-5p	12.9258	Down	MIRT733056	Homo sapiens	PDCD4	27250	Homo sapiens	Luciferase reporter assay//qRT-PCR//Western blot	Functional MTI
hsa-miR-181b-5p	12.9258	Down	MIRT735232	Homo sapiens	KPNA4	3840	Homo sapiens	Luciferase reporter assay//Microarray//qRT-PCR//Western blot	Functional MTI
hsa-miR-18a-5p	13.4503	Down	MIRT004587	Homo sapiens	HIF1A	3091	Homo sapiens	Luciferase reporter assay	Functional MTI
hsa-miR-18a-5p	13.4503	Down	MIRT005361	Homo sapiens	HSF2	3298	Homo sapiens	Immunofluorescence//In situ hybridization//Luciferase reporter assay//qRT-PCR//Western blot	Functional MTI
hsa-miR-18a-5p	13.4503	Down	MIRT731126	Homo sapiens	RUNX1	861	Homo sapiens	Luciferase reporter assay//qRT-PCR//Western blot//	Functional MTI
hsa-miR-18a-5p	13.4503	Down	MIRT438693	Homo sapiens	NEO1	4756	Homo sapiens	qRT-PCR//Western blot	Functional MTI
hsa-miR-18a-5p	13.4503	Down	MIRT007323	Homo sapiens	SMAD3	4088	Homo sapiens	Western blot	Functional MTI
hsa-miR-18a-5p	13.4503	Down	MIRT006118	Homo sapiens	ATM	472	Homo sapiens	Luciferase reporter assay//qRT-PCR//Western blot	Functional MTI
hsa-miR-18a-5p	13.4503	Down	MIRT006118	Homo sapiens	ATM	472	Homo sapiens	Luciferase reporter assay//qRT-PCR//Western blot	Functional MTI
hsa-miR-18a-5p	13.4503	Down	MIRT731240	Homo sapiens	MEF2D	4209	Homo sapiens	Immunoprecipitaion//Luciferase reporter assay//qRT-PCR//Western blot	Functional MTI
hsa-miR-18a-5p	13.4503	Down	MIRT006818	Homo sapiens	CDK19	23097	Homo sapiens	qRT-PCR//Western blot	Functional MTI
hsa-miR-18a-5p	13.4503	Down	MIRT004387	Homo sapiens	TNFSF11	8600	Homo sapiens	Microarray//Northern blot//Luciferase reporter assay	Functional MTI
hsa-miR-18a-5p	13.4503	Down	MIRT000703	Homo sapiens	ESR1	2099	Homo sapiens	Western blot//qRT-PCR//Luciferase reporter assay	Functional MTI
hsa-miR-18a-5p	13.4503	Down	MIRT006118	Homo sapiens	ATM	472	Homo sapiens	Luciferase reporter assay//qRT-PCR//Western blot	Functional MTI
hsa-miR-18a-5p	13.4503	Down	MIRT000703	Homo sapiens	ESR1	2099	Homo sapiens	Luciferase reporter assay//Microarray	Functional MTI
hsa-miR-18a-5p	13.4503	Down	MIRT387526	Homo sapiens	SMAD2	4087	Homo sapiens	Microarray//Luciferase reporter assay	Functional MTI
hsa-miR-18a-5p	13.4503	Down	MIRT536621	Homo sapiens	IRF2	3660	Homo sapiens	Immunohistochemistry//In situ hybridization//Luciferase reporter assay//qRT-PCR//Western blot	Functional MTI
hsa-miR-18a-5p	13.4503	Down	MIRT004736	Homo sapiens	SMAD4	4089	Homo sapiens	Immunoblot//Luciferase reporter assay//Microarray//qRT-PCR//Western blot	Functional MTI
hsa-miR-18a-5p	13.4503	Down	MIRT004174	Homo sapiens	CTGF	1490	Homo sapiens	Luciferase reporter assay	Functional MTI
hsa-miR-18a-5p	13.4503	Down	MIRT098545	Homo sapiens	TBPL1	9519	Homo sapiens	Luciferase reporter assay//qRT-PCR//Western blot	Functional MTI
hsa-miR-18a-5p	13.4503	Down	MIRT438474	Homo sapiens	BCL2L10	10017	Homo sapiens	Luciferase reporter assay	Functional MTI
hsa-miR-18a-5p	13.4503	Down	MIRT438460	Homo sapiens	STK4	6789	Homo sapiens	Immunohistochemistry//In situ hybridization//Luciferase reporter assay//qRT-PCR//Western blot	Functional MTI
hsa-miR-18a-5p	13.4503	Down	MIRT053297	Homo sapiens	BCL2	596	Homo sapiens	Luciferase reporter assay//qRT-PCR//Western blot	Functional MTI
hsa-miR-18a-5p	13.4503	Down	MIRT007178	Homo sapiens	DICER1	23405	Homo sapiens	Immunohistochemistry//In situ hybridization//Luciferase reporter assay//Microarray//qRT-PCR//Western blot	Functional MTI
hsa-miR-18a-5p	13.4503	Down	MIRT053024	Homo sapiens	PIAS3	10401	Homo sapiens	Immunohistochemistry//In situ hybridization//Luciferase reporter assay//qRT-PCR	Functional MTI
hsa-miR-18a-5p	13.4503	Down	MIRT004587	Homo sapiens	HIF1A	3091	Homo sapiens	Luciferase reporter assay//qRT-PCR//Western blot	Functional MTI
hsa-miR-18a-5p	13.4503	Down	MIRT000703	Homo sapiens	ESR1	2099	Homo sapiens	Luciferase reporter assay//qRT-PCR//Western blot	Functional MTI
hsa-miR-18a-5p	13.4503	Down	MIRT438809	Homo sapiens	DNMT1	1786	Homo sapiens	Luciferase reporter assay	Functional MTI
hsa-miR-18a-5p	13.4503	Down	MIRT006118	Homo sapiens	ATM	472	Homo sapiens	Luciferase reporter assay	Functional MTI
hsa-miR-18a-5p	13.4503	Down	MIRT004545	Homo sapiens	NR3C1	2908	Homo sapiens	Luciferase reporter assay//Western blot//pMIR-REPORT	Functional MTI
hsa-miR-18a-5p	13.4503	Down	MIRT004592	Homo sapiens	TGFBR2	7048	Homo sapiens	Luciferase reporter assay//qRT-PCR//Western blot	Functional MTI
hsa-miR-18a-5p	13.4503	Down	MIRT733998	Homo sapiens	TNFAIP3	7128	Homo sapiens	Luciferase reporter assay//Microarray//qRT-PCR//Western blot	Functional MTI
hsa-miR-18a-5p	13.4503	Down	MIRT004174	Homo sapiens	CTGF	1490	Homo sapiens	Flow//Luciferase reporter assay//qRT-PCR//Western blot	Functional MTI
hsa-miR-18a-5p	13.4503	Down	MIRT006817	Homo sapiens	NEDD9	4739	Homo sapiens	qRT-PCR//Western blot	Functional MTI
hsa-miR-18a-5p	13.4503	Down	MIRT438477	Homo sapiens	FCGR2B	2213	Homo sapiens	qRT-PCR//Western blot	Functional MTI
hsa-miR-18a-5p	13.4503	Down	MIRT438457	Homo sapiens	SDC4	6385	Homo sapiens	Luciferase reporter assay//qRT-PCR	Functional MTI
hsa-miR-18a-5p	13.4503	Down	MIRT734267	Homo sapiens	NR1I2	8856	Homo sapiens	Luciferase reporter assay//Western blot	Functional MTI
hsa-miR-18a-5p	13.4503	Down	MIRT003370	Homo sapiens	PTEN	5728	Homo sapiens	Immunohistochemistry//Luciferase reporter assay//qRT-PCR//Western blot	Functional MTI
hsa-miR-18a-5p	13.4503	Down	MIRT387526	Homo sapiens	SMAD2	4087	Homo sapiens	Luciferase reporter assay	Functional MTI
hsa-miR-18a-5p	13.4503	Down	MIRT004174	Homo sapiens	CTGF	1490	Homo sapiens	Western blot//Microarray//Northern blot//Luciferase reporter assay	Functional MTI
hsa-miR-18a-5p	13.4503	Down	MIRT052968	Homo sapiens	PHLPP1	23239	Homo sapiens	Immunoblot//Luciferase reporter assay	Functional MTI
hsa-miR-18a-5p	13.4503	Down	MIRT004545	Homo sapiens	NR3C1	2908	Homo sapiens	Luciferase reporter assay//Western blot	Functional MTI
hsa-miR-18a-5p	13.4503	Down	MIRT003370	Homo sapiens	PTEN	5728	Homo sapiens	Luciferase reporter assay	Functional MTI
hsa-miR-199a-3p	10.1712	Down	MIRT735197	Homo sapiens	VEGFA	7422	Homo sapiens	ELISA//Luciferase reporter assay//qRT-PCR//Western blot	Functional MTI
hsa-miR-199a-3p	10.1712	Down	MIRT006655	Homo sapiens	CAV2	858	Homo sapiens	Luciferase reporter assay//qRT-PCR//Western blot	Functional MTI
hsa-miR-199a-3p	10.1712	Down	MIRT001969	Homo sapiens	MET	4233	Homo sapiens	Luciferase reporter assay	Functional MTI
hsa-miR-199a-3p	10.1712	Down	MIRT438017	Homo sapiens	IGF1	3479	Homo sapiens	Luciferase reporter assay//Wetsern blot//qRT-PCR	Functional MTI
hsa-miR-199a-3p	10.1712	Down	MIRT001969	Homo sapiens	MET	4233	Homo sapiens	Luciferase reporter assay//qRT-PCR//Western blot	Functional MTI
hsa-miR-199a-3p	10.1712	Down	MIRT054477	Homo sapiens	HGF	3082	Homo sapiens	Luciferase reporter assay//QRTPCR//Western blot	Functional MTI
hsa-miR-199a-3p	10.1712	Down	MIRT053556	Homo sapiens	DNAJA4	55466	Homo sapiens	ELISA//Luciferase reporter assay//Microarray	Functional MTI
hsa-miR-199a-3p	10.1712	Down	MIRT001969	Homo sapiens	MET	4233	Homo sapiens	Immunofluorescence//Microarray//QRTPCRWestern blot	Functional MTI
hsa-miR-199a-3p	10.1712	Down	MIRT003790	Homo sapiens	CD44	960	Homo sapiens	Luciferase reporter assay//qRT-PCR//Western blot	Functional MTI
hsa-miR-199a-3p	10.1712	Down	MIRT731449	Homo sapiens	TFAM	7019	Homo sapiens	Luciferase reporter assay//Western blot	Functional MTI
hsa-miR-199a-3p	10.1712	Down	MIRT026023	Homo sapiens	MTOR	2475	Homo sapiens	Luciferase reporter assay//qRT-PCR//Western blot	Functional MTI
hsa-miR-199a-3p	10.1712	Down	MIRT734488	Homo sapiens	ITGA3	3675	Homo sapiens	Luciferase reporter assay//qRT-PCR//Western blot	Functional MTI
hsa-miR-199a-3p	10.1712	Down	MIRT054230	Homo sapiens	ZHX1	11244	Homo sapiens	Flow//Immunohistochemistry//Luciferase reporter assay//qRT-PCR//Western blot	Functional MTI
hsa-miR-199a-3p	10.1712	Down	MIRT053558	Homo sapiens	APOE	348	Homo sapiens	ELISA//Luciferase reporter assay//Microarray	Functional MTI
hsa-miR-199a-3p	10.1712	Down	MIRT733785	Homo sapiens	PAK4	10298	Homo sapiens	Luciferase reporter assay//qRT-PCR//Western blot	Functional MTI
hsa-miR-199a-3p	10.1712	Down	MIRT003790	Homo sapiens	CD44	960	Homo sapiens	Immunocytochemistry//Luciferase reporter assay//qRT-PCR	Functional MTI
hsa-miR-199a-3p	10.1712	Down	MIRT734710	Homo sapiens	YAP1	10413	Homo sapiens	Luciferase reporter assay//qRT-PCR//Western blot	Functional MTI
hsa-miR-199a-3p	10.1712	Down	MIRT052956	Homo sapiens	PTGS2	5743	Homo sapiens	Luciferase reporter assay//Western blot//qRT-PCR	Functional MTI
hsa-miR-199a-3p	10.1712	Down	MIRT006560	Homo sapiens	SMARCA2	6595	Homo sapiens	Luciferase reporter assay//qRT-PCR//Western blot	Functional MTI
hsa-miR-199a-3p	10.1712	Down	MIRT735201	Homo sapiens	KDR	3791	Homo sapiens	ELISA//Luciferase reporter assay//qRT-PCR//Western blot	Functional MTI
hsa-miR-199a-3p	10.1712	Down	MIRT735287	Homo sapiens	FOXA2	3170	Homo sapiens	Luciferase reporter assay//qRT-PCR//Western blot	Functional MTI
hsa-miR-199a-3p	10.1712	Down	MIRT735200	Homo sapiens	FLT1	2321	Homo sapiens	ELISA//Luciferase reporter assay//qRT-PCR//Western blot	Functional MTI
hsa-miR-199a-3p	10.1712	Down	MIRT026023	Homo sapiens	MTOR	2475	Homo sapiens	Immunofluorescence//Microarray//QRTPCR//Western blot	Functional MTI
hsa-miR-199a-3p	10.1712	Down	MIRT001969	Homo sapiens	MET	4233	Homo sapiens	Luciferase reporter assay//Western blot	Functional MTI
hsa-miR-199a-3p	10.1712	Down	MIRT003790	Homo sapiens	CD44	960	Homo sapiens	Immunohistochemistry//Western blot	Functional MTI
hsa-miR-199a-3p	10.1712	Down	MIRT734202	Homo sapiens	CDK7	1022	Homo sapiens	Luciferase reporter assay//Western blot	Functional MTI
hsa-miR-199a-3p	10.1712	Down	MIRT026023	Homo sapiens	MTOR	2475	Homo sapiens	Luciferase reporter assay//Wetsern blot//qRT-PCR	Functional MTI
hsa-miR-199a-3p	10.1712	Down	MIRT052942	Homo sapiens	STK11	6794	Homo sapiens	Luciferase reporter assay//Western blot	Functional MTI
hsa-miR-199a-3p	10.1712	Down	MIRT003983	Homo sapiens	MAPK1	5594	Homo sapiens	Western blot//Luciferase reporter assay	Functional MTI
hsa-miR-199a-3p	10.1712	Down	MIRT026023	Homo sapiens	MTOR	2475	Homo sapiens	Immunofluorescence//qRT-PCR//Western blot//Immunohistochemistry analysis	Functional MTI
hsa-miR-199a-3p	10.1712	Down	MIRT006453	Homo sapiens	FUT4	2526	Homo sapiens	Flow//Immunoprecipitaion//Luciferase reporter assay//qRT-PCR//Western blot	Functional MTI
hsa-miR-199a-5p	13.4478	Down	MIRT035548	Homo sapiens	CAV1	857	Homo sapiens	Immunofluorescence//Luciferase reporter assay//qRT-PCR//Western blot	Functional MTI
hsa-miR-199a-5p	13.4478	Down	MIRT006138	Homo sapiens	HIF1A	3091	Homo sapiens	Luciferase reporter assay	Functional MTI
hsa-miR-199a-5p	13.4478	Down	MIRT052646	Homo sapiens	SIRT1	23411	Homo sapiens	Luciferase reporter assay//qRT-PCR//Western blot	Functional MTI
hsa-miR-199a-5p	13.4478	Down	MIRT733237	Homo sapiens	LDLR	3949	Homo sapiens	Luciferase reporter assay//qRT-PCR//Western blot	Functional MTI
hsa-miR-199a-5p	13.4478	Down	MIRT006138	Homo sapiens	HIF1A	3091	Homo sapiens	Luciferase reporter assay//qRT-PCR//Western blot	Functional MTI
hsa-miR-199a-5p	13.4478	Down	MIRT438286	Homo sapiens	ACVR1B	91	Homo sapiens	Immunoprecipitaion//qRT-PCR//Western blot//Luciferase reporter assay	Functional MTI
hsa-miR-199a-5p	13.4478	Down	MIRT035548	Homo sapiens	CAV1	857	Homo sapiens	ChIP-seq//FACS//Immunofluorescence//Immunohistochemistry//Luciferase reporter assay//Microarray//qRT-PCR//Western blot	Functional MTI
hsa-miR-199a-5p	13.4478	Down	MIRT734761	Homo sapiens	FZD6	8323	Homo sapiens	Immunohistochemistry//LacZ reporter assay//qRT-PCR//Western blot	Functional MTI
hsa-miR-199a-5p	13.4478	Down	MIRT006561	Homo sapiens	SMARCA2	6595	Homo sapiens	Luciferase reporter assay//qRT-PCR//Western blot	Functional MTI
hsa-miR-199a-5p	13.4478	Down	MIRT007265	Homo sapiens	ERBB2	2064	Homo sapiens	Western blot	Functional MTI
hsa-miR-199a-5p	13.4478	Down	MIRT006138	Homo sapiens	HIF1A	3091	Homo sapiens	Immunohistochemistry//qRT-PCR//Western blot	Functional MTI
hsa-miR-199a-5p	13.4478	Down	MIRT006832	Homo sapiens	TMEM54	113452	Homo sapiens	Immunoblot//In situ hybridization//Luciferase reporter assay//Northern blot//qRT-PCR	Functional MTI
hsa-miR-199a-5p	13.4478	Down	MIRT052646	Homo sapiens	SIRT1	23411	Homo sapiens	qRT-PCR//Western blot	Functional MTI
hsa-miR-199a-5p	13.4478	Down	MIRT732552	Homo sapiens	PDE4D	5144	Homo sapiens	Luciferase reporter assay	Functional MTI
hsa-miR-199a-5p	13.4478	Down	MIRT732716	Homo sapiens	PIK3CD	5293	Homo sapiens	Luciferase reporter assay//qRT-PCR	Functional MTI
hsa-miR-199a-5p	13.4478	Down	MIRT005873	Homo sapiens	MAP3K11	4296	Homo sapiens	Luciferase reporter assay//qRT-PCR//Western blot	Functional MTI
hsa-miR-199a-5p	13.4478	Down	MIRT053102	Homo sapiens	HSPA5	3309	Homo sapiens	Luciferase reporter assay//qRT-PCR	Functional MTI
hsa-miR-199a-5p	13.4478	Down	MIRT733238	Homo sapiens	CLTC	1213	Homo sapiens	Luciferase reporter assay//qRT-PCR//Western blot	Functional MTI
hsa-miR-199a-5p	13.4478	Down	MIRT006138	Homo sapiens	HIF1A	3091	Homo sapiens	Luciferase reporter assay//qRT-PCR//Western blot	Functional MTI
hsa-miR-199a-5p	13.4478	Down	MIRT052646	Homo sapiens	SIRT1	23411	Homo sapiens	Immunoprecipitaion//qRT-PCR//Western blot	Functional MTI
hsa-miR-199a-5p	13.4478	Down	MIRT437763	Homo sapiens	DRAM1	55332	Homo sapiens	Luciferase reporter assay//Western blot	Functional MTI
hsa-miR-199a-5p	13.4478	Down	MIRT438498	Homo sapiens	VEGFA	7422	Homo sapiens	Luciferase reporter assay	Functional MTI
hsa-miR-199a-5p	13.4478	Down	MIRT438498	Homo sapiens	VEGFA	7422	Homo sapiens	Luciferase reporter assay//Microarray//qRT-PCR//Western blot	Functional MTI
hsa-miR-199a-5p	13.4478	Down	MIRT733428	Homo sapiens	OSCP1	127700	Homo sapiens	Luciferase reporter assay//Microarray//qRT-PCR//Western blot	Functional MTI
hsa-miR-199a-5p	13.4478	Down	MIRT438531	Homo sapiens	CDH2	1000	Homo sapiens	Luciferase reporter assay//Western blot	Functional MTI
hsa-miR-199a-5p	13.4478	Down	MIRT005873	Homo sapiens	MAP3K11	4296	Homo sapiens	Luciferase reporter assay	Functional MTI
hsa-miR-199a-5p	13.4478	Down	MIRT004391	Homo sapiens	JUNB	3726	Homo sapiens	Luciferase reporter assay//Microarray//qRT-PCR//Western blot	Functional MTI
hsa-miR-199a-5p	13.4478	Down	MIRT438532	Homo sapiens	SNAI1	6615	Homo sapiens	Luciferase reporter assay//Western blot	Functional MTI
hsa-miR-199a-5p	13.4478	Down	MIRT438595	Homo sapiens	WNT2	7472	Homo sapiens	ChIP-seq//FACS//Immunofluorescence//Immunohistochemistry//Luciferase reporter assay//Microarray//qRT-PCR//Western blot	Functional MTI
hsa-miR-199a-5p	13.4478	Down	MIRT053557	Homo sapiens	DNAJA4	55466	Homo sapiens	ELISA//Luciferase reporter assay//Microarray	Functional MTI
hsa-miR-199a-5p	13.4478	Down	MIRT732715	Homo sapiens	TGFB2	7042	Homo sapiens	Luciferase reporter assay//qRT-PCR	Functional MTI
hsa-miR-199a-5p	13.4478	Down	MIRT004674	Homo sapiens	DDR1	780	Homo sapiens	Luciferase reporter assay//qRT-PCR//Western blot	Functional MTI
hsa-miR-199a-5p	13.4478	Down	MIRT437380	Homo sapiens	LIN7A	8825	Homo sapiens	Luciferase reporter assay	Functional MTI
hsa-miR-199a-5p	13.4478	Down	MIRT735070	Homo sapiens	MAP4K3	8491	Homo sapiens	Luciferase reporter assay//qRT-PCR//Western blot	Functional MTI
hsa-miR-199a-5p	13.4478	Down	MIRT007013	Homo sapiens	SMAD4	4089	Homo sapiens	Luciferase reporter assay	Functional MTI
hsa-miR-199a-5p	13.4478	Down	MIRT053104	Homo sapiens	ERN1	2081	Homo sapiens	Luciferase reporter assay//qRT-PCR//Western blot	Functional MTI
hsa-miR-199a-5p	13.4478	Down	MIRT438174	Homo sapiens	NFKB1	4790	Homo sapiens	Luciferase reporter assay//qRT-PCR//Western blot	Functional MTI
hsa-miR-199a-5p	13.4478	Down	MIRT006138	Homo sapiens	HIF1A	3091	Homo sapiens	Luciferase reporter assay//Microarray//qRT-PCR//Western blot	Functional MTI
hsa-miR-199a-5p	13.4478	Down	MIRT054370	Homo sapiens	PTGS2	5743	Homo sapiens	Luciferase reporter assay//Western blot	Functional MTI
hsa-miR-199a-5p	13.4478	Down	MIRT035548	Homo sapiens	CAV1	857	Homo sapiens	Luciferase reporter assay	Functional MTI
hsa-miR-199a-5p	13.4478	Down	MIRT438596	Homo sapiens	JAG1	182	Homo sapiens	ChIP-seq//FACS//Immunofluorescence//Immunohistochemistry//Luciferase reporter assay//Microarray//qRT-PCR//Western blot	Functional MTI
hsa-miR-199a-5p	13.4478	Down	MIRT731995	Homo sapiens	ETS1	2113	Homo sapiens	Luciferase reporter assay	Functional MTI
hsa-miR-199a-5p	13.4478	Down	MIRT734359	Homo sapiens	CDKN1C	1028	Homo sapiens	Luciferase reporter assay	Functional MTI
hsa-miR-199a-5p	13.4478	Down	MIRT007265	Homo sapiens	ERBB2	2064	Homo sapiens	Immunoblot//Immunohistochemistry//Luciferase reporter assay//qRT-PCR	Functional MTI
hsa-miR-199a-5p	13.4478	Down	MIRT052646	Homo sapiens	SIRT1	23411	Homo sapiens	Luciferase reporter assay	Functional MTI
hsa-miR-199a-5p	13.4478	Down	MIRT733812	Homo sapiens	PIAS3	10401	Homo sapiens	Luciferase reporter assay//qRT-PCR//Western blot	Functional MTI
hsa-miR-199a-5p	13.4478	Down	MIRT004674	Homo sapiens	DDR1	780	Homo sapiens	Luciferase reporter assay//qRT-PCR//Western blot	Functional MTI
hsa-miR-199a-5p	13.4478	Down	MIRT053233	Homo sapiens	KL	9365	Homo sapiens	EMSA//FACS//Flow//GFP reporter assay//Gluc reporter assay//GUS reporter assay//HITS-CLIP//Immunoblot//Immunocytochemistry//Immunofluorescence//Immunohistochemistry//Luciferase reporter assay//qRT-PCR//Western blot//In situ hybridization	Functional MTI
hsa-miR-199a-5p	13.4478	Down	MIRT053607	Homo sapiens	ERBB3	2065	Homo sapiens	Immunoblot//Immunohistochemistry//Luciferase reporter assay//qRT-PCR	Functional MTI
hsa-miR-199a-5p	13.4478	Down	MIRT007013	Homo sapiens	SMAD4	4089	Homo sapiens	Luciferase reporter assay	Functional MTI
hsa-miR-199a-5p	13.4478	Down	MIRT438594	Homo sapiens	FZD4	8322	Homo sapiens	ChIP-seq//FACS//Immunofluorescence//Immunohistochemistry//Luciferase reporter assay//Microarray//qRT-PCR//Western blot	Functional MTI
hsa-miR-199a-5p	13.4478	Down	MIRT006138	Homo sapiens	HIF1A	3091	Homo sapiens	Luciferase reporter assay	Functional MTI
hsa-miR-199a-5p	13.4478	Down	MIRT004325	Homo sapiens	LIF	3976	Homo sapiens	ELISA//Luciferase reporter assay	Functional MTI
hsa-miR-199a-5p	13.4478	Down	MIRT006786	Homo sapiens	CD44	960	Homo sapiens	Luciferase reporter assay	Functional MTI
hsa-miR-199a-5p	13.4478	Down	MIRT438595	Homo sapiens	WNT2	7472	Homo sapiens	Luciferase reporter assay//Next Generation Sequencing (NGS)//qRT-PCR//Western blot	Functional MTI
hsa-miR-199a-5p	13.4478	Down	MIRT437764	Homo sapiens	BECN1	8678	Homo sapiens	Luciferase reporter assay//Western blot	Functional MTI
hsa-miR-199a-5p	13.4478	Down	MIRT437382	Homo sapiens	CTSC	1075	Homo sapiens	Luciferase reporter assay	Functional MTI
hsa-miR-199a-5p	13.4478	Down	MIRT007061	Homo sapiens	GPR78	27201	Homo sapiens	Luciferase reporter assay	Functional MTI
hsa-miR-199a-5p	13.4478	Down	MIRT053103	Homo sapiens	ATF6	22926	Homo sapiens	Luciferase reporter assay//qRT-PCR//Western blot	Functional MTI
hsa-miR-199a-5p	13.4478	Down	MIRT053103	Homo sapiens	ATF6	22926	Homo sapiens	Luciferase reporter assay//qRT-PCR//Western blot	Functional MTI
hsa-miR-199a-5p	13.4478	Down	MIRT438003	Homo sapiens	MAFB	9935	Homo sapiens	Luciferase reporter assay//Western blot	Functional MTI
hsa-miR-199a-5p	13.4478	Down	MIRT007036	Homo sapiens	SULT1E1	6783	Homo sapiens	Luciferase reporter assay	Functional MTI
hsa-miR-199a-5p	13.4478	Down	MIRT733238	Homo sapiens	CLTC	1213	Homo sapiens	Luciferase reporter assay//qRT-PCR//Western blot	Functional MTI
hsa-miR-199a-5p	13.4478	Down	MIRT003828	Homo sapiens	IKBKB	3551	Homo sapiens	Reporter assay//Western blot//GFP reporter assay//Luciferase reporter assay//qRT-PCR	Functional MTI
hsa-miR-199a-5p	13.4478	Down	MIRT054132	Homo sapiens	CDH1	999	Homo sapiens	Immunofluorescence//Immunohistochemistry//Immunoprecipitaion//Luciferase reporter assay//Microarray//qRT-PCR//Western blot	Functional MTI
hsa-miR-199a-5p	13.4478	Down	MIRT053553	Homo sapiens	APOE	348	Homo sapiens	ELISA//Luciferase reporter assay//Microarray	Functional MTI
hsa-miR-199a-5p	13.4478	Down	MIRT053102	Homo sapiens	HSPA5	3309	Homo sapiens	Luciferase reporter assay//qRT-PCR//Western blot	Functional MTI
hsa-miR-199a-5p	13.4478	Down	MIRT735136	Homo sapiens	TGFBR1	7046	Homo sapiens	Luciferase reporter assay//Microarray//qRT-PCR//Western blot	Functional MTI
hsa-miR-199a-5p	13.4478	Down	MIRT437383	Homo sapiens	RND1	27289	Homo sapiens	Luciferase reporter assay	Functional MTI
hsa-miR-199a-5p	13.4478	Down	MIRT437384	Homo sapiens	NECTIN1	5818	Homo sapiens	Luciferase reporter assay	Functional MTI
hsa-miR-199a-5p	13.4478	Down	MIRT437381	Homo sapiens	ARHGAP12	94134	Homo sapiens	Luciferase reporter assay	Functional MTI
hsa-miR-199a-5p	13.4478	Down	MIRT005873	Homo sapiens	MAP3K11	4296	Homo sapiens	Luciferase reporter assay	Functional MTI
hsa-miR-199a-5p	13.4478	Down	MIRT734486	Homo sapiens	ITGA3	3675	Homo sapiens	Luciferase reporter assay//qRT-PCR//Western blot	Functional MTI
hsa-miR-199a-5p	13.4478	Down	MIRT731381	Homo sapiens	HK2	3099	Homo sapiens	Luciferase reporter assay//qRT-PCR//Western blot	Functional MTI
hsa-miR-199a-5p	13.4478	Down	MIRT731517	Homo sapiens	SMAD3	4088	Homo sapiens	Luciferase reporter assay	Functional MTI
hsa-miR-199a-5p	13.4478	Down	MIRT733239	Homo sapiens	RAB21	23011	Homo sapiens	Luciferase reporter assay//qRT-PCR//Western blot	Functional MTI
hsa-miR-199a-5p	13.4478	Down	MIRT733813	Homo sapiens	PSMD9	5715	Homo sapiens	Luciferase reporter assay//qRT-PCR//Western blot	Functional MTI
hsa-miR-199a-5p	13.4478	Down	MIRT735488	Homo sapiens	SLC27A1	376497	Homo sapiens	Luciferase reporter assay//Microarray//qRT-PCR//Western blot	Functional MTI
hsa-miR-199a-5p	13.4478	Down	MIRT054132	Homo sapiens	CDH1	999	Homo sapiens	qRT-PCR//Western blot	Functional MTI
hsa-miR-199a-5p	13.4478	Down	MIRT005432	Homo sapiens	EDN1	1906	Homo sapiens	Luciferase reporter assay	Functional MTI
hsa-miR-199a-5p	13.4478	Down	MIRT438593	Homo sapiens	GSK3B	2932	Homo sapiens	ChIP-seq//FACS//Immunofluorescence//Immunohistochemistry//Luciferase reporter assay//Microarray//qRT-PCR//Western blot	Functional MTI
hsa-miR-199a-5p	13.4478	Down	MIRT733194	Homo sapiens	SETD2	29072	Homo sapiens	Luciferase reporter assay	Functional MTI
hsa-miR-199a-5p	13.4478	Down	MIRT438498	Homo sapiens	VEGFA	7422	Homo sapiens	Luciferase reporter assay	Functional MTI
hsa-miR-199a-5p	13.4478	Down	MIRT731411	Homo sapiens	KRAS	3845	Homo sapiens	qRT-PCR//Western blot	Functional MTI
hsa-miR-199a-5p	13.4478	Down	MIRT732313	Homo sapiens	CCR7	1236	Homo sapiens	Luciferase reporter assay//qRT-PCR	Functional MTI
hsa-miR-199a-5p	13.4478	Down	MIRT007303	Homo sapiens	UNG	7374	Homo sapiens	Luciferase reporter assay	Functional MTI
hsa-miR-199a-5p	13.4478	Down	MIRT437764	Homo sapiens	BECN1	8678	Homo sapiens	Luciferase reporter assay//Western blot	Functional MTI
hsa-miR-199a-5p	13.4478	Down	MIRT438173	Homo sapiens	WNK1	65125	Homo sapiens	Luciferase reporter assay//qRT-PCR//Western blot	Functional MTI
hsa-miR-199b-3p	17.9942	Down	MIRT734489	Homo sapiens	ITGA3	3675	Homo sapiens	Luciferase reporter assay//qRT-PCR//Western blot	Functional MTI
hsa-miR-199b-3p	17.9942	Down	MIRT733786	Homo sapiens	PAK4	10298	Homo sapiens	Luciferase reporter assay//qRT-PCR//Western blot	Functional MTI
hsa-miR-19b-3p	12.6306	Down	MIRT003780	Homo sapiens	ATXN1	6310	Homo sapiens	Luciferase reporter assay//qRT-PCR//Western blot	Functional MTI
hsa-miR-19b-3p	12.6306	Down	MIRT726265	Homo sapiens	TNFAIP3	7128	Homo sapiens	Luciferase reporter assay//qRT-PCR//Western blot	Functional MTI
hsa-miR-19b-3p	12.6306	Down	MIRT733597	Homo sapiens	MTUS1	57509	Homo sapiens	Luciferase reporter assay//qRT-PCR//Western blot	Functional MTI
hsa-miR-19b-3p	12.6306	Down	MIRT004594	Homo sapiens	TGFBR2	7048	Homo sapiens	Luciferase reporter assay//qRT-PCR//Western blot	Functional MTI
hsa-miR-19b-3p	12.6306	Down	MIRT004336	Homo sapiens	SOCS1	8651	Homo sapiens	Luciferase reporter assay//Western blot	Functional MTI
hsa-miR-19b-3p	12.6306	Down	MIRT006743	Homo sapiens	PPP2R5E	5529	Homo sapiens	Luciferase reporter assay	Functional MTI
hsa-miR-19b-3p	12.6306	Down	MIRT006743	Homo sapiens	PPP2R5E	5529	Homo sapiens	Luciferase reporter assay	Functional MTI
hsa-miR-19b-3p	12.6306	Down	MIRT004064	Homo sapiens	HIPK3	10114	Homo sapiens	Luciferase reporter assay	Functional MTI
hsa-miR-19b-3p	12.6306	Down	MIRT733112	Homo sapiens	PKNOX1	5316	Homo sapiens	Luciferase reporter assay	Functional MTI
hsa-miR-19b-3p	12.6306	Down	MIRT003371	Homo sapiens	PTEN	5728	Homo sapiens	qRT-PCR//Western blot	Functional MTI
hsa-miR-19b-3p	12.6306	Down	MIRT007271	Homo sapiens	CYP19A1	1588	Homo sapiens	Luciferase reporter assay	Functional MTI
hsa-miR-19b-3p	12.6306	Down	MIRT004309	Homo sapiens	ESR1	2099	Homo sapiens	Western blot//qRT-PCR//Luciferase reporter assay	Functional MTI
hsa-miR-19b-3p	12.6306	Down	MIRT004523	Homo sapiens	BCL2L11	10018	Homo sapiens	Luciferase reporter assay	Functional MTI
hsa-miR-19b-3p	12.6306	Down	MIRT004594	Homo sapiens	TGFBR2	7048	Homo sapiens	Luciferase reporter assay	Functional MTI
hsa-miR-19b-3p	12.6306	Down	MIRT003371	Homo sapiens	PTEN	5728	Homo sapiens	Luciferase reporter assay//qRT-PCR//Western blot	Functional MTI
hsa-miR-19b-3p	12.6306	Down	MIRT003371	Homo sapiens	PTEN	5728	Homo sapiens	In situ hybridization//Luciferase reporter assay//qRT-PCR//Western blot	Functional MTI
hsa-miR-19b-3p	12.6306	Down	MIRT031114	Homo sapiens	HIPK1	204851	Homo sapiens	Immunofluorescence//Luciferase reporter assay//Microarray//qRT-PCR//Western blot	Functional MTI
hsa-miR-19b-3p	12.6306	Down	MIRT734360	Homo sapiens	PITX1	5307	Homo sapiens	Luciferase reporter assay//Western blot	Functional MTI
hsa-miR-19b-3p	12.6306	Down	MIRT007272	Homo sapiens	GCM1	8521	Homo sapiens	Luciferase reporter assay	Functional MTI
hsa-miR-19b-3p	12.6306	Down	MIRT031156	Homo sapiens	SMAD4	4089	Homo sapiens	Luciferase reporter assay	Functional MTI
hsa-miR-19b-3p	12.6306	Down	MIRT003371	Homo sapiens	PTEN	5728	Homo sapiens	Luciferase reporter assay	Functional MTI
hsa-miR-19b-3p	12.6306	Down	MIRT053763	Homo sapiens	MXD1	4084	Homo sapiens	Luciferase reporter assay//qRT-PCR//Western blot	Functional MTI
hsa-miR-19b-3p	12.6306	Down	MIRT004523	Homo sapiens	BCL2L11	10018	Homo sapiens	Luciferase reporter assay	Functional MTI
hsa-miR-19b-3p	12.6306	Down	MIRT006647	Homo sapiens	TLR2	7097	Homo sapiens	Luciferase reporter assay//qRT-PCR//Western blot	Functional MTI
hsa-miR-19b-3p	12.6306	Down	MIRT031210	Homo sapiens	MYCN	4613	Homo sapiens	Reporter assay	Functional MTI
hsa-miR-19b-3p	12.6306	Down	MIRT004933	Homo sapiens	BMPR2	659	Homo sapiens	Luciferase reporter assay	Functional MTI
hsa-miR-19b-3p	12.6306	Down	MIRT438807	Homo sapiens	DNMT1	1786	Homo sapiens	Luciferase reporter assay	Functional MTI
hsa-miR-19b-3p	12.6306	Down	MIRT252921	Homo sapiens	BCL3	602	Homo sapiens	Immunohistochemistry//Luciferase reporter assay//qRT-PCR//Western blot	Functional MTI
hsa-miR-19b-3p	12.6306	Down	MIRT438624	Homo sapiens	TP53	7157	Homo sapiens	Immunoblot//Immunohistochemistry//Luciferase reporter assay//qRT-PCR	Functional MTI
hsa-miR-19b-3p	12.6306	Down	MIRT006742	Homo sapiens	PRKAA1	5562	Homo sapiens	Luciferase reporter assay	Functional MTI
hsa-miR-19b-3p	12.6306	Down	MIRT006476	Homo sapiens	CUL5	8065	Homo sapiens	qRT-PCR//Western blot	Functional MTI
hsa-miR-19b-3p	12.6306	Down	MIRT004066	Homo sapiens	MYLIP	29116	Homo sapiens	Luciferase reporter assay	Functional MTI
hsa-miR-21-5p	-1.08011	Up	MIRT005328	Homo sapiens	TP53BP2	7159	Homo sapiens	Luciferase reporter assay//qRT-PCR	Functional MTI
hsa-miR-21-5p	-1.08011	Up	MIRT006989	Homo sapiens	FASLG	356	Homo sapiens	Luciferase reporter assay//Western blot	Functional MTI
hsa-miR-21-5p	-1.08011	Up	MIRT001190	Homo sapiens	PTEN	5728	Homo sapiens	Luciferase reporter assay//qRT-PCR//Western blot	Functional MTI
hsa-miR-21-5p	-1.08011	Up	MIRT005331	Homo sapiens	PPIF	10105	Homo sapiens	Luciferase reporter assay//qRT-PCR	Functional MTI
hsa-miR-21-5p	-1.08011	Up	MIRT003054	Homo sapiens	PDCD4	27250	Homo sapiens	GFP reporter assay//Northern blot//qRT-PCR//Western blot//ASO assay	Functional MTI
hsa-miR-21-5p	-1.08011	Up	MIRT001980	Homo sapiens	TPM1	7168	Homo sapiens	Luciferase reporter assay	Functional MTI
hsa-miR-21-5p	-1.08011	Up	MIRT005330	Homo sapiens	TGFBR3	7049	Homo sapiens	Luciferase reporter assay//qRT-PCR	Functional MTI
hsa-miR-21-5p	-1.08011	Up	MIRT001190	Homo sapiens	PTEN	5728	Homo sapiens	Flow//Immunohistochemistry//Microarray//qRT-PCR//Western blot	Functional MTI
hsa-miR-21-5p	-1.08011	Up	MIRT005325	Homo sapiens	HNRNPK	3190	Homo sapiens	Luciferase reporter assay//qRT-PCR	Functional MTI
hsa-miR-21-5p	-1.08011	Up	MIRT001190	Homo sapiens	PTEN	5728	Homo sapiens	Luciferase reporter assay	Functional MTI
hsa-miR-21-5p	-1.08011	Up	MIRT005324	Homo sapiens	TOPORS	10210	Homo sapiens	Luciferase reporter assay//qRT-PCR	Functional MTI
hsa-miR-21-5p	-1.08011	Up	MIRT005327	Homo sapiens	DAXX	1616	Homo sapiens	Luciferase reporter assay//qRT-PCR//Western blot	Functional MTI
hsa-miR-21-5p	-1.08011	Up	MIRT000171	Homo sapiens	NCAPG	64151	Homo sapiens	Luciferase reporter assay//Quantitative proteomic approach	Functional MTI
hsa-miR-21-5p	-1.08011	Up	MIRT001190	Homo sapiens	PTEN	5728	Homo sapiens	Luciferase reporter assay//Microarray//Northern blot//qRT-PCR//Western blot	Functional MTI
hsa-miR-21-5p	-1.08011	Up	MIRT732679	Homo sapiens	EGLN1	54583	Homo sapiens	Luciferase reporter assay	Functional MTI
hsa-miR-21-5p	-1.08011	Up	MIRT000157	Homo sapiens	CDC25A	993	Homo sapiens	Luciferase reporter assay	Functional MTI
hsa-miR-21-5p	-1.08011	Up	MIRT031059	Homo sapiens	FBXO11	80204	Homo sapiens	Luciferase reporter assay	Functional MTI
hsa-miR-21-5p	-1.08011	Up	MIRT003988	Homo sapiens	RASA1	5921	Homo sapiens	Luciferase reporter assay//Western blot	Functional MTI
hsa-miR-21-5p	-1.08011	Up	MIRT000173	Homo sapiens	BASP1	10409	Homo sapiens	Luciferase reporter assay//Quantitative proteomic approach	Functional MTI
hsa-miR-21-5p	-1.08011	Up	MIRT006821	Homo sapiens	COL4A1	1282	Homo sapiens	Luciferase reporter assay//qRT-PCR	Functional MTI
hsa-miR-21-5p	-1.08011	Up	MIRT000169	Homo sapiens	PLOD3	8985	Homo sapiens	Luciferase reporter assay//Quantitative proteomic approach	Functional MTI
hsa-miR-21-5p	-1.08011	Up	MIRT003988	Homo sapiens	RASA1	5921	Homo sapiens	Luciferase reporter assay//qRT-PCR//Western blot	Functional MTI
hsa-miR-21-5p	-1.08011	Up	MIRT001190	Homo sapiens	PTEN	5728	Homo sapiens	Luciferase reporter assay//qRT-PCR//Western blot	Functional MTI
hsa-miR-21-5p	-1.08011	Up	MIRT732517	Homo sapiens	NAV3	89795	Homo sapiens	Western blot//Luciferase reporter assay/Microarray	Functional MTI
hsa-miR-21-5p	-1.08011	Up	MIRT003054	Homo sapiens	PDCD4	27250	Homo sapiens	Luciferase reporter assay	Functional MTI
hsa-miR-21-5p	-1.08011	Up	MIRT030954	Homo sapiens	PTPN14	5784	Homo sapiens	Immunohistochemistry//Luciferase reporter assay//qRT-PCR//Western blot	Functional MTI
hsa-miR-21-5p	-1.08011	Up	MIRT001191	Homo sapiens	E2F1	1869	Homo sapiens	qRT-PCR//Western blot	Functional MTI
hsa-miR-21-5p	-1.08011	Up	MIRT001190	Homo sapiens	PTEN	5728	Homo sapiens	qRT-PCR//Western blot	Functional MTI
hsa-miR-21-5p	-1.08011	Up	MIRT005329	Homo sapiens	TP63	8626	Homo sapiens	Luciferase reporter assay//qRT-PCR//Western blot	Functional MTI
hsa-miR-21-5p	-1.08011	Up	MIRT003567	Homo sapiens	SERPINB5	5268	Homo sapiens	Luciferase reporter assay//Western blot	Functional MTI
hsa-miR-21-5p	-1.08011	Up	MIRT000159	Homo sapiens	BCL2	596	Homo sapiens	Luciferase reporter assay//Western blot	Functional MTI
hsa-miR-21-5p	-1.08011	Up	MIRT001190	Homo sapiens	PTEN	5728	Homo sapiens	Flow//Microarray//qRT-PCR//Western blot	Functional MTI
hsa-miR-21-5p	-1.08011	Up	MIRT001190	Homo sapiens	PTEN	5728	Homo sapiens	qRT-PCR//Western blot	Functional MTI
hsa-miR-21-5p	-1.08011	Up	MIRT000166	Homo sapiens	TM9SF3	56889	Homo sapiens	Luciferase reporter assay	Functional MTI
hsa-miR-21-5p	-1.08011	Up	MIRT003054	Homo sapiens	PDCD4	27250	Homo sapiens	Luciferase reporter assay	Functional MTI
hsa-miR-21-5p	-1.08011	Up	MIRT003054	Homo sapiens	PDCD4	27250	Homo sapiens	qRT-PCR//Luciferase reporter assay//Western blot	Functional MTI
hsa-miR-21-5p	-1.08011	Up	MIRT005807	Homo sapiens	EGFR	1956	Homo sapiens	Luciferase reporter assay//Microarray//Western blot	Functional MTI
hsa-miR-21-5p	-1.08011	Up	MIRT001190	Homo sapiens	PTEN	5728	Homo sapiens	Luciferase reporter assay	Functional MTI
hsa-miR-21-5p	-1.08011	Up	MIRT001190	Homo sapiens	PTEN	5728	Homo sapiens	Western blot	Functional MTI
hsa-miR-21-5p	-1.08011	Up	MIRT001190	Homo sapiens	PTEN	5728	Homo sapiens	Luciferase reporter assay	Functional MTI
hsa-miR-21-5p	-1.08011	Up	MIRT733305	Homo sapiens	PCGF2	7703	Homo sapiens	qRT-PCR//Western blot	Functional MTI
hsa-miR-21-5p	-1.08011	Up	MIRT001190	Homo sapiens	PTEN	5728	Homo sapiens	Western blot	Functional MTI
hsa-miR-21-5p	-1.08011	Up	MIRT001190	Homo sapiens	PTEN	5728	Homo sapiens	Flow//Luciferase reporter assay//qRT-PCR//Western blot	Functional MTI
hsa-miR-21-5p	-1.08011	Up	MIRT001190	Homo sapiens	PTEN	5728	Homo sapiens	Northern blot//qRT-PCR//Western blot//Reporter assay	Functional MTI
hsa-miR-21-5p	-1.08011	Up	MIRT004318	Homo sapiens	ERBB2	2064	Homo sapiens	qRT-PCR//Western blot	Functional MTI
hsa-miR-21-5p	-1.08011	Up	MIRT000168	Homo sapiens	RPS7	6201	Homo sapiens	Microarray//Western blot	Functional MTI
hsa-miR-21-5p	-1.08011	Up	MIRT000167	Homo sapiens	RTN4	57142	Homo sapiens	Luciferase reporter assay//Quantitative proteomic approach	Functional MTI
hsa-miR-21-5p	-1.08011	Up	MIRT001190	Homo sapiens	PTEN	5728	Homo sapiens	Luciferase reporter assay//Western blot//qRT-PCR	Functional MTI
hsa-miR-21-5p	-1.08011	Up	MIRT030838	Homo sapiens	DDAH1	23576	Homo sapiens	qRT-PCR//Western blot	Functional MTI
hsa-miR-21-5p	-1.08011	Up	MIRT001190	Homo sapiens	PTEN	5728	Homo sapiens	qRT-PCR//Western blot	Functional MTI
hsa-miR-21-5p	-1.08011	Up	MIRT001190	Homo sapiens	PTEN	5728	Homo sapiens	Immunohistochemistry//Luciferase reporter assay//qRT-PCR//Western blot	Functional MTI
hsa-miR-21-5p	-1.08011	Up	MIRT003054	Homo sapiens	PDCD4	27250	Homo sapiens	Luciferase reporter assay//Westren blot//Reporter assay	Functional MTI
hsa-miR-21-5p	-1.08011	Up	MIRT001190	Homo sapiens	PTEN	5728	Homo sapiens	Immunohistochemistry//Luciferase reporter assay//qRT-PCR//Western blot	Functional MTI
hsa-miR-21-5p	-1.08011	Up	MIRT003054	Homo sapiens	PDCD4	27250	Homo sapiens	Western blot	Functional MTI
hsa-miR-21-5p	-1.08011	Up	MIRT001980	Homo sapiens	TPM1	7168	Homo sapiens	Luciferase reporter assay	Functional MTI
hsa-miR-21-5p	-1.08011	Up	MIRT001980	Homo sapiens	TPM1	7168	Homo sapiens	Luciferase reporter assay	Functional MTI
hsa-miR-21-5p	-1.08011	Up	MIRT006997	Homo sapiens	SOD3	6649	Homo sapiens	Luciferase reporter assay	Functional MTI
hsa-miR-21-5p	-1.08011	Up	MIRT000159	Homo sapiens	BCL2	596	Homo sapiens	ChIP-seq//Immunofluorescence//Western blot	Functional MTI
hsa-miR-21-5p	-1.08011	Up	MIRT003054	Homo sapiens	PDCD4	27250	Homo sapiens	Western blot//Northern blot//qRT-PCR//Luciferase reporter assay	Functional MTI
hsa-miR-21-5p	-1.08011	Up	MIRT001189	Homo sapiens	TGFBR2	7048	Homo sapiens	Luciferase reporter assay	Functional MTI
hsa-miR-21-5p	-1.08011	Up	MIRT001190	Homo sapiens	PTEN	5728	Homo sapiens	Flow//Luciferase reporter assay//qRT-PCR//Western blot	Functional MTI
hsa-miR-21-5p	-1.08011	Up	MIRT001189	Homo sapiens	TGFBR2	7048	Homo sapiens	Immunofluorescence//Luciferase reporter assay//qRT-PCR//Western blot	Functional MTI
hsa-miR-21-5p	-1.08011	Up	MIRT001190	Homo sapiens	PTEN	5728	Homo sapiens	qRT-PCR//Western blot	Functional MTI
hsa-miR-21-5p	-1.08011	Up	MIRT001190	Homo sapiens	PTEN	5728	Homo sapiens	qRT-PCR//Luciferase reporter assay//Western blot	Functional MTI
hsa-miR-21-5p	-1.08011	Up	MIRT030860	Homo sapiens	PIK3R1	5295	Homo sapiens	Luciferase reporter assay//qRT-PCR//Western blot	Functional MTI
hsa-miR-21-5p	-1.08011	Up	MIRT001190	Homo sapiens	PTEN	5728	Homo sapiens	qRT-PCR//Western blot	Functional MTI
hsa-miR-21-5p	-1.08011	Up	MIRT031019	Homo sapiens	AKT2	208	Homo sapiens	Western blot;Other	Functional MTI
hsa-miR-21-5p	-1.08011	Up	MIRT001190	Homo sapiens	PTEN	5728	Homo sapiens	Luciferase reporter assay//qRT-PCR//Western blot	Functional MTI
hsa-miR-21-5p	-1.08011	Up	MIRT001190	Homo sapiens	PTEN	5728	Homo sapiens	qRT-PCR//Luciferase reporter assay//Western blot	Functional MTI
hsa-miR-21-5p	-1.08011	Up	MIRT000672	Homo sapiens	SPRY2	10253	Homo sapiens	qRT-PCR//Western blot	Functional MTI
hsa-miR-21-5p	-1.08011	Up	MIRT000159	Homo sapiens	BCL2	596	Homo sapiens	Western blot	Functional MTI
hsa-miR-21-5p	-1.08011	Up	MIRT001190	Homo sapiens	PTEN	5728	Homo sapiens	Luciferase reporter assay//Western blot	Functional MTI
hsa-miR-21-5p	-1.08011	Up	MIRT000019	Homo sapiens	RASGRP1	10125	Homo sapiens	qRT-PCR//Luciferase reporter assay//Western blot	Functional MTI
hsa-miR-21-5p	-1.08011	Up	MIRT437893	Homo sapiens	SETD2	29072	Homo sapiens	ChIP-seq//Luciferase reporter assay	Functional MTI
hsa-miR-21-5p	-1.08011	Up	MIRT007362	Homo sapiens	SMAD7	4092	Homo sapiens	Luciferase reporter assay//Western blot	Functional MTI
hsa-miR-21-5p	-1.08011	Up	MIRT030838	Homo sapiens	DDAH1	23576	Homo sapiens	Luciferase reporter assay//qRT-PCR//Western blot	Functional MTI
hsa-miR-21-5p	-1.08011	Up	MIRT733614	Homo sapiens	OXTR	5021	Homo sapiens	Luciferase reporter assay	Functional MTI
hsa-miR-21-5p	-1.08011	Up	MIRT001190	Homo sapiens	PTEN	5728	Homo sapiens	Luciferase reporter assay//Western blot	Functional MTI
hsa-miR-21-5p	-1.08011	Up	MIRT732931	Homo sapiens	PSMD9	5715	Homo sapiens	Flow//qRT-PCR//Western blot	Functional MTI
hsa-miR-21-5p	-1.08011	Up	MIRT001190	Homo sapiens	PTEN	5728	Homo sapiens	Flow//qRT-PCR//Western blot	Functional MTI
hsa-miR-21-5p	-1.08011	Up	MIRT054356	Homo sapiens	MYD88	4615	Homo sapiens	Chip//ELISA//Flow cytometry//Luciferase reporter assay//QRTPCR//Western blot	Functional MTI
hsa-miR-21-5p	-1.08011	Up	MIRT731121	Homo sapiens	CASC2	255082	Homo sapiens	qRT-PCR//Luciferase reporter assay//Immunoprecipitaion//Western blot	Functional MTI
hsa-miR-21-5p	-1.08011	Up	MIRT006236	Homo sapiens	SP1	6667	Homo sapiens	Luciferase reporter assay//Western blot	Functional MTI
hsa-miR-21-5p	-1.08011	Up	MIRT001190	Homo sapiens	PTEN	5728	Homo sapiens	GFP reporter assay//Northern blot//qRT-PCR//Western blot//ASO assay	Functional MTI
hsa-miR-21-5p	-1.08011	Up	MIRT732463	Homo sapiens	TAP1	6890	Homo sapiens	Luciferase reporter assay//Western blot	Functional MTI
hsa-miR-21-5p	-1.08011	Up	MIRT007362	Homo sapiens	SMAD7	4092	Homo sapiens	Immunocytochemistry//Immunofluorescence//Immunohistochemistry//Luciferase reporter assay//Western blot	Functional MTI
hsa-miR-21-5p	-1.08011	Up	MIRT001190	Homo sapiens	PTEN	5728	Homo sapiens	Immunocytochemistry//Luciferase reporter assay//Northern blot//qRT-PCR//Western blot//Microarray//Reporter assay	Functional MTI
hsa-miR-21-5p	-1.08011	Up	MIRT000954	Homo sapiens	TIMP3	7078	Homo sapiens	Luciferase reporter assay//Western blot	Functional MTI
hsa-miR-21-5p	-1.08011	Up	MIRT001190	Homo sapiens	PTEN	5728	Homo sapiens	Immunocytochemistry//Luciferase reporter assay//qRT-PCR//Western blot	Functional MTI
hsa-miR-21-5p	-1.08011	Up	MIRT001190	Homo sapiens	PTEN	5728	Homo sapiens	Immunohistochemistry//Luciferase reporter assay//qRT-PCR//Western blot	Functional MTI
hsa-miR-21-5p	-1.08011	Up	MIRT030837	Homo sapiens	SERPINI1	5274	Homo sapiens	Flow//Immunohistochemistry//Luciferase reporter assay//Microarray//qRT-PCR//Western blot	Functional MTI
hsa-miR-21-5p	-1.08011	Up	MIRT053151	Homo sapiens	SMN1	6606	Homo sapiens	Luciferase reporter assay//Western blot	Functional MTI
hsa-miR-21-5p	-1.08011	Up	MIRT001190	Homo sapiens	PTEN	5728	Homo sapiens	Luciferase reporter assay//qRT-PCR	Functional MTI
hsa-miR-21-5p	-1.08011	Up	MIRT001190	Homo sapiens	PTEN	5728	Homo sapiens	FACS//Luciferase reporter assay//qRT-PCR//Western blot	Functional MTI
hsa-miR-21-5p	-1.08011	Up	MIRT003054	Homo sapiens	PDCD4	27250	Homo sapiens	qRT-PCR//Western blot	Functional MTI
hsa-miR-21-5p	-1.08011	Up	MIRT003567	Homo sapiens	SERPINB5	5268	Homo sapiens	Luciferase reporter assay	Functional MTI
hsa-miR-21-5p	-1.08011	Up	MIRT000954	Homo sapiens	TIMP3	7078	Homo sapiens	Luciferase reporter assay//Western blot//qRT-PCR//Reporter assay;Western blot;qRT-PCR;Microarray;Other	Functional MTI
hsa-miR-21-5p	-1.08011	Up	MIRT000954	Homo sapiens	TIMP3	7078	Homo sapiens	qRT-PCR//Luciferase reporter assay//Western blot	Functional MTI
hsa-miR-21-5p	-1.08011	Up	MIRT733326	Homo sapiens	BMI1	648	Homo sapiens	ChIP-seq//Immunofluorescence//Immunohistochemistry//Luciferase reporter assay//qRT-PCR//Western blot	Functional MTI
hsa-miR-21-5p	-1.08011	Up	MIRT007085	Homo sapiens	TCF21	6943	Homo sapiens	Luciferase reporter assay	Functional MTI
hsa-miR-21-5p	-1.08011	Up	MIRT035524	Homo sapiens	BCL6	604	Homo sapiens	Luciferase reporter assay	Functional MTI
hsa-miR-21-5p	-1.08011	Up	MIRT000969	Homo sapiens	RECK	8434	Homo sapiens	Immunofluorescence//Immunohistochemistry//qRT-PCR//Western blot	Functional MTI
hsa-miR-21-5p	-1.08011	Up	MIRT002416	Homo sapiens	BTG2	7832	Homo sapiens	semi-qRT-PCR//GFP reporter assay//Western blot//Luciferase reporter assay	Functional MTI
hsa-miR-21-5p	-1.08011	Up	MIRT002416	Homo sapiens	BTG2	7832	Homo sapiens	Western blot	Functional MTI
hsa-miR-21-5p	-1.08011	Up	MIRT030717	Homo sapiens	VEGFA	7422	Homo sapiens	Western blot;qRT-PCR	Functional MTI
hsa-miR-21-5p	-1.08011	Up	MIRT006515	Homo sapiens	ANP32A	8125	Homo sapiens	Luciferase reporter assay//qRT-PCR//Western blot	Functional MTI
hsa-miR-21-5p	-1.08011	Up	MIRT001190	Homo sapiens	PTEN	5728	Homo sapiens	Immunohistochemistry//qRT-PCR//Western blot	Functional MTI
hsa-miR-21-5p	-1.08011	Up	MIRT006989	Homo sapiens	FASLG	356	Homo sapiens	Luciferase reporter assay//qRT-PCR//Western blot	Functional MTI
hsa-miR-21-5p	-1.08011	Up	MIRT000172	Homo sapiens	DERL1	79139	Homo sapiens	Luciferase reporter assay//Quantitative proteomic approach	Functional MTI
hsa-miR-21-5p	-1.08011	Up	MIRT003567	Homo sapiens	SERPINB5	5268	Homo sapiens	Reporter assay;Western blot;qRT-PCR	Functional MTI
hsa-miR-21-5p	-1.08011	Up	MIRT003567	Homo sapiens	SERPINB5	5268	Homo sapiens	Reporter assay	Functional MTI
hsa-miR-21-5p	-1.08011	Up	MIRT005429	Homo sapiens	MSH2	4436	Homo sapiens	Luciferase reporter assay//Northern blot//qRT-PCR//Western blot	Functional MTI
hsa-miR-21-5p	-1.08011	Up	MIRT001190	Homo sapiens	PTEN	5728	Homo sapiens	qRT-PCR//Western blot	Functional MTI
hsa-miR-21-5p	-1.08011	Up	MIRT000159	Homo sapiens	BCL2	596	Homo sapiens	Western blot;Other	Functional MTI
hsa-miR-21-5p	-1.08011	Up	MIRT001190	Homo sapiens	PTEN	5728	Homo sapiens	qRT-PCR//Western blot	Functional MTI
hsa-miR-21-5p	-1.08011	Up	MIRT003054	Homo sapiens	PDCD4	27250	Homo sapiens	Luciferase reporter assay//qRT-PCR//Western blot	Functional MTI
hsa-miR-21-5p	-1.08011	Up	MIRT001190	Homo sapiens	PTEN	5728	Homo sapiens	Luciferase reporter assay	Functional MTI
hsa-miR-21-5p	-1.08011	Up	MIRT002416	Homo sapiens	BTG2	7832	Homo sapiens	Luciferase reporter assay//qRT-PCR//Western blot	Functional MTI
hsa-miR-21-5p	-1.08011	Up	MIRT005717	Homo sapiens	ISCU	23479	Homo sapiens	Immunoblot//Immunohistochemistry//Luciferase reporter assay//qRT-PCR//Western blot	Functional MTI
hsa-miR-21-5p	-1.08011	Up	MIRT732457	Homo sapiens	ICOSLG	23308	Homo sapiens	Luciferase reporter assay//Western blot	Functional MTI
hsa-miR-21-5p	-1.08011	Up	MIRT438487	Homo sapiens	SIRT2	22933	Homo sapiens	Western blot	Functional MTI
hsa-miR-21-5p	-1.08011	Up	MIRT001190	Homo sapiens	PTEN	5728	Homo sapiens	Luciferase reporter assay	Functional MTI
hsa-miR-21-5p	-1.08011	Up	MIRT735309	Homo sapiens	CASP8	841	Homo sapiens	In situ hybridization//Luciferase reporter assay//Northern blot//qRT-PCR//Western blot	Functional MTI
hsa-miR-21-5p	-1.08011	Up	MIRT006989	Homo sapiens	FASLG	356	Homo sapiens	Luciferase reporter assay//qRT-PCR//Western blot	Functional MTI
hsa-miR-21-5p	-1.08011	Up	MIRT000159	Homo sapiens	BCL2	596	Homo sapiens	Luciferase reporter assay	Functional MTI
hsa-miR-21-5p	-1.08011	Up	MIRT000176	Homo sapiens	JAG1	182	Homo sapiens	Flow//Immunoblot//Luciferase reporter assay//Microarray//qRT-PCR	Functional MTI
hsa-miR-21-5p	-1.08011	Up	MIRT001190	Homo sapiens	PTEN	5728	Homo sapiens	Luciferase reporter assay//qRT-PCR//Western blot	Functional MTI
hsa-miR-21-5p	-1.08011	Up	MIRT001190	Homo sapiens	PTEN	5728	Homo sapiens	Immunohistochemistry//Luciferase reporter assay//qRT-PCR//Western blot	Functional MTI
hsa-miR-21-5p	-1.08011	Up	MIRT000954	Homo sapiens	TIMP3	7078	Homo sapiens	Luciferase reporter assay//Western blot	Functional MTI
hsa-miR-21-5p	-1.08011	Up	MIRT001190	Homo sapiens	PTEN	5728	Homo sapiens	Western blot	Functional MTI
hsa-miR-21-5p	-1.08011	Up	MIRT005429	Homo sapiens	MSH2	4436	Homo sapiens	Immunoblot//Luciferase reporter assay	Functional MTI
hsa-miR-21-5p	-1.08011	Up	MIRT733174	Homo sapiens	FZD6	8323	Homo sapiens	Luciferase reporter assay//qRT-PCR//Western blot	Functional MTI
hsa-miR-21-5p	-1.08011	Up	MIRT001190	Homo sapiens	PTEN	5728	Homo sapiens	Western blot	Functional MTI
hsa-miR-21-5p	-1.08011	Up	MIRT030844	Homo sapiens	TGFB2	7042	Homo sapiens	Luciferase reporter assay	Functional MTI
hsa-miR-21-5p	-1.08011	Up	MIRT001980	Homo sapiens	TPM1	7168	Homo sapiens	Luciferase reporter assay//Western blot//Western blot;qRT-PCR	Functional MTI
hsa-miR-21-5p	-1.08011	Up	MIRT000157	Homo sapiens	CDC25A	993	Homo sapiens	Luciferase reporter assay//Western blot	Functional MTI
hsa-miR-21-5p	-1.08011	Up	MIRT000672	Homo sapiens	SPRY2	10253	Homo sapiens	Luciferase reporter assay//qRT-PCR	Functional MTI
hsa-miR-21-5p	-1.08011	Up	MIRT006989	Homo sapiens	FASLG	356	Homo sapiens	Luciferase reporter assay	Functional MTI
hsa-miR-21-5p	-1.08011	Up	MIRT002090	Homo sapiens	NFIB	4781	Homo sapiens	Luciferase reporter assay//qRT-PCR//Western blot	Functional MTI
hsa-miR-21-5p	-1.08011	Up	MIRT003054	Homo sapiens	PDCD4	27250	Homo sapiens	Luciferase reporter assay//Western blot//Reporter assay;Other//Reporter assay	Functional MTI
hsa-miR-21-5p	-1.08011	Up	MIRT000969	Homo sapiens	RECK	8434	Homo sapiens	qRT-PCR//Western blot	Functional MTI
hsa-miR-21-5p	-1.08011	Up	MIRT001189	Homo sapiens	TGFBR2	7048	Homo sapiens	qRT-PCR//Luciferase reporter assay//Western blot//Reporter assay	Functional MTI
hsa-miR-21-5p	-1.08011	Up	MIRT005429	Homo sapiens	MSH2	4436	Homo sapiens	Luciferase reporter assay//qRT-PCR//Western blot	Functional MTI
hsa-miR-21-5p	-1.08011	Up	MIRT003567	Homo sapiens	SERPINB5	5268	Homo sapiens	ChIP-seq//Immunohistochemistry//Luciferase reporter assay//qRT-PCR//Western blot	Functional MTI
hsa-miR-21-5p	-1.08011	Up	MIRT006422	Homo sapiens	PPARA	5465	Homo sapiens	Luciferase reporter assay//Flow//Immunoprecipitaion//In situ hybridization//qRT-PCR//Western blot	Functional MTI
hsa-miR-21-5p	-1.08011	Up	MIRT001190	Homo sapiens	PTEN	5728	Homo sapiens	qRT-PCR//Western blot	Functional MTI
hsa-miR-21-5p	-1.08011	Up	MIRT005807	Homo sapiens	EGFR	1956	Homo sapiens	Western blot;Other	Functional MTI
hsa-miR-21-5p	-1.08011	Up	MIRT006516	Homo sapiens	SMARCA4	6597	Homo sapiens	Luciferase reporter assay//qRT-PCR//Western blot	Functional MTI
hsa-miR-21-5p	-1.08011	Up	MIRT003054	Homo sapiens	PDCD4	27250	Homo sapiens	Luciferase reporter assay	Functional MTI
hsa-miR-21-5p	-1.08011	Up	MIRT003054	Homo sapiens	PDCD4	27250	Homo sapiens	Immunohistochemistry//qRT-PCR//Western blot	Functional MTI
hsa-miR-21-5p	-1.08011	Up	MIRT000672	Homo sapiens	SPRY2	10253	Homo sapiens	Luciferase reporter assay	Functional MTI
hsa-miR-21-5p	-1.08011	Up	MIRT003054	Homo sapiens	PDCD4	27250	Homo sapiens	Luciferase reporter assay//Western blot	Functional MTI
hsa-miR-21-5p	-1.08011	Up	MIRT031079	Homo sapiens	STAT3	6774	Homo sapiens	Western blot;Other	Functional MTI
hsa-miR-21-5p	-1.08011	Up	MIRT007362	Homo sapiens	SMAD7	4092	Homo sapiens	qRT-PCR//Western blot	Functional MTI
hsa-miR-21-5p	-1.08011	Up	MIRT030694	Homo sapiens	SOX2	6657	Homo sapiens	Immunofluorescence//Luciferase reporter assay//qRT-PCR//Western blot	Functional MTI
hsa-miR-21-5p	-1.08011	Up	MIRT007362	Homo sapiens	SMAD7	4092	Homo sapiens	Luciferase reporter assay	Functional MTI
hsa-miR-21-5p	-1.08011	Up	MIRT003054	Homo sapiens	PDCD4	27250	Homo sapiens	Luciferase reporter assay//qRT-PCR	Functional MTI
hsa-miR-21-5p	-1.08011	Up	MIRT001189	Homo sapiens	TGFBR2	7048	Homo sapiens	Luciferase reporter assay//qRT-PCR//Western blot	Functional MTI
hsa-miR-21-5p	-1.08011	Up	MIRT001189	Homo sapiens	TGFBR2	7048	Homo sapiens	Luciferase reporter assay//Western blot	Functional MTI
hsa-miR-21-5p	-1.08011	Up	MIRT005952	Homo sapiens	ICAM1	3383	Homo sapiens	Luciferase reporter assay//Microarray//qRT-PCR	Functional MTI
hsa-miR-21-5p	-1.08011	Up	MIRT003317	Homo sapiens	RHOB	388	Homo sapiens	Luciferase reporter assay//qRT-PCR//Western blot	Functional MTI
hsa-miR-21-5p	-1.08011	Up	MIRT003054	Homo sapiens	PDCD4	27250	Homo sapiens	Luciferase reporter assay//Western blot	Functional MTI
hsa-miR-21-5p	-1.08011	Up	MIRT006313	Homo sapiens	DOCK4	9732	Homo sapiens	Immunoblot//Luciferase reporter assay//qRT-PCR	Functional MTI
hsa-miR-21-5p	-1.08011	Up	MIRT031078	Homo sapiens	YOD1	55432	Homo sapiens	qRT-PCR//Western blot	Functional MTI
hsa-miR-21-5p	-1.08011	Up	MIRT001190	Homo sapiens	PTEN	5728	Homo sapiens	qRT-PCR//Western blot	Functional MTI
hsa-miR-21-5p	-1.08011	Up	MIRT001190	Homo sapiens	PTEN	5728	Homo sapiens	Immunofluorescence//Immunohistochemistry//qRT-PCR//Western blot	Functional MTI
hsa-miR-21-5p	-1.08011	Up	MIRT000969	Homo sapiens	RECK	8434	Homo sapiens	Luciferase reporter assay//Western blot	Functional MTI
hsa-miR-21-5p	-1.08011	Up	MIRT003054	Homo sapiens	PDCD4	27250	Homo sapiens	Luciferase reporter assay//qRT-PCR//Quantitative proteomic approach	Functional MTI
hsa-miR-21-5p	-1.08011	Up	MIRT031079	Homo sapiens	STAT3	6774	Homo sapiens	Western blot	Functional MTI
hsa-miR-21-5p	-1.08011	Up	MIRT002410	Homo sapiens	APAF1	317	Homo sapiens	Luciferase reporter assay//qRT-PCR//Western blot	Functional MTI
hsa-miR-21-5p	-1.08011	Up	MIRT732464	Homo sapiens	TLR3	7098	Homo sapiens	Luciferase reporter assay//Western blot	Functional MTI
hsa-miR-21-5p	-1.08011	Up	MIRT000954	Homo sapiens	TIMP3	7078	Homo sapiens	Immunofluorescence//Immunohistochemistry//In situ hybridization//qRT-PCR//Western blot	Functional MTI
hsa-miR-21-5p	-1.08011	Up	MIRT005429	Homo sapiens	MSH2	4436	Homo sapiens	Luciferase reporter assay//qRT-PCR//Western blot	Functional MTI
hsa-miR-21-5p	-1.08011	Up	MIRT005430	Homo sapiens	MSH6	2956	Homo sapiens	Luciferase reporter assay//Northern blot//qRT-PCR//Western blot	Functional MTI
hsa-miR-21-5p	-1.08011	Up	MIRT003054	Homo sapiens	PDCD4	27250	Homo sapiens	FACS//Luciferase reporter assay//qRT-PCR//Western blot	Functional MTI
hsa-miR-21-5p	-1.08011	Up	MIRT001190	Homo sapiens	PTEN	5728	Homo sapiens	Luciferase reporter assay//qRT-PCR//Western blot	Functional MTI
hsa-miR-21-5p	-1.08011	Up	MIRT000672	Homo sapiens	SPRY2	10253	Homo sapiens	Luciferase reporter assay	Functional MTI
hsa-miR-21-5p	-1.08011	Up	MIRT003054	Homo sapiens	PDCD4	27250	Homo sapiens	Western blot	Functional MTI
hsa-miR-21-5p	-1.08011	Up	MIRT006797	Homo sapiens	NTF3	4908	Homo sapiens	Luciferase reporter assay//qRT-PCR	Functional MTI
hsa-miR-21-5p	-1.08011	Up	MIRT735215	Homo sapiens	FOXO1	2308	Homo sapiens	Luciferase reporter assay//qRT-PCR//Western blot	Functional MTI
hsa-miR-21-5p	-1.08011	Up	MIRT005773	Homo sapiens	ANKRD46	157567	Homo sapiens	Immunoblot//Immunohistochemistry//Luciferase reporter assay//Microarray//qRT-PCR//Western blot	Functional MTI
hsa-miR-21-5p	-1.08011	Up	MIRT005974	Homo sapiens	CDK2AP1	8099	Homo sapiens	Luciferase reporter assay//qRT-PCR//Western blot//Reporter assay	Functional MTI
hsa-miR-21-5p	-1.08011	Up	MIRT054572	Homo sapiens	GDF5	8200	Homo sapiens	Luciferase reporter assay//qRT-PCR//Western blot	Functional MTI
hsa-miR-21-5p	-1.08011	Up	MIRT000176	Homo sapiens	JAG1	182	Homo sapiens	Luciferase reporter assay	Functional MTI
hsa-miR-21-5p	-1.08011	Up	MIRT000969	Homo sapiens	RECK	8434	Homo sapiens	Luciferase reporter assay//Western blot	Functional MTI
hsa-miR-21-5p	-1.08011	Up	MIRT000961	Homo sapiens	MTAP	4507	Homo sapiens	Western blot//Northern blot//qRT-PCR//Luciferase reporter assay	Functional MTI
hsa-miR-21-5p	-1.08011	Up	MIRT001220	Homo sapiens	LRRFIP1	9208	Homo sapiens	semi-qRT-PCR//Luciferase reporter assay//Western blot	Functional MTI
hsa-miR-21-5p	-1.08011	Up	MIRT054398	Homo sapiens	VHL	7428	Homo sapiens	Immunofluorescence//Immunohistochemistry//Immunoprecipitaion//Luciferase reporter assay//qRT-PCR//Western blot	Functional MTI
hsa-miR-21-5p	-1.08011	Up	MIRT438224	Homo sapiens	CLU	1191	Homo sapiens	Luciferase reporter assay	Functional MTI
hsa-miR-21-5p	-1.08011	Up	MIRT054357	Homo sapiens	IRAK1	3654	Homo sapiens	Chip//ELISA//Flow cytometry//Luciferase reporter assay//QRTPCR//Western blot	Functional MTI
hsa-miR-21-5p	-1.08011	Up	MIRT734892	Homo sapiens	SOCS1	8651	Homo sapiens	Luciferase reporter assay//qRT-PCR//Western blot	Functional MTI
hsa-miR-21-5p	-1.08011	Up	MIRT001190	Homo sapiens	PTEN	5728	Homo sapiens	Luciferase reporter assay//Western blot	Functional MTI
hsa-miR-21-5p	-1.08011	Up	MIRT001190	Homo sapiens	PTEN	5728	Homo sapiens	Luciferase reporter assay	Functional MTI
hsa-miR-21-5p	-1.08011	Up	MIRT001190	Homo sapiens	PTEN	5728	Homo sapiens	Luciferase reporter assay//Western blot//Reporter assay;Western blot;Microarray	Functional MTI
hsa-miR-21-5p	-1.08011	Up	MIRT003567	Homo sapiens	SERPINB5	5268	Homo sapiens	Immunoprecipitaion//Luciferase reporter assay//Microarray//qRT-PCR//Western blot	Functional MTI
hsa-miR-21-5p	-1.08011	Up	MIRT003837	Homo sapiens	BMPR2	659	Homo sapiens	Luciferase reporter assay//qRT-PCR	Functional MTI
hsa-miR-21-5p	-1.08011	Up	MIRT003837	Homo sapiens	BMPR2	659	Homo sapiens	qRT-PCR//Western blot	Functional MTI
hsa-miR-21-5p	-1.08011	Up	MIRT006323	Homo sapiens	DUSP10	11221	Homo sapiens	Luciferase reporter assay//qRT-PCR//Western blot	Functional MTI
hsa-miR-21-5p	-1.08011	Up	MIRT733147	Homo sapiens	ABCB1	5243	Homo sapiens	Flow//qRT-PCR//Western blot	Functional MTI
hsa-miR-21-5p	-1.08011	Up	MIRT006288	Homo sapiens	PIAS3	10401	Homo sapiens	ELISA//qRT-PCR//Western blot	Functional MTI
hsa-miR-21-5p	-1.08011	Up	MIRT732668	Homo sapiens	LRP6	4040	Homo sapiens	Luciferase reporter assay//qRT-PCR//Western blot	Functional MTI
hsa-miR-21-5p	-1.08011	Up	MIRT001190	Homo sapiens	PTEN	5728	Homo sapiens	qRT-PCR//Western blot	Functional MTI
hsa-miR-21-5p	-1.08011	Up	MIRT006199	Homo sapiens	CCL20	6364	Homo sapiens	ELISA//Immunofluorescence//Luciferase reporter assay	Functional MTI
hsa-miR-21-5p	-1.08011	Up	MIRT003054	Homo sapiens	PDCD4	27250	Homo sapiens	ChIP-seq//Immunofluorescence//Immunohistochemistry//Luciferase reporter assay//qRT-PCR//Western blot	Functional MTI
hsa-miR-21-5p	-1.08011	Up	MIRT001190	Homo sapiens	PTEN	5728	Homo sapiens	qRT-PCR//Western blot	Functional MTI
hsa-miR-21-5p	-1.08011	Up	MIRT208864	Homo sapiens	IL12A	3592	Homo sapiens	Luciferase reporter assay//Western blot	Functional MTI
hsa-miR-21-5p	-1.08011	Up	MIRT001189	Homo sapiens	TGFBR2	7048	Homo sapiens	qRT-PCR//Western blot	Functional MTI
hsa-miR-21-5p	-1.08011	Up	MIRT735310	Homo sapiens	TRAF7	84231	Homo sapiens	In situ hybridization//Luciferase reporter assay//Northern blot//qRT-PCR//Western blot	Functional MTI
hsa-miR-21-5p	-1.08011	Up	MIRT732462	Homo sapiens	HMGB1	3146	Homo sapiens	Luciferase reporter assay//Western blot	Functional MTI
hsa-miR-21-5p	-1.08011	Up	MIRT438716	Homo sapiens	GAS5	60674	Homo sapiens	qRT-PCR//Western blot	Functional MTI
hsa-miR-21-5p	-1.08011	Up	MIRT003054	Homo sapiens	PDCD4	27250	Homo sapiens	Luciferase reporter assay//qRT-PCR//Western blot	Functional MTI
hsa-miR-21-5p	-1.08011	Up	MIRT001190	Homo sapiens	PTEN	5728	Homo sapiens	Luciferase reporter assay	Functional MTI
hsa-miR-21-5p	-1.08011	Up	MIRT001208	Homo sapiens	TGFBI	7045	Homo sapiens	Luciferase reporter assay//Western blot	Functional MTI
hsa-miR-21-5p	-1.08011	Up	MIRT005951	Homo sapiens	IL1B	3553	Homo sapiens	Luciferase reporter assay//Microarray//qRT-PCR	Functional MTI
hsa-miR-21-5p	-1.08011	Up	MIRT002416	Homo sapiens	BTG2	7832	Homo sapiens	qRT-PCR//Western blot	Functional MTI
hsa-miR-21-5p	-1.08011	Up	MIRT003054	Homo sapiens	PDCD4	27250	Homo sapiens	Luciferase reporter assay	Functional MTI
hsa-miR-21-5p	-1.08011	Up	MIRT006989	Homo sapiens	FASLG	356	Homo sapiens	Reporter assay;Western blot;Other	Functional MTI
hsa-miR-21-5p	-1.08011	Up	MIRT001190	Homo sapiens	PTEN	5728	Homo sapiens	Western blot	Functional MTI
hsa-miR-21-5p	-1.08011	Up	MIRT005323	Homo sapiens	JMY	133746	Homo sapiens	Luciferase reporter assay//qRT-PCR	Functional MTI
hsa-miR-21-5p	-1.08011	Up	MIRT208864	Homo sapiens	IL12A	3592	Homo sapiens	Luciferase reporter assay//qRT-PCR//Western blot	Functional MTI
hsa-miR-21-5p	-1.08011	Up	MIRT001190	Homo sapiens	PTEN	5728	Homo sapiens	Luciferase reporter assay//	Functional MTI
hsa-miR-21-5p	-1.08011	Up	MIRT003054	Homo sapiens	PDCD4	27250	Homo sapiens	Immunofluorescence//Immunohistochemistry//qRT-PCR//Western blot	Functional MTI
hsa-miR-21-5p	-1.08011	Up	MIRT001188	Homo sapiens	FMOD	2331	Homo sapiens	Western blot	Functional MTI
hsa-miR-21-5p	-1.08011	Up	MIRT005772	Homo sapiens	EIF4A2	1974	Homo sapiens	Immunoblot//Immunohistochemistry//Luciferase reporter assay//Microarray//qRT-PCR//Western blot	Functional MTI
hsa-miR-21-5p	-1.08011	Up	MIRT003054	Homo sapiens	PDCD4	27250	Homo sapiens	Immunofluorescence//Immunohistochemistry//qRT-PCR//Western blot	Functional MTI
hsa-miR-21-5p	-1.08011	Up	MIRT000969	Homo sapiens	RECK	8434	Homo sapiens	qRT-PCR//Western blot	Functional MTI
hsa-miR-21-5p	-1.08011	Up	MIRT001190	Homo sapiens	PTEN	5728	Homo sapiens	Luciferase reporter assay	Functional MTI
hsa-miR-21-5p	-1.08011	Up	MIRT003054	Homo sapiens	PDCD4	27250	Homo sapiens	Reporter assay	Functional MTI
hsa-miR-21-5p	-1.08011	Up	MIRT734699	Homo sapiens	Smad7	81516	Homo sapiens	Luciferase reporter assay//qRT-PCR//Western blot	Functional MTI
hsa-miR-21-5p	-1.08011	Up	MIRT479960	Homo sapiens	CBX4	8535	Homo sapiens	Luciferase reporter assay//Western blot	Functional MTI
hsa-miR-21-5p	-1.08011	Up	MIRT006989	Homo sapiens	FASLG	356	Homo sapiens	Luciferase reporter assay//Western blot	Functional MTI
hsa-miR-21-5p	-1.08011	Up	MIRT003837	Homo sapiens	BMPR2	659	Homo sapiens	Luciferase reporter assay//qRT-PCR//Western blot	Functional MTI
hsa-miR-21-5p	-1.08011	Up	MIRT000969	Homo sapiens	RECK	8434	Homo sapiens	Luciferase reporter assay	Functional MTI
hsa-miR-21-5p	-1.08011	Up	MIRT003054	Homo sapiens	PDCD4	27250	Homo sapiens	Luciferase reporter assay//Western blot//Reporter assay	Functional MTI
hsa-miR-21-5p	-1.08011	Up	MIRT732461	Homo sapiens	CEBPB	1051	Homo sapiens	Luciferase reporter assay//Western blot	Functional MTI
hsa-miR-21-5p	-1.08011	Up	MIRT053173	Homo sapiens	HPGD	3248	Homo sapiens	In situ hybridization//Luciferase reporter assay//qRT-PCR//Western blot	Functional MTI
hsa-miR-21-5p	-1.08011	Up	MIRT000159	Homo sapiens	BCL2	596	Homo sapiens	Luciferase reporter assay//Western blot	Functional MTI
hsa-miR-21-5p	-1.08011	Up	MIRT003054	Homo sapiens	PDCD4	27250	Homo sapiens	qRT-PCR//Western blot	Functional MTI
hsa-miR-21-5p	-1.08011	Up	MIRT006314	Homo sapiens	DOCK5	80005	Homo sapiens	Immunoblot//Luciferase reporter assay//qRT-PCR	Functional MTI
hsa-miR-21-5p	-1.08011	Up	MIRT000177	Homo sapiens	REST	5978	Homo sapiens	Luciferase reporter assay	Functional MTI
hsa-miR-21-5p	-1.08011	Up	MIRT003054	Homo sapiens	PDCD4	27250	Homo sapiens	Luciferase reporter assay	Functional MTI
hsa-miR-21-5p	-1.08011	Up	MIRT001190	Homo sapiens	PTEN	5728	Homo sapiens	Luciferase reporter assay//qRT-PCR//Western blot	Functional MTI
hsa-miR-21-5p	-1.08011	Up	MIRT732588	Homo sapiens	STUB1	10273	Homo sapiens	qRT-PCR//Western blot	Functional MTI
hsa-miR-21-5p	-1.08011	Up	MIRT003054	Homo sapiens	PDCD4	27250	Homo sapiens	Luciferase reporter assay//qRT-PCR//Western blot	Functional MTI
hsa-miR-21-5p	-1.08011	Up	MIRT732933	Homo sapiens	COX2	4513	Homo sapiens	Flow//qRT-PCR//Western blot	Functional MTI
hsa-miR-21-5p	-1.08011	Up	MIRT732712	Homo sapiens	CADM1	23705	Homo sapiens	Luciferase reporter assay	Functional MTI
hsa-miR-21-5p	-1.08011	Up	MIRT052949	Homo sapiens	WWP1	11059	Homo sapiens	qRT-PCR//Western blot	Functional MTI
hsa-miR-21-5p	-1.08011	Up	MIRT003317	Homo sapiens	RHOB	388	Homo sapiens	qRT-PCR//Western blot	Functional MTI
hsa-miR-21-5p	-1.08011	Up	MIRT052948	Homo sapiens	SATB1	6304	Homo sapiens	qRT-PCR//Western blot	Functional MTI
hsa-miR-21-5p	-1.08011	Up	MIRT003054	Homo sapiens	PDCD4	27250	Homo sapiens	qRT-PCR//Western blot	Functional MTI
hsa-miR-21-5p	-1.08011	Up	MIRT003054	Homo sapiens	PDCD4	27250	Homo sapiens	Immunohistochemistry//Western blot	Functional MTI
hsa-miR-21-5p	-1.08011	Up	MIRT005565	Homo sapiens	TIAM1	7074	Homo sapiens	Luciferase reporter assay	Functional MTI
hsa-miR-21-5p	-1.08011	Up	MIRT002410	Homo sapiens	APAF1	317	Homo sapiens	Luciferase reporter assay//qRT-PCR//Western blot	Functional MTI
hsa-miR-21-5p	-1.08011	Up	MIRT000960	Homo sapiens	SOX5	6660	Homo sapiens	Western blot//Northern blot//qRT-PCR//Luciferase reporter assay	Functional MTI
hsa-miR-21-5p	-1.08011	Up	MIRT003054	Homo sapiens	PDCD4	27250	Homo sapiens	Immunohistochemistry//Luciferase reporter assay//qRT-PCR//Western blot	Functional MTI
hsa-miR-21-5p	-1.08011	Up	MIRT438893	Homo sapiens	RHO	6010	Homo sapiens	qRT-PCR//Western blot	Functional MTI
hsa-miR-21-5p	-1.08011	Up	MIRT001190	Homo sapiens	PTEN	5728	Homo sapiens	qRT-PCR//Western blot	Functional MTI
hsa-miR-21-5p	-1.08011	Up	MIRT438438	Homo sapiens	TNFRSF10B	8795	Homo sapiens	Luciferase reporter assay	Functional MTI
hsa-miR-21-5p	-1.08011	Up	MIRT003317	Homo sapiens	RHOB	388	Homo sapiens	Luciferase reporter assay//qRT-PCR//Western blot	Functional MTI
hsa-miR-21-5p	-1.08011	Up	MIRT004287	Homo sapiens	TGIF1	7050	Homo sapiens	Western blot	Functional MTI
hsa-miR-21-5p	-1.08011	Up	MIRT732459	Homo sapiens	UBE2N	7334	Homo sapiens	Luciferase reporter assay//Western blot	Functional MTI
hsa-miR-21-5p	-1.08011	Up	MIRT000159	Homo sapiens	BCL2	596	Homo sapiens	Luciferase reporter assay	Functional MTI
hsa-miR-21-5p	-1.08011	Up	MIRT003054	Homo sapiens	PDCD4	27250	Homo sapiens	Luciferase reporter assay//Western blot	Functional MTI
hsa-miR-21-5p	-1.08011	Up	MIRT006315	Homo sapiens	DOCK7	85440	Homo sapiens	Immunoblot//Luciferase reporter assay//qRT-PCR	Functional MTI
hsa-miR-21-5p	-1.08011	Up	MIRT731893	Homo sapiens	DNM1L	10059	Homo sapiens	Luciferase reporter assay//qRT-PCR//Western blot	Functional MTI
hsa-miR-21-5p	-1.08011	Up	MIRT003054	Homo sapiens	PDCD4	27250	Homo sapiens	Immunohistochemistry//qRT-PCR//Western blot	Functional MTI
hsa-miR-21-5p	-1.08011	Up	MIRT006288	Homo sapiens	PIAS3	10401	Homo sapiens	Luciferase reporter assay	Functional MTI
hsa-miR-21-5p	-1.08011	Up	MIRT006422	Homo sapiens	PPARA	5465	Homo sapiens	qRT-PCR//Western blot	Functional MTI
hsa-miR-21-5p	-1.08011	Up	MIRT003054	Homo sapiens	PDCD4	27250	Homo sapiens	Luciferase reporter assay//Western blot	Functional MTI
hsa-miR-21-5p	-1.08011	Up	MIRT003054	Homo sapiens	PDCD4	27250	Homo sapiens	Luciferase reporter assay	Functional MTI
hsa-miR-21-5p	-1.08011	Up	MIRT005953	Homo sapiens	PLAT	5327	Homo sapiens	Luciferase reporter assay//Microarray//qRT-PCR	Functional MTI
hsa-miR-21-5p	-1.08011	Up	MIRT005737	Homo sapiens	MEF2C	4208	Homo sapiens	Immunofluorescence//In situ hybridization//Luciferase reporter assay	Functional MTI
hsa-miR-21-5p	-1.08011	Up	MIRT076343	Homo sapiens	MAP2K3	5606	Homo sapiens	Immunohistochemistry//Luciferase reporter assay//Western blot	Functional MTI
hsa-miR-21-5p	-1.08011	Up	MIRT004814	Homo sapiens	PCBP1	5093	Homo sapiens	Luciferase reporter assay	Functional MTI
hsa-miR-21-5p	-1.08011	Up	MIRT001190	Homo sapiens	PTEN	5728	Homo sapiens	qRT-PCR//Western blot	Functional MTI
hsa-miR-21-5p	-1.08011	Up	MIRT000969	Homo sapiens	RECK	8434	Homo sapiens	Western blot//qRT-PCR//Luciferase reporter assay//Reporter assay;Western blot;qRT-PCR;Microarray	Functional MTI
hsa-miR-21-5p	-1.08011	Up	MIRT734186	Homo sapiens	MSLN	10232	Homo sapiens	Luciferase reporter assay	Functional MTI
hsa-miR-21-5p	-1.08011	Up	MIRT001220	Homo sapiens	LRRFIP1	9208	Homo sapiens	Immunohistochemistry//Western blot	Functional MTI
hsa-miR-21-5p	-1.08011	Up	MIRT006422	Homo sapiens	PPARA	5465	Homo sapiens	Immunofluorescence//Immunohistochemistry//Immunoprecipitaion//Luciferase reporter assay//qRT-PCR//Western blot	Functional MTI
hsa-miR-21-5p	-1.08011	Up	MIRT003054	Homo sapiens	PDCD4	27250	Homo sapiens	qRT-PCR//Western blot	Functional MTI
hsa-miR-21-5p	-1.08011	Up	MIRT438483	Homo sapiens	IGF1R	3480	Homo sapiens	Luciferase reporter assay	Functional MTI
hsa-miR-21-5p	-1.08011	Up	MIRT003054	Homo sapiens	PDCD4	27250	Homo sapiens	Luciferase reporter assay//Western blot	Functional MTI
hsa-miR-21-5p	-1.08011	Up	MIRT000969	Homo sapiens	RECK	8434	Homo sapiens	qRT-PCR//Luciferase reporter assay//Western blot//Reporter assay;Western blot;Other	Functional MTI
hsa-miR-21-5p	-1.08011	Up	MIRT003054	Homo sapiens	PDCD4	27250	Homo sapiens	Immunohistochemistry//qRT-PCR//Western blot	Functional MTI
hsa-miR-21-5p	-1.08011	Up	MIRT732460	Homo sapiens	BCL10	8915	Homo sapiens	Luciferase reporter assay//Western blot	Functional MTI
hsa-miR-21-5p	-1.08011	Up	MIRT732458	Homo sapiens	TICAM2	353376	Homo sapiens	Luciferase reporter assay//Western blot	Functional MTI
hsa-miR-21-5p	-1.08011	Up	MIRT003054	Homo sapiens	PDCD4	27250	Homo sapiens	Immunohistochemistry//qRT-PCR//Western blot	Functional MTI
hsa-miR-21-5p	-1.08011	Up	MIRT000969	Homo sapiens	RECK	8434	Homo sapiens	Western blot//qRT-PCR//Luciferase reporter assay	Functional MTI
hsa-miR-21-5p	-1.08011	Up	MIRT001221	Homo sapiens	MARCKS	4082	Homo sapiens	Luciferase reporter assay//Western blot	Functional MTI
hsa-miR-21-5p	-1.08011	Up	MIRT003054	Homo sapiens	PDCD4	27250	Homo sapiens	Flow//Luciferase reporter assay//qRT-PCR//Western blot	Functional MTI
hsa-miR-21-5p	-1.08011	Up	MIRT001190	Homo sapiens	PTEN	5728	Homo sapiens	Luciferase reporter assay//qRT-PCR//Western blot	Functional MTI
hsa-miR-21-5p	-1.08011	Up	MIRT005565	Homo sapiens	TIAM1	7074	Homo sapiens	Luciferase reporter assay//Microarray//Northern blot//qRT-PCR	Functional MTI
hsa-miR-21-5p	-1.08011	Up	MIRT003054	Homo sapiens	PDCD4	27250	Homo sapiens	Western blot	Functional MTI
hsa-miR-21-5p	-1.08011	Up	MIRT003054	Homo sapiens	PDCD4	27250	Homo sapiens	Immunoblot//Immunofluorescence//Luciferase reporter assay//qRT-PCR	Functional MTI
hsa-miR-21-5p	-1.08011	Up	MIRT003054	Homo sapiens	PDCD4	27250	Homo sapiens	Western blot	Functional MTI
hsa-miR-21-5p	-1.08011	Up	MIRT003317	Homo sapiens	RHOB	388	Homo sapiens	Luciferase reporter assay//qRT-PCR//Western blot	Functional MTI
hsa-miR-21-5p	-1.08011	Up	MIRT000969	Homo sapiens	RECK	8434	Homo sapiens	Luciferase reporter assay//qRT-PCR//Western blot	Functional MTI
hsa-miR-21-5p	-1.08011	Up	MIRT003054	Homo sapiens	PDCD4	27250	Homo sapiens	Flow//qRT-PCR//Western blot	Functional MTI
hsa-miR-21-5p	-1.08011	Up	MIRT733494	Homo sapiens	SOCS6	9306	Homo sapiens	Luciferase reporter assay//qRT-PCR//Western blot	Functional MTI
hsa-miR-21-5p	-1.08011	Up	MIRT437773	Homo sapiens	NFIA	4774	Homo sapiens	Flow//Western blot	Functional MTI
hsa-miR-22-3p	12.3143	Down	MIRT005903	Homo sapiens	RGS2	5997	Homo sapiens	Luciferase reporter assay//Microarray	Functional MTI
hsa-miR-22-3p	12.3143	Down	MIRT732754	Homo sapiens	MTHFR	4524	Homo sapiens	Immunoblot//Luciferase reporter assay//qRT-PCR//Western blot	Functional MTI
hsa-miR-22-3p	12.3143	Down	MIRT438232	Homo sapiens	CSF1R	1436	Homo sapiens	Luciferase reporter assay//qRT-PCR	Functional MTI
hsa-miR-22-3p	12.3143	Down	MIRT007158	Homo sapiens	IRF5	3663	Homo sapiens	Luciferase reporter assay//qRT-PCR//Western blot	Functional MTI
hsa-miR-22-3p	12.3143	Down	MIRT732525	Homo sapiens	CCNA2	890	Homo sapiens	Luciferase reporter assay	Functional MTI
hsa-miR-22-3p	12.3143	Down	MIRT002474	Homo sapiens	ESR1	2099	Homo sapiens	Luciferase reporter assay//Immunoblot//qRT-PCR	Functional MTI
hsa-miR-22-3p	12.3143	Down	MIRT030657	Homo sapiens	RAB5B	5869	Homo sapiens	Chromatin immunoprecipitation//FACS//Immunohistochemistry//Luciferase reporter assay//Microarray//Next Generation Sequencing (NGS)//Northern blot//qRT-PCR//Western blot	Functional MTI
hsa-miR-22-3p	12.3143	Down	MIRT002474	Homo sapiens	ESR1	2099	Homo sapiens	Western blot	Functional MTI
hsa-miR-22-3p	12.3143	Down	MIRT005900	Homo sapiens	BDNF	627	Homo sapiens	Luciferase reporter assay//Microarray	Functional MTI
hsa-miR-22-3p	12.3143	Down	MIRT005901	Homo sapiens	HTR2C	3358	Homo sapiens	Luciferase reporter assay//Microarray	Functional MTI
hsa-miR-22-3p	12.3143	Down	MIRT006106	Homo sapiens	NCOA1	8648	Homo sapiens	qRT-PCR//Western blot	Functional MTI
hsa-miR-22-3p	12.3143	Down	MIRT052981	Homo sapiens	HDAC6	10013	Homo sapiens	Luciferase reporter assay//Western blot	Functional MTI
hsa-miR-22-3p	12.3143	Down	MIRT053224	Homo sapiens	TET2	54790	Homo sapiens	Flow//Immunofluorescence//Immunohistochemistry//In situ hybridization//Luciferase reporter assay//qRT-PCR//Western blot	Functional MTI
hsa-miR-22-3p	12.3143	Down	MIRT007329	Homo sapiens	SP1	6667	Homo sapiens	Reporter assay	Functional MTI
hsa-miR-22-3p	12.3143	Down	MIRT733278	Homo sapiens	UBR5	51366	Homo sapiens	qRT-PCR//Western blot	Functional MTI
hsa-miR-22-3p	12.3143	Down	MIRT053753	Homo sapiens	CD151	977	Homo sapiens	Luciferase reporter assay//qRT-PCR//Western blot	Functional MTI
hsa-miR-22-3p	12.3143	Down	MIRT007329	Homo sapiens	SP1	6667	Homo sapiens	Luciferase reporter assay	Functional MTI
hsa-miR-22-3p	12.3143	Down	MIRT734052	Homo sapiens	AKT1	207	Homo sapiens	Luciferase reporter assay//Western blot	Functional MTI
hsa-miR-22-3p	12.3143	Down	MIRT005903	Homo sapiens	RGS2	5997	Homo sapiens	Luciferase reporter assay	Functional MTI
hsa-miR-22-3p	12.3143	Down	MIRT732074	Homo sapiens	MMP14	4323	Homo sapiens	Luciferase reporter assay//Microarray//qRT-PCR//Western blot	Functional MTI
hsa-miR-22-3p	12.3143	Down	MIRT007329	Homo sapiens	SP1	6667	Homo sapiens	Luciferase reporter assay//qRT-PCR//Western blot	Functional MTI
hsa-miR-22-3p	12.3143	Down	MIRT007220	Homo sapiens	RCOR1	23186	Homo sapiens	Luciferase reporter assay	Functional MTI
hsa-miR-22-3p	12.3143	Down	MIRT735244	Homo sapiens	PPM1K	152926	Homo sapiens	Luciferase reporter assay//qRT-PCR//Western blot	Functional MTI
hsa-miR-22-3p	12.3143	Down	MIRT002473	Homo sapiens	PPARA	5465	Homo sapiens	Western blot	Functional MTI
hsa-miR-22-3p	12.3143	Down	MIRT733788	Homo sapiens	MECOM	2122	Homo sapiens	5RACE//ChIP//Co-immunoprecipitation//Luciferase reporter assay//Northern blot//Western blot	Functional MTI
hsa-miR-22-3p	12.3143	Down	MIRT438122	Homo sapiens	BSG	682	Homo sapiens	Luciferase reporter assay	Functional MTI
hsa-miR-22-3p	12.3143	Down	MIRT006195	Homo sapiens	ARPC5	10092	Homo sapiens	Immunohistochemistry//Luciferase reporter assay//qRT-PCR//Western blot//EMSA//Microarray	Functional MTI
hsa-miR-22-3p	12.3143	Down	MIRT733493	Homo sapiens	TACC1	6867	Homo sapiens	Chromatin immunoprecipitation//FACS//Immunohistochemistry//Luciferase reporter assay//Microarray//Next Generation Sequencing (NGS)//Northern blot//qRT-PCR//Western blot	Functional MTI
hsa-miR-22-3p	12.3143	Down	MIRT263019	Homo sapiens	SIRT1	23411	Homo sapiens	Luciferase reporter assay	Functional MTI
hsa-miR-22-3p	12.3143	Down	MIRT699417	Homo sapiens	SLC2A1	6513	Homo sapiens	qRT-PCR//Luciferase reporter assay//In situ hybridization//Western blot	Functional MTI
hsa-miR-22-3p	12.3143	Down	MIRT438479	Homo sapiens	BMPR1B	658	Homo sapiens	Luciferase reporter assay	Functional MTI
hsa-miR-22-3p	12.3143	Down	MIRT002473	Homo sapiens	PPARA	5465	Homo sapiens	Luciferase reporter assay//qRT-PCR//Western blot	Functional MTI
hsa-miR-22-3p	12.3143	Down	MIRT437403	Homo sapiens	HIF1A	3091	Homo sapiens	Immunofluorescence//qRT-PCR//Western blot	Functional MTI
hsa-miR-22-3p	12.3143	Down	MIRT053224	Homo sapiens	TET2	54790	Homo sapiens	Luciferase reporter assay//qRT-PCR	Functional MTI
hsa-miR-22-3p	12.3143	Down	MIRT438921	Homo sapiens	BTG1	694	Homo sapiens	Luciferase reporter assay	Functional MTI
hsa-miR-22-3p	12.3143	Down	MIRT732336	Homo sapiens	CXCR2	3579	Homo sapiens	Flow//Gluc reporter assay//GUS reporter assay//HITS-CLIP//Immunoblot//Immunocytochemistry//Immunofluorescence//Immunohistochemistry//Immunoprecipitaion//Luciferase reporter assay//qRT-PCR//Western blot//RNA immunoprecipitation assay (RIP)//	Functional MTI
hsa-miR-22-3p	12.3143	Down	MIRT263019	Homo sapiens	SIRT1	23411	Homo sapiens	Luciferase reporter assay//qRT-PCR//Western blot	Functional MTI
hsa-miR-22-3p	12.3143	Down	MIRT734651	Homo sapiens	ACLY	47	Homo sapiens	Luciferase reporter assay//qRT-PCR//Western blot	Functional MTI
hsa-miR-22-3p	12.3143	Down	MIRT002000	Homo sapiens	BMP7	655	Homo sapiens	Luciferase reporter assay	Functional MTI
hsa-miR-22-3p	12.3143	Down	MIRT005902	Homo sapiens	MAOA	4128	Homo sapiens	Luciferase reporter assay//Microarray	Functional MTI
hsa-miR-22-3p	12.3143	Down	MIRT054848	Homo sapiens	CYR61	3491	Homo sapiens	Luciferase reporter assay//qRT-PCR//Western blot	Functional MTI
hsa-miR-22-3p	12.3143	Down	MIRT053319	Homo sapiens	CDKN1A	1026	Homo sapiens	Luciferase reporter assay//qRT-PCR//Western blot	Functional MTI
hsa-miR-22-3p	12.3143	Down	MIRT438530	Homo sapiens	NET1	10276	Homo sapiens	Luciferase reporter assay//qRT-PCR//Western blot	Functional MTI
hsa-miR-22-3p	12.3143	Down	MIRT438887	Homo sapiens	TIAM1	7074	Homo sapiens	Luciferase reporter assay//Western blot	Functional MTI
hsa-miR-22-3p	12.3143	Down	MIRT734579	Homo sapiens	ERBB2	2064	Homo sapiens	Luciferase reporter assay	Functional MTI
hsa-miR-22-3p	12.3143	Down	MIRT437402	Homo sapiens	LGALS1	3956	Homo sapiens	Immunofluorescence//qRT-PCR//Western blot	Functional MTI
hsa-miR-22-3p	12.3143	Down	MIRT052981	Homo sapiens	HDAC6	10013	Homo sapiens	Luciferase reporter assay//qRT-PCR//Western blot	Functional MTI
hsa-miR-22-3p	12.3143	Down	MIRT731478	Homo sapiens	LGALS9	3965	Homo sapiens	Flow//Luciferase reporter assay//qRT-PCR//Western blot	Functional MTI
hsa-miR-22-3p	12.3143	Down	MIRT006745	Homo sapiens	PTEN	5728	Homo sapiens	Luciferase reporter assay	Functional MTI
hsa-miR-22-3p	12.3143	Down	MIRT734983	Homo sapiens	PLK1	5347	Homo sapiens	Microarray//qRT-PCR//Western blot	Functional MTI
hsa-miR-22-3p	12.3143	Down	MIRT006444	Homo sapiens	TCEAL1	9338	Homo sapiens	Immunoblot//Luciferase reporter assay//qRT-PCR	Functional MTI
hsa-miR-22-3p	12.3143	Down	MIRT002000	Homo sapiens	BMP7	655	Homo sapiens	Luciferase reporter assay//qRT-PCR//Western blot	Functional MTI
hsa-miR-22-3p	12.3143	Down	MIRT004538	Homo sapiens	TFRC	7037	Homo sapiens	Luciferase reporter assay//Northern blot//flow	Functional MTI
hsa-miR-22-3p	12.3143	Down	MIRT006745	Homo sapiens	PTEN	5728	Homo sapiens	Luciferase reporter assay	Functional MTI
hsa-miR-22-3p	12.3143	Down	MIRT006106	Homo sapiens	NCOA1	8648	Homo sapiens	Luciferase reporter assay//Western blot	Functional MTI
hsa-miR-22-3p	12.3143	Down	MIRT732075	Homo sapiens	SNAI1	6615	Homo sapiens	Luciferase reporter assay//Microarray//qRT-PCR//Western blot	Functional MTI
hsa-miR-22-3p	12.3143	Down	MIRT004035	Homo sapiens	HDAC4	9759	Homo sapiens	Luciferase reporter assay	Functional MTI
hsa-miR-22-3p	12.3143	Down	MIRT007157	Homo sapiens	HMGB1	3146	Homo sapiens	Luciferase reporter assay//qRT-PCR//Western blot	Functional MTI
hsa-miR-22-3p	12.3143	Down	MIRT734518	Homo sapiens	MTDH	92140	Homo sapiens	Luciferase reporter assay//qRT-PCR//Western blot	Functional MTI
hsa-miR-22-3p	12.3143	Down	MIRT733536	Homo sapiens	NTRK2	4915	Homo sapiens	Luciferase reporter assay//qRT-PCR//Western blot	Functional MTI
hsa-miR-22-3p	12.3143	Down	MIRT006467	Homo sapiens	PTMS	5763	Homo sapiens	Luciferase reporter assay//Microarray//Northern blot//qRT-PCR//Western blot	Functional MTI
hsa-miR-22-3p	12.3143	Down	MIRT732335	Homo sapiens	MALAT1	378938	Homo sapiens	Flow//Gluc reporter assay//GUS reporter assay//HITS-CLIP//Immunoblot//Immunocytochemistry//Immunofluorescence//Immunohistochemistry//Immunoprecipitaion//Luciferase reporter assay//qRT-PCR//Western blot//RNA immunoprecipitation assay (RIP)	Functional MTI
hsa-miR-22-3p	12.3143	Down	MIRT006210	Homo sapiens	ERBB3	2065	Homo sapiens	Luciferase reporter assay//qRT-PCR//Western blot	Functional MTI
hsa-miR-22-3p	12.3143	Down	MIRT438480	Homo sapiens	BMP6	654	Homo sapiens	Luciferase reporter assay	Functional MTI
hsa-miR-22-3p	12.3143	Down	MIRT731389	Homo sapiens	TCF7	6932	Homo sapiens	//Luciferase reporter assay//qRT-PCR//Western blot	Functional MTI
hsa-miR-22-3p	12.3143	Down	MIRT005505	Homo sapiens	MYCBP	26292	Homo sapiens	Immunoblot//Luciferase reporter assay//qRT-PCR	Functional MTI
hsa-miR-22-3p	12.3143	Down	MIRT733777	Homo sapiens	MTA1	9112	Homo sapiens	Immunofluorescence//Immunohistochemistry//Luciferase reporter assay//qRT-PCR	Functional MTI
hsa-miR-22-3p	12.3143	Down	MIRT004035	Homo sapiens	HDAC4	9759	Homo sapiens	Luciferase reporter assay//qRT-PCR//Western blot	Functional MTI
hsa-miR-22-3p	12.3143	Down	MIRT053534	Homo sapiens	WNT1	7471	Homo sapiens	Immunohistochemistry//Luciferase reporter assay//Microarray//qRT-PCR//Western blot	Functional MTI
hsa-miR-22-3p	12.3143	Down	MIRT438122	Homo sapiens	BSG	682	Homo sapiens	Immunohistochemistry//Luciferase reporter assay//qRT-PCR//Western blot	Functional MTI
hsa-miR-221-3p	-2.1331	Up	MIRT000141	Homo sapiens	BMF	90427	Homo sapiens	Luciferase reporter assay//qRT-PCR//Western blot	Functional MTI
hsa-miR-221-3p	-2.1331	Up	MIRT001780	Homo sapiens	KIT	3815	Homo sapiens	Luciferase reporter assay	Functional MTI
hsa-miR-221-3p	-2.1331	Up	MIRT002272	Homo sapiens	CDKN1C	1028	Homo sapiens	Luciferase reporter assay//qRT-PCR//Western blot	Functional MTI
hsa-miR-221-3p	-2.1331	Up	MIRT000137	Homo sapiens	CDKN1B	1027	Homo sapiens	Immunohistochemistry//Luciferase reporter assay//qRT-PCR//Western blot	Functional MTI
hsa-miR-221-3p	-2.1331	Up	MIRT438253	Homo sapiens	ADAM1A	8759	Homo sapiens	Luciferase reporter assay	Functional MTI
hsa-miR-221-3p	-2.1331	Up	MIRT007377	Homo sapiens	FMR1	2332	Homo sapiens	Luciferase reporter assay	Functional MTI
hsa-miR-221-3p	-2.1331	Up	MIRT005585	Homo sapiens	PTEN	5728	Homo sapiens	Luciferase reporter assay//qRT-PCR//Western blot	Functional MTI
hsa-miR-221-3p	-2.1331	Up	MIRT005585	Homo sapiens	PTEN	5728	Homo sapiens	Luciferase reporter assay	Functional MTI
hsa-miR-221-3p	-2.1331	Up	MIRT006917	Homo sapiens	CERS2	29956	Homo sapiens	Luciferase reporter assay//qRT-PCR//Western blot	Functional MTI
hsa-miR-221-3p	-2.1331	Up	MIRT438254	Homo sapiens	STAT5A	6776	Homo sapiens	Luciferase reporter assay	Functional MTI
hsa-miR-221-3p	-2.1331	Up	MIRT000137	Homo sapiens	CDKN1B	1027	Homo sapiens	Flow//Luciferase reporter assay//qRT-PCR//Western blot	Functional MTI
hsa-miR-221-3p	-2.1331	Up	MIRT731986	Homo sapiens	CXCL12	6387	Homo sapiens	Luciferase reporter assay//qRT-PCR//Western blot	Functional MTI
hsa-miR-221-3p	-2.1331	Up	MIRT006376	Homo sapiens	DICER1	23405	Homo sapiens	Luciferase reporter assay	Functional MTI
hsa-miR-221-3p	-2.1331	Up	MIRT000137	Homo sapiens	CDKN1B	1027	Homo sapiens	Luciferase reporter assay//Western blot	Functional MTI
hsa-miR-221-3p	-2.1331	Up	MIRT005320	Homo sapiens	ESR1	2099	Homo sapiens	Luciferase reporter assay//qRT-PCR//Western blot	Functional MTI
hsa-miR-221-3p	-2.1331	Up	MIRT001780	Homo sapiens	KIT	3815	Homo sapiens	Luciferase reporter assay	Functional MTI
hsa-miR-221-3p	-2.1331	Up	MIRT024209	Homo sapiens	ZEB2	9839	Homo sapiens	Reporter assay;Western blot;qRT-PCR	Functional MTI
hsa-miR-221-3p	-2.1331	Up	MIRT001780	Homo sapiens	KIT	3815	Homo sapiens	qRT-PCR//Western blot	Functional MTI
hsa-miR-221-3p	-2.1331	Up	MIRT002272	Homo sapiens	CDKN1C	1028	Homo sapiens	Reporter assay;Microarray	Functional MTI
hsa-miR-221-3p	-2.1331	Up	MIRT005585	Homo sapiens	PTEN	5728	Homo sapiens	Luciferase reporter assay//qRT-PCR//Western blot	Functional MTI
hsa-miR-221-3p	-2.1331	Up	MIRT005295	Homo sapiens	NAIP	4671	Homo sapiens	Western blot	Functional MTI
hsa-miR-221-3p	-2.1331	Up	MIRT005585	Homo sapiens	PTEN	5728	Homo sapiens	Luciferase reporter assay//qRT-PCR//Western blot	Functional MTI
hsa-miR-221-3p	-2.1331	Up	MIRT732706	Homo sapiens	BECN1	8678	Homo sapiens	Luciferase reporter assay//qRT-PCR//Western blot	Functional MTI
hsa-miR-221-3p	-2.1331	Up	MIRT000137	Homo sapiens	CDKN1B	1027	Homo sapiens	Luciferase reporter assay//qRT-PCR//Western blot//Reporter assay	Functional MTI
hsa-miR-221-3p	-2.1331	Up	MIRT003757	Homo sapiens	TNFSF10	8743	Homo sapiens	Western blot	Functional MTI
hsa-miR-221-3p	-2.1331	Up	MIRT002335	Homo sapiens	TMED7	51014	Homo sapiens	Reporter assay;qRT-PCR	Functional MTI
hsa-miR-221-3p	-2.1331	Up	MIRT004484	Homo sapiens	FOS	2353	Homo sapiens	qRT-PCR//Luciferase reporter assay//Western blot//Northern blot	Functional MTI
hsa-miR-221-3p	-2.1331	Up	MIRT004484	Homo sapiens	FOS	2353	Homo sapiens	Luciferase reporter assay	Functional MTI
hsa-miR-221-3p	-2.1331	Up	MIRT024171	Homo sapiens	WEE1	7465	Homo sapiens	Luciferase reporter assay//QRTPCR//Western blot	Functional MTI
hsa-miR-221-3p	-2.1331	Up	MIRT006063	Homo sapiens	ETS1	2113	Homo sapiens	Immunocytochemistry//Microarray//qRT-PCR//Western blot	Functional MTI
hsa-miR-221-3p	-2.1331	Up	MIRT000137	Homo sapiens	CDKN1B	1027	Homo sapiens	Luciferase reporter assay	Functional MTI
hsa-miR-221-3p	-2.1331	Up	MIRT001971	Homo sapiens	HOXB5	3215	Homo sapiens	Gluc assay	Functional MTI
hsa-miR-221-3p	-2.1331	Up	MIRT002272	Homo sapiens	CDKN1C	1028	Homo sapiens	Luciferase reporter assay//Western blot//Reporter assay	Functional MTI
hsa-miR-221-3p	-2.1331	Up	MIRT002272	Homo sapiens	CDKN1C	1028	Homo sapiens	qRT-PCR//Luciferase reporter assay//Western blot	Functional MTI
hsa-miR-221-3p	-2.1331	Up	MIRT006018	Homo sapiens	DIRAS3	9077	Homo sapiens	Flow//Luciferase reporter assay//qRT-PCR	Functional MTI
hsa-miR-221-3p	-2.1331	Up	MIRT003452	Homo sapiens	TIMP3	7078	Homo sapiens	Flow//Immunohistochemistry//Luciferase reporter assay//qRT-PCR//Western blot	Functional MTI
hsa-miR-221-3p	-2.1331	Up	MIRT000140	Homo sapiens	BCL2L11	10018	Homo sapiens	Luciferase reporter assay//qRT-PCR//Western blot	Functional MTI
hsa-miR-221-3p	-2.1331	Up	MIRT520906	Homo sapiens	STMN1	3925	Homo sapiens	Luciferase reporter assay//qRT-PCR//Western blot	Functional MTI
hsa-miR-221-3p	-2.1331	Up	MIRT053145	Homo sapiens	SSX2IP	117178	Homo sapiens	Luciferase reporter assay//qRT-PCR	Functional MTI
hsa-miR-221-3p	-2.1331	Up	MIRT438219	Homo sapiens	ARNT	405	Homo sapiens	qRT-PCR//Western blot	Functional MTI
hsa-miR-221-3p	-2.1331	Up	MIRT024205	Homo sapiens	HECTD2	143279	Homo sapiens	Luciferase reporter assay//QRTPCR//Western blot	Functional MTI
hsa-miR-221-3p	-2.1331	Up	MIRT438230	Homo sapiens	MDM2	4193	Homo sapiens	Luciferase reporter assay//qRT-PCR//Western blot	Functional MTI
hsa-miR-221-3p	-2.1331	Up	MIRT006063	Homo sapiens	ETS1	2113	Homo sapiens	Luciferase reporter assay//Northern blot//qRT-PCR//Western blot	Functional MTI
hsa-miR-221-3p	-2.1331	Up	MIRT438233	Homo sapiens	PIK3R1	5295	Homo sapiens	Western blot	Functional MTI
hsa-miR-221-3p	-2.1331	Up	MIRT002272	Homo sapiens	CDKN1C	1028	Homo sapiens	Reporter assay//Luciferase reporter assay//qRT-PCR//Western blot//Northern blot	Functional MTI
hsa-miR-221-3p	-2.1331	Up	MIRT005585	Homo sapiens	PTEN	5728	Homo sapiens	FACS//Flow//Luciferase reporter assay//Northern blot//Western blot	Functional MTI
hsa-miR-221-3p	-2.1331	Up	MIRT005585	Homo sapiens	PTEN	5728	Homo sapiens	Flow//Immunohistochemistry//Luciferase reporter assay//qRT-PCR//Western blot	Functional MTI
hsa-miR-221-3p	-2.1331	Up	MIRT054352	Homo sapiens	RB1	5925	Homo sapiens	Luciferase reporter assay//QRTPCR//Western blot	Functional MTI
hsa-miR-221-3p	-2.1331	Up	MIRT054353	Homo sapiens	APAF1	317	Homo sapiens	Luciferase reporter assay//QRTPCR//Western blot	Functional MTI
hsa-miR-221-3p	-2.1331	Up	MIRT054353	Homo sapiens	APAF1	317	Homo sapiens	Western blot//Immunohistochemistry//Luciferase reporter assay	Functional MTI
hsa-miR-221-3p	-2.1331	Up	MIRT054354	Homo sapiens	ANXA1	301	Homo sapiens	Luciferase reporter assay//QRTPCR//Western blot	Functional MTI
hsa-miR-221-3p	-2.1331	Up	MIRT005475	Homo sapiens	TICAM1	148022	Homo sapiens	Luciferase reporter assay//Northern blot//qRT-PCR//Western blot	Functional MTI
hsa-miR-221-3p	-2.1331	Up	MIRT001780	Homo sapiens	KIT	3815	Homo sapiens	Reporter assay	Functional MTI
hsa-miR-221-3p	-2.1331	Up	MIRT732025	Homo sapiens	ADAMTS6	11174	Homo sapiens	Luciferase reporter assay//qRT-PCR//Western blot	Functional MTI
hsa-miR-221-3p	-2.1331	Up	MIRT000137	Homo sapiens	CDKN1B	1027	Homo sapiens	Luciferase reporter assay//Western blot//Northern blot;Western blot	Functional MTI
hsa-miR-221-3p	-2.1331	Up	MIRT000137	Homo sapiens	CDKN1B	1027	Homo sapiens	Luciferase reporter assay//qRT-PCR//Western blot	Functional MTI
hsa-miR-221-3p	-2.1331	Up	MIRT054901	Homo sapiens	PAK1	5058	Homo sapiens	Luciferase reporter assay	Functional MTI
hsa-miR-221-3p	-2.1331	Up	MIRT438234	Homo sapiens	MMP2	4313	Homo sapiens	Western blot	Functional MTI
hsa-miR-221-3p	-2.1331	Up	MIRT000137	Homo sapiens	CDKN1B	1027	Homo sapiens	Luciferase reporter assay//Reporter assay	Functional MTI
hsa-miR-221-3p	-2.1331	Up	MIRT000137	Homo sapiens	CDKN1B	1027	Homo sapiens	Luciferase reporter assay//Western blot//Reporter assay	Functional MTI
hsa-miR-221-3p	-2.1331	Up	MIRT000137	Homo sapiens	CDKN1B	1027	Homo sapiens	qRT-PCR//Luciferase reporter assay//Western blot	Functional MTI
hsa-miR-221-3p	-2.1331	Up	MIRT000137	Homo sapiens	CDKN1B	1027	Homo sapiens	Western blot//Northern blot	Functional MTI
hsa-miR-221-3p	-2.1331	Up	MIRT000137	Homo sapiens	CDKN1B	1027	Homo sapiens	Luciferase reporter assay//Western blot	Functional MTI
hsa-miR-221-3p	-2.1331	Up	MIRT000137	Homo sapiens	CDKN1B	1027	Homo sapiens	Luciferase reporter assay	Functional MTI
hsa-miR-221-3p	-2.1331	Up	MIRT054355	Homo sapiens	CTCF	10664	Homo sapiens	Luciferase reporter assay//QRTPCR//Western blot	Functional MTI
hsa-miR-221-3p	-2.1331	Up	MIRT052943	Homo sapiens	GJA1	2697	Homo sapiens	Luciferase reporter assay//Western blot//Immunofluorescence	Functional MTI
hsa-miR-221-3p	-2.1331	Up	MIRT000137	Homo sapiens	CDKN1B	1027	Homo sapiens	Luciferase reporter assay	Functional MTI
hsa-miR-221-3p	-2.1331	Up	MIRT024149	Homo sapiens	DVL2	1856	Homo sapiens	Western blot;qRT-PCR	Functional MTI
hsa-miR-221-3p	-2.1331	Up	MIRT000137	Homo sapiens	CDKN1B	1027	Homo sapiens	Luciferase reporter assay	Functional MTI
hsa-miR-221-3p	-2.1331	Up	MIRT000434	Homo sapiens	FOXO3	2309	Homo sapiens	qRT-PCR//ChIP//Luciferase reporter assay//Western blot//Northern blot	Functional MTI
hsa-miR-221-3p	-2.1331	Up	MIRT024208	Homo sapiens	MEOX2	4223	Homo sapiens	Western blot;qRT-PCR	Functional MTI
hsa-miR-221-3p	-2.1331	Up	MIRT000137	Homo sapiens	CDKN1B	1027	Homo sapiens	Immunohistochemistry//In situ hybridization//Luciferase reporter assay//Northern blot//Western blot//Reporter assay;Western blot	Functional MTI
hsa-miR-221-3p	-2.1331	Up	MIRT005787	Homo sapiens	CORO1A	11151	Homo sapiens	Western blot	Functional MTI
hsa-miR-221-3p	-2.1331	Up	MIRT005789	Homo sapiens	TCEAL1	9338	Homo sapiens	Western blot	Functional MTI
hsa-miR-221-3p	-2.1331	Up	MIRT438218	Homo sapiens	RUNX1	861	Homo sapiens	qRT-PCR//Western blot	Functional MTI
hsa-miR-221-3p	-2.1331	Up	MIRT003358	Homo sapiens	DDIT4	54541	Homo sapiens	Luciferase reporter assay//Microarray//qRT-PCR//Western blot//Reporter assay;Western blot;qRT-PCR;Microarray;Other	Functional MTI
hsa-miR-221-3p	-2.1331	Up	MIRT003359	Homo sapiens	BNIP3L	665	Homo sapiens	Reporter assay;Western blot;qRT-PCR;Microarray	Functional MTI
hsa-miR-221-3p	-2.1331	Up	MIRT003360	Homo sapiens	TBK1	29110	Homo sapiens	Reporter assay;Western blot;Microarray	Functional MTI
hsa-miR-221-3p	-2.1331	Up	MIRT003361	Homo sapiens	MYBL1	4603	Homo sapiens	Reporter assay;Microarray	Functional MTI
hsa-miR-221-3p	-2.1331	Up	MIRT003362	Homo sapiens	DKK2	27123	Homo sapiens	Reporter assay;Microarray	Functional MTI
hsa-miR-221-3p	-2.1331	Up	MIRT003362	Homo sapiens	DKK2	27123	Homo sapiens	Luciferase reporter assay//qRT-PCR//Western blot	Functional MTI
hsa-miR-221-3p	-2.1331	Up	MIRT003363	Homo sapiens	CREBZF	58487	Homo sapiens	Reporter assay;Microarray	Functional MTI
hsa-miR-221-3p	-2.1331	Up	MIRT003367	Homo sapiens	BBC3	27113	Homo sapiens	Immunohistochemistry//In situ hybridization//Luciferase reporter assay//Northern blot//Western blot	Functional MTI
hsa-miR-221-3p	-2.1331	Up	MIRT003367	Homo sapiens	BBC3	27113	Homo sapiens	Luciferase reporter assay	Functional MTI
hsa-miR-221-3p	-2.1331	Up	MIRT003367	Homo sapiens	BBC3	27113	Homo sapiens	Luciferase reporter assay//qRT-PCR//Western blot//Reporter assay	Functional MTI
hsa-miR-221-3p	-2.1331	Up	MIRT003367	Homo sapiens	BBC3	27113	Homo sapiens	Immunoblot//In situ hybridization//Luciferase reporter assay//Microarray//qRT-PCR//AGO2 binding RNA immunoprecipitation qRT-PCR//	Functional MTI
hsa-miR-221-3p	-2.1331	Up	MIRT001780	Homo sapiens	KIT	3815	Homo sapiens	Luciferase reporter assay//qRT-PCR//Western blot	Functional MTI
hsa-miR-221-3p	-2.1331	Up	MIRT001780	Homo sapiens	KIT	3815	Homo sapiens	qRT-PCR//Western blot	Functional MTI
hsa-miR-221-3p	-2.1331	Up	MIRT054586	Homo sapiens	RAB1A	5861	Homo sapiens	Luciferase reporter assay//QRTPCR//Western blot	Functional MTI
hsa-miR-221-3p	-2.1331	Up	MIRT734248	Homo sapiens	GRB10	2887	Homo sapiens	Luciferase reporter assay	Functional MTI
hsa-miR-221-3p	-2.1331	Up	MIRT005320	Homo sapiens	ESR1	2099	Homo sapiens	Luciferase reporter assay	Functional MTI
hsa-miR-221-3p	-2.1331	Up	MIRT001780	Homo sapiens	KIT	3815	Homo sapiens	Northern blot//qRT-PCR//Western blot	Functional MTI
hsa-miR-221-3p	-2.1331	Up	MIRT001780	Homo sapiens	KIT	3815	Homo sapiens	Reporter assay;Microarray	Functional MTI
hsa-miR-221-3p	-2.1331	Up	MIRT438546	Homo sapiens	SOCS3	9021	Homo sapiens	Luciferase reporter assay//Western blot	Functional MTI
hsa-miR-221-3p	-2.1331	Up	MIRT438547	Homo sapiens	SOCS1	8651	Homo sapiens	Luciferase reporter assay//Western blot	Functional MTI
hsa-miR-221-3p	-2.1331	Up	MIRT438294	Homo sapiens	MGMT	4255	Homo sapiens	Luciferase reporter assay//Western blot	Functional MTI
hsa-miR-221-3p	-2.1331	Up	MIRT006841	Homo sapiens	TRPS1	7227	Homo sapiens	Immunofluorescence//Immunoprecipitaion//Luciferase reporter assay//Microarray//qRT-PCR//Western blot	Functional MTI
hsa-miR-221-3p	-2.1331	Up	MIRT000137	Homo sapiens	CDKN1B	1027	Homo sapiens	Luciferase reporter assay//Western blot	Functional MTI
hsa-miR-221-3p	-2.1331	Up	MIRT053311	Homo sapiens	ASZ1	136991	Homo sapiens	Luciferase reporter assay//Microarray//qRT-PCR//Western blot	Functional MTI
hsa-miR-221-3p	-2.1331	Up	MIRT054649	Homo sapiens	RECK	8434	Homo sapiens	Luciferase reporter assay//qRT-PCR//Western blot	Functional MTI
hsa-miR-221-3p	-2.1331	Up	MIRT054649	Homo sapiens	RECK	8434	Homo sapiens	Flow//Luciferase reporter assay//qRT-PCR//Western blot	Functional MTI
hsa-miR-221-3p	-2.1331	Up	MIRT003452	Homo sapiens	TIMP3	7078	Homo sapiens	Immunohistochemistry//In situ hybridization//qRT-PCR//Western blot	Functional MTI
hsa-miR-221-3p	-2.1331	Up	MIRT003452	Homo sapiens	TIMP3	7078	Homo sapiens	ELISA//Luciferase reporter assay//qRT-PCR//Western blot	Functional MTI
hsa-miR-221-3p	-2.1331	Up	MIRT002335	Homo sapiens	TMED7	51014	Homo sapiens	Western blot	Functional MTI
hsa-miR-221-3p	-2.1331	Up	MIRT004753	Homo sapiens	BNIP3	664	Homo sapiens	Luciferase reporter assay//Microarray//qRT-PCR//Western blot	Functional MTI
hsa-miR-221-3p	-2.1331	Up	MIRT000137	Homo sapiens	CDKN1B	1027	Homo sapiens	Luciferase reporter assay	Functional MTI
hsa-miR-221-3p	-2.1331	Up	MIRT735381	Homo sapiens	MBD2	8932	Homo sapiens	Luciferase reporter assay//qRT-PCR	Functional MTI
hsa-miR-221-3p	-2.1331	Up	MIRT000137	Homo sapiens	CDKN1B	1027	Homo sapiens	Luciferase reporter assay	Functional MTI
hsa-miR-221-3p	-2.1331	Up	MIRT438601	Homo sapiens	RAD51	5888	Homo sapiens	Western blot	Functional MTI
hsa-miR-221-3p	-2.1331	Up	MIRT000137	Homo sapiens	CDKN1B	1027	Homo sapiens	Luciferase reporter assay//qRT-PCR//Western blot	Functional MTI
hsa-miR-221-3p	-2.1331	Up	MIRT000137	Homo sapiens	CDKN1B	1027	Homo sapiens	Northern blot//qRT-PCR//Western blot	Functional MTI
hsa-miR-221-3p	-2.1331	Up	MIRT006018	Homo sapiens	DIRAS3	9077	Homo sapiens	Immunohistochemistry//Luciferase reporter assay//qRT-PCR//Western blot	Functional MTI
hsa-miR-221-3p	-2.1331	Up	MIRT731951	Homo sapiens	ARF4	378	Homo sapiens	Luciferase reporter assay	Functional MTI
hsa-miR-221-3p	-2.1331	Up	MIRT731951	Homo sapiens	ARF4	378	Homo sapiens	Luciferase reporter assay//qRT-PCR//Western blot	Functional MTI
hsa-miR-221-3p	-2.1331	Up	MIRT000137	Homo sapiens	CDKN1B	1027	Homo sapiens	qRT-PCR//Western blot	Functional MTI
hsa-miR-221-3p	-2.1331	Up	MIRT004430	Homo sapiens	ICAM1	3383	Homo sapiens	Luciferase reporter assay//Western blot	Functional MTI
hsa-miR-221-3p	-2.1331	Up	MIRT004430	Homo sapiens	ICAM1	3383	Homo sapiens	Luciferase reporter assay	Functional MTI
hsa-miR-221-5p	12.6228	Down	MIRT732213	Homo sapiens	IL6R	3570	Homo sapiens	Luciferase reporter assay//qRT-PCR//Western blot	Functional MTI
hsa-miR-221-5p	12.6228	Down	MIRT733228	Homo sapiens	CDKN1C	1028	Homo sapiens	Co-immunoprecipitation//Chromatin immunoprecipitation//qRT-PCR//Western blot	Functional MTI
hsa-miR-221-5p	12.6228	Down	MIRT734068	Homo sapiens	RUNX2	860	Homo sapiens	Luciferase reporter assay//qRT-PCR//Western blot	Functional MTI
hsa-miR-221-5p	12.6228	Down	MIRT735295	Homo sapiens	SSSCA1	10534	Homo sapiens	qRT-PCR//Western blot	Functional MTI
hsa-miR-221-5p	12.6228	Down	MIRT733230	Homo sapiens	CDKN1B	1027	Homo sapiens	Co-immunoprecipitation//Chromatin immunoprecipitation//qRT-PCR//Western blot	Functional MTI
hsa-miR-221-5p	12.6228	Down	MIRT437392	Homo sapiens	MBD2	8932	Homo sapiens	ChIP-seq//In situ hybridization//Luciferase reporter assay//Microarray//qRT-PCR//Western blot	Functional MTI
hsa-miR-223-3p	-0.782123	Up	MIRT438283	Homo sapiens	CCL3	6348	Homo sapiens	Luciferase reporter assay	Functional MTI
hsa-miR-223-3p	-0.782123	Up	MIRT006559	Homo sapiens	SLC2A4	6517	Homo sapiens	Flow//Immunoblot//Immunofluorescence//Immunohistochemistry//Immunoprecipitaion//In situ hybridization//Luciferase reporter assay//Northern blot//qRT-PCR	Functional MTI
hsa-miR-223-3p	-0.782123	Up	MIRT053243	Homo sapiens	PTBP2	58155	Homo sapiens	Luciferase reporter assay//qRT-PCR	Functional MTI
hsa-miR-223-3p	-0.782123	Up	MIRT054622	Homo sapiens	ATM	472	Homo sapiens	Luciferase reporter assay//qRT-PCR//Western blot	Functional MTI
hsa-miR-223-3p	-0.782123	Up	MIRT000130	Homo sapiens	LMO2	4005	Homo sapiens	Luciferase reporter assay//qRT-PCR//Western blot	Functional MTI
hsa-miR-223-3p	-0.782123	Up	MIRT438285	Homo sapiens	CXCL2	2920	Homo sapiens	Luciferase reporter assay	Functional MTI
hsa-miR-223-3p	-0.782123	Up	MIRT000130	Homo sapiens	LMO2	4005	Homo sapiens	Luciferase reporter assay//Next Generation Sequencing (NGS)//qRT-PCR//RNA-binding protein immunoprecipitation//Western blot	Functional MTI
hsa-miR-223-3p	-0.782123	Up	MIRT438680	Homo sapiens	CAPRIN1	4076	Homo sapiens	Luciferase reporter assay//qRT-PCR//Western blot	Functional MTI
hsa-miR-223-3p	-0.782123	Up	MIRT000128	Homo sapiens	MEF2C	4208	Homo sapiens	Luciferase reporter assay	Functional MTI
hsa-miR-223-3p	-0.782123	Up	MIRT000129	Homo sapiens	STMN1	3925	Homo sapiens	Luciferase assay//QRTPCR//Western blot	Functional MTI
hsa-miR-223-3p	-0.782123	Up	MIRT438284	Homo sapiens	IL6	3569	Homo sapiens	Luciferase reporter assay	Functional MTI
hsa-miR-223-3p	-0.782123	Up	MIRT731661	Homo sapiens	MYL9	10398	Homo sapiens	Luciferase reporter assay	Functional MTI
hsa-miR-223-3p	-0.782123	Up	MIRT035551	Homo sapiens	SCARB1	949	Homo sapiens	Luciferase reporter assay	Functional MTI
hsa-miR-223-3p	-0.782123	Up	MIRT000129	Homo sapiens	STMN1	3925	Homo sapiens	Flow//Immunohistochemistry//Luciferase reporter assay//qRT-PCR//Western blot	Functional MTI
hsa-miR-223-3p	-0.782123	Up	MIRT733224	Homo sapiens	STAT1	6772	Homo sapiens	Luciferase reporter assay//qRT-PCR//Western blot	Functional MTI
hsa-miR-223-3p	-0.782123	Up	MIRT006237	Homo sapiens	FBXW7	55294	Homo sapiens	Luciferase reporter assay//qRT-PCR//Western blot	Functional MTI
hsa-miR-223-3p	-0.782123	Up	MIRT006244	Homo sapiens	IGF1R	3480	Homo sapiens	qRT-PCR//Western blot	Functional MTI
hsa-miR-223-3p	-0.782123	Up	MIRT000130	Homo sapiens	LMO2	4005	Homo sapiens	Reporter assay	Functional MTI
hsa-miR-223-3p	-0.782123	Up	MIRT438229	Homo sapiens	SP1	6667	Homo sapiens	Luciferase reporter assay	Functional MTI
hsa-miR-223-3p	-0.782123	Up	MIRT000632	Homo sapiens	E2F1	1869	Homo sapiens	Luciferase reporter assay//Western blot	Functional MTI
hsa-miR-223-3p	-0.782123	Up	MIRT004522	Homo sapiens	NFIA	4774	Homo sapiens	Luciferase reporter assay	Functional MTI
hsa-miR-223-3p	-0.782123	Up	MIRT438226	Homo sapiens	POLR3G	10622	Homo sapiens	Luciferase reporter assay	Functional MTI
hsa-miR-223-3p	-0.782123	Up	MIRT006237	Homo sapiens	FBXW7	55294	Homo sapiens	Flow//Luciferase reporter assay//qRT-PCR//Western blot	Functional MTI
hsa-miR-223-3p	-0.782123	Up	MIRT438685	Homo sapiens	PAX6	5080	Homo sapiens	Immunohistochemistry//Luciferase reporter assay//qRT-PCR//Western blot	Functional MTI
hsa-miR-223-3p	-0.782123	Up	MIRT006374	Homo sapiens	EPB41L3	23136	Homo sapiens	Luciferase reporter assay//Western blot	Functional MTI
hsa-miR-223-3p	-0.782123	Up	MIRT053070	Homo sapiens	CDK2	1017	Homo sapiens	Flow//Luciferase reporter assay//qRT-PCR//Western blot	Functional MTI
hsa-miR-223-3p	-0.782123	Up	MIRT734767	Homo sapiens	ZEB1	6935	Homo sapiens	Luciferase reporter assay	Functional MTI
hsa-miR-223-3p	-0.782123	Up	MIRT733434	Homo sapiens	NLRP3	114548	Homo sapiens	Luciferase reporter assay//qRT-PCR//Western blot	Functional MTI
hsa-miR-223-3p	-0.782123	Up	MIRT000129	Homo sapiens	STMN1	3925	Homo sapiens	Luciferase reporter assay//qRT-PCR//Western blot	Functional MTI
hsa-miR-223-3p	-0.782123	Up	MIRT006237	Homo sapiens	FBXW7	55294	Homo sapiens	qRT-PCR//Western blot	Functional MTI
hsa-miR-223-3p	-0.782123	Up	MIRT054659	Homo sapiens	CYB5A	1528	Homo sapiens	Luciferase reporter assay//qRT-PCR//Western blot	Functional MTI
hsa-miR-223-3p	-0.782123	Up	MIRT054801	Homo sapiens	PRDM1	639	Homo sapiens	Luciferase reporter assay//qRT-PCR//Western blot	Functional MTI
hsa-miR-223-3p	-0.782123	Up	MIRT006244	Homo sapiens	IGF1R	3480	Homo sapiens	Luciferase reporter assay//Western blot	Functional MTI
hsa-miR-223-3p	-0.782123	Up	MIRT438673	Homo sapiens	ABCB1	5243	Homo sapiens	GFP reporter assay//qRT-PCR//Western blot	Functional MTI
hsa-miR-223-3p	-0.782123	Up	MIRT733398	Homo sapiens	MAFB	9935	Homo sapiens	Luciferase reporter assay//Microarray//qRT-PCR//Western blot	Functional MTI
hsa-miR-223-3p	-0.782123	Up	MIRT006249	Homo sapiens	SP3	6670	Homo sapiens	Luciferase reporter assay//Western blot	Functional MTI
hsa-miR-223-3p	-0.782123	Up	MIRT054047	Homo sapiens	TAL1	6886	Homo sapiens	ChIP-seq//Microarray//Western blot	Functional MTI
hsa-miR-223-3p	-0.782123	Up	MIRT004316	Homo sapiens	NFIX	4784	Homo sapiens	Luciferase reporter assay	Functional MTI
hsa-miR-223-3p	-0.782123	Up	MIRT438227	Homo sapiens	FOXO3	2309	Homo sapiens	Luciferase reporter assay	Functional MTI
hsa-miR-223-3p	-0.782123	Up	MIRT733612	Homo sapiens	HAX1	10456	Homo sapiens	Luciferase reporter assay//qRT-PCR//Western blot	Functional MTI
hsa-miR-223-3p	-0.782123	Up	MIRT006248	Homo sapiens	LIF	3976	Homo sapiens	Luciferase reporter assay//Western blot	Functional MTI
hsa-miR-223-3p	-0.782123	Up	MIRT006237	Homo sapiens	FBXW7	55294	Homo sapiens	Flow//Luciferase reporter assay//Microarray//qRT-PCR//Western blot	Functional MTI
hsa-miR-223-3p	-0.782123	Up	MIRT732553	Homo sapiens	STAT3	6774	Homo sapiens	qRT-PCR//Western blot	Functional MTI
hsa-miR-223-3p	-0.782123	Up	MIRT007086	Homo sapiens	HSP90B1	7184	Homo sapiens	Luciferase reporter assay	Functional MTI
hsa-miR-223-3p	-0.782123	Up	MIRT005555	Homo sapiens	CHUK	1147	Homo sapiens	Luciferase reporter assay//qRT-PCR//Western blot	Functional MTI
hsa-miR-223-3p	-0.782123	Up	MIRT007086	Homo sapiens	HSP90B1	7184	Homo sapiens	Luciferase reporter assay//Western blot	Functional MTI
hsa-miR-223-3p	-0.782123	Up	MIRT438885	Homo sapiens	CFTR	1080	Homo sapiens	Luciferase reporter assay//qRT-PCR	Functional MTI
hsa-miR-223-3p	-0.782123	Up	MIRT438228	Homo sapiens	CDC27	996	Homo sapiens	Luciferase reporter assay	Functional MTI
hsa-miR-223-3p	-0.782123	Up	MIRT006682	Homo sapiens	ARTN	9048	Homo sapiens	Luciferase reporter assay//qRT-PCR//Western blot	Functional MTI
hsa-miR-223-3p	-0.782123	Up	MIRT006244	Homo sapiens	IGF1R	3480	Homo sapiens	Microarray//QRTPCR//Western blot	Functional MTI
hsa-miR-223-3p	-0.782123	Up	MIRT437995	Homo sapiens	STAT5A	6776	Homo sapiens	Luciferase reporter assay//qRT-PCR	Functional MTI
hsa-miR-223-3p	-0.782123	Up	MIRT053107	Homo sapiens	ECT2	1894	Homo sapiens	Luciferase reporter assay//Western blot	Functional MTI
hsa-miR-223-3p	-0.782123	Up	MIRT732554	Homo sapiens	SEMA3A	10371	Homo sapiens	qRT-PCR//Western blot	Functional MTI
hsa-miR-223-3p	-0.782123	Up	MIRT004522	Homo sapiens	NFIA	4774	Homo sapiens	Luciferase reporter assay//qRT-PCR//Western blot//Reporter assay	Functional MTI
hsa-miR-223-3p	-0.782123	Up	MIRT001109	Homo sapiens	RHOB	388	Homo sapiens	Luciferase reporter assay//Western blot	Functional MTI
hsa-miR-223-3p	-0.782123	Up	MIRT438169	Homo sapiens	CARM1	10498	Homo sapiens	ChIP-seq//Flow//Luciferase reporter assay//qRT-PCR//Western blot	Functional MTI
hsa-miR-223-3p	-0.782123	Up	MIRT006733	Homo sapiens	FOXO1	2308	Homo sapiens	Luciferase reporter assay	Functional MTI
hsa-miR-223-3p	-0.782123	Up	MIRT001109	Homo sapiens	RHOB	388	Homo sapiens	Luciferase reporter assay	Functional MTI
hsa-miR-223-3p	-0.782123	Up	MIRT006244	Homo sapiens	IGF1R	3480	Homo sapiens	Luciferase reporter assay	Functional MTI
hsa-miR-223-3p	-0.782123	Up	MIRT054680	Homo sapiens	TOX	9760	Homo sapiens	Immunohistochemistry//Luciferase reporter assay//qRT-PCR//Western blot	Functional MTI
hsa-miR-223-3p	-0.782123	Up	MIRT052650	Homo sapiens	PARP1	142	Homo sapiens	Luciferase reporter assay//Microarray//qRT-PCR//Western blot	Functional MTI
hsa-miR-223-3p	-0.782123	Up	MIRT001109	Homo sapiens	RHOB	388	Homo sapiens	Luciferase reporter assay//Western blot	Functional MTI
hsa-miR-223-3p	-0.782123	Up	MIRT006237	Homo sapiens	FBXW7	55294	Homo sapiens	Luciferase reporter assay	Functional MTI
hsa-miR-223-3p	-0.782123	Up	MIRT006733	Homo sapiens	FOXO1	2308	Homo sapiens	Flow//Immunocytochemistry//Luciferase reporter assay//qRT-PCR//Western blot	Functional MTI
hsa-miR-24-3p	17.4699	Down	MIRT054828	Homo sapiens	PSAP	5660	Homo sapiens	Luciferase reporter assay//Microarray//qRT-PCR//Western blot	Functional MTI
hsa-miR-24-3p	17.4699	Down	MIRT053238	Homo sapiens	CYP11B2	1585	Homo sapiens	Luciferase reporter assay//qRT-PCR	Functional MTI
hsa-miR-24-3p	17.4699	Down	MIRT007215	Homo sapiens	ST7L	54879	Homo sapiens	Luciferase reporter assay//qRT-PCR//Western blot	Functional MTI
hsa-miR-24-3p	17.4699	Down	MIRT437500	Homo sapiens	MMP14	4323	Homo sapiens	Luciferase reporter assay	Functional MTI
hsa-miR-24-3p	17.4699	Down	MIRT733637	Homo sapiens	ATG4A	115201	Homo sapiens	Luciferase reporter assay//qRT-PCR//Western blot	Functional MTI
hsa-miR-24-3p	17.4699	Down	MIRT030383	Homo sapiens	H2AFX	3014	Homo sapiens	Luciferase reporter assay//Western blot	Functional MTI
hsa-miR-24-3p	17.4699	Down	MIRT030383	Homo sapiens	H2AFX	3014	Homo sapiens	GFP reporter assay//Immunoprecipitaion//LacZ reporter assay//Luciferase reporter assay	Functional MTI
hsa-miR-24-3p	17.4699	Down	MIRT052953	Homo sapiens	S100A8	6279	Homo sapiens	Luciferase reporter assay//Western blot	Functional MTI
hsa-miR-24-3p	17.4699	Down	MIRT053042	Homo sapiens	MXI1	4601	Homo sapiens	Luciferase reporter assay//qRT-PCR//Western blot	Functional MTI
hsa-miR-24-3p	17.4699	Down	MIRT338141	Homo sapiens	SP1	6667	Homo sapiens	Luciferase reporter assay	Functional MTI
hsa-miR-24-3p	17.4699	Down	MIRT053779	Homo sapiens	REG4	83998	Homo sapiens	Flow//Immunohistochemistry//Luciferase reporter assay//qRT-PCR//Western blot	Functional MTI
hsa-miR-24-3p	17.4699	Down	MIRT000121	Homo sapiens	MYC	4609	Homo sapiens	Immunohistochemistry//In situ hybridization//Luciferase reporter assay//qRT-PCR//Western blot	Functional MTI
hsa-miR-24-3p	17.4699	Down	MIRT438421	Homo sapiens	TACC3	10460	Homo sapiens	Luciferase reporter assay//Microarray//qRT-PCR//Western blot	Functional MTI
hsa-miR-24-3p	17.4699	Down	MIRT438424	Homo sapiens	MAFB	9935	Homo sapiens	Luciferase reporter assay//Microarray//qRT-PCR//Western blot	Functional MTI
hsa-miR-24-3p	17.4699	Down	MIRT732579	Homo sapiens	IL4	3565	Homo sapiens	Luciferase reporter assay	Functional MTI
hsa-miR-24-3p	17.4699	Down	MIRT003830	Homo sapiens	ACVR1B	91	Homo sapiens	Western blot//Luciferase reporter assay//Reporter assay;Other	Functional MTI
hsa-miR-24-3p	17.4699	Down	MIRT002018	Homo sapiens	DHFR	1719	Homo sapiens	Western blot//Luciferase reporter assay	Functional MTI
hsa-miR-24-3p	17.4699	Down	MIRT030383	Homo sapiens	H2AFX	3014	Homo sapiens	Reporter assay;Western blot;qRT-PCR	Functional MTI
hsa-miR-24-3p	17.4699	Down	MIRT733591	Homo sapiens	TRIM11	81559	Homo sapiens	Luciferase reporter assay//qRT-PCR//Western blot	Functional MTI
hsa-miR-24-3p	17.4699	Down	MIRT030627	Homo sapiens	CORO1A	11151	Homo sapiens	Western blot	Functional MTI
hsa-miR-24-3p	17.4699	Down	MIRT000116	Homo sapiens	FEN1	2237	Homo sapiens	Luciferase reporter assay//Microarray//qRT-PCR//Western blot//Reporter assay;Western blot;qRT-PCR;Microarray;Other	Functional MTI
hsa-miR-24-3p	17.4699	Down	MIRT030445	Homo sapiens	PAK4	10298	Homo sapiens	Luciferase reporter assay	Functional MTI
hsa-miR-24-3p	17.4699	Down	MIRT734677	Homo sapiens	TP53	7157	Homo sapiens	Immunohistochemistry//Luciferase reporter assay//qRT-PCR//Western blot	Functional MTI
hsa-miR-24-3p	17.4699	Down	MIRT003889	Homo sapiens	MLEC	9761	Homo sapiens	Reporter assay;Western blot;Other	Functional MTI
hsa-miR-24-3p	17.4699	Down	MIRT438418	Homo sapiens	FGFR3	2261	Homo sapiens	Luciferase reporter assay//Microarray//qRT-PCR//Western blot	Functional MTI
hsa-miR-24-3p	17.4699	Down	MIRT732350	Homo sapiens	PRKCH	5583	Homo sapiens	Luciferase reporter assay//qRT-PCR//Western blot	Functional MTI
hsa-miR-24-3p	17.4699	Down	MIRT476706	Homo sapiens	FSCN1	6624	Homo sapiens	Immunohistochemistry//Luciferase reporter assay//qRT-PCR//Western blot	Functional MTI
hsa-miR-24-3p	17.4699	Down	MIRT030548	Homo sapiens	DEDD	9191	Homo sapiens	Flow//Luciferase reporter assay//qRT-PCR//Western blot	Functional MTI
hsa-miR-24-3p	17.4699	Down	MIRT030550	Homo sapiens	TMED7	51014	Homo sapiens	Western blot	Functional MTI
hsa-miR-24-3p	17.4699	Down	MIRT733549	Homo sapiens	PRDX6	9588	Homo sapiens	Immunohistochemistry//In situ hybridization//Luciferase reporter assay//qRT-PCR//Western blot	Functional MTI
hsa-miR-24-3p	17.4699	Down	MIRT030554	Homo sapiens	DHFRP1	573971	Homo sapiens	Reporter assay	Functional MTI
hsa-miR-24-3p	17.4699	Down	MIRT438533	Homo sapiens	IFNR	3466	Homo sapiens	Luciferase reporter assay//qRT-PCR	Functional MTI
hsa-miR-24-3p	17.4699	Down	MIRT437826	Homo sapiens	AGPAT2	10555	Homo sapiens	GFP reporter assay	Functional MTI
hsa-miR-24-3p	17.4699	Down	MIRT438454	Homo sapiens	NCSTN	23385	Homo sapiens	Luciferase reporter assay//ELISA	Functional MTI
hsa-miR-24-3p	17.4699	Down	MIRT000117	Homo sapiens	CDK4	1019	Homo sapiens	Luciferase reporter assay//Microarray//qRT-PCR//Western blot//Reporter assay;Western blot;qRT-PCR;Other	Functional MTI
hsa-miR-24-3p	17.4699	Down	MIRT000119	Homo sapiens	CCNA2	890	Homo sapiens	Luciferase reporter assay//Microarray//qRT-PCR//Western blot//Reporter assay;Western blot;qRT-PCR;Other	Functional MTI
hsa-miR-24-3p	17.4699	Down	MIRT000120	Homo sapiens	AURKB	9212	Homo sapiens	Luciferase reporter assay//Microarray//qRT-PCR//Western blot//Reporter assay;Western blot;qRT-PCR;Other	Functional MTI
hsa-miR-24-3p	17.4699	Down	MIRT030547	Homo sapiens	BCL2L11	10018	Homo sapiens	Western blot	Functional MTI
hsa-miR-24-3p	17.4699	Down	MIRT002950	Homo sapiens	MAPK14	1432	Homo sapiens	Luciferase reporter assay//Reporter assay;Other	Functional MTI
hsa-miR-24-3p	17.4699	Down	MIRT000122	Homo sapiens	E2F2	1870	Homo sapiens	Luciferase reporter assay//Microarray//qRT-PCR//Western blot//Western blot;qRT-PCR;Microarray;Other	Functional MTI
hsa-miR-24-3p	17.4699	Down	MIRT732484	Homo sapiens	TMEM92	162461	Homo sapiens	qRT-PCR//Microarray//Western blot	Functional MTI
hsa-miR-24-3p	17.4699	Down	MIRT054393	Homo sapiens	DYRK2	8445	Homo sapiens	Luciferase reporter assay	Functional MTI
hsa-miR-24-3p	17.4699	Down	MIRT731610	Homo sapiens	NCAN	1463	Homo sapiens	Luciferase reporter assay//qRT-PCR//Western blot	Functional MTI
hsa-miR-24-3p	17.4699	Down	MIRT734631	Homo sapiens	MT1M	4499	Homo sapiens	Luciferase reporter assay//qRT-PCR//Western blot	Functional MTI
hsa-miR-24-3p	17.4699	Down	MIRT004362	Homo sapiens	CDKN2A	1029	Homo sapiens	qRT-PCR//Western blot//Reporter assay;Other	Functional MTI
hsa-miR-24-3p	17.4699	Down	MIRT030555	Homo sapiens	CHEK1	1111	Homo sapiens	Reporter assay;Western blot;qRT-PCR;Other	Functional MTI
hsa-miR-24-3p	17.4699	Down	MIRT035542	Homo sapiens	SH3PXD2A	9644	Homo sapiens	Luciferase reporter assay	Functional MTI
hsa-miR-24-3p	17.4699	Down	MIRT030440	Homo sapiens	CARD10	29775	Homo sapiens	Luciferase reporter assay//qRT-PCR//Western blot	Functional MTI
hsa-miR-24-3p	17.4699	Down	MIRT438608	Homo sapiens	WNT4	54361	Homo sapiens	Luciferase reporter assay	Functional MTI
hsa-miR-24-3p	17.4699	Down	MIRT732981	Homo sapiens	MAPK7	5598	Homo sapiens	Luciferase reporter assay	Functional MTI
hsa-miR-24-3p	17.4699	Down	MIRT338141	Homo sapiens	SP1	6667	Homo sapiens	Immunocytochemistry//Luciferase reporter assay//qRT-PCR//Western blot	Functional MTI
hsa-miR-24-3p	17.4699	Down	MIRT732998	Homo sapiens	SLC6A4	6532	Homo sapiens	Luciferase reporter assay//qRT-PCR//Western blot	Functional MTI
hsa-miR-24-3p	17.4699	Down	MIRT007012	Homo sapiens	ZNF217	7764	Homo sapiens	Luciferase reporter assay	Functional MTI
hsa-miR-24-3p	17.4699	Down	MIRT030548	Homo sapiens	DEDD	9191	Homo sapiens	Western blot	Functional MTI
hsa-miR-24-3p	17.4699	Down	MIRT035527	Homo sapiens	PTPRF	5792	Homo sapiens	Luciferase reporter assay	Functional MTI
hsa-miR-24-3p	17.4699	Down	MIRT732580	Homo sapiens	GATA3	2625	Homo sapiens	Luciferase reporter assay	Functional MTI
hsa-miR-24-3p	17.4699	Down	MIRT030553	Homo sapiens	STX16	8675	Homo sapiens	Western blot;Other	Functional MTI
hsa-miR-24-3p	17.4699	Down	MIRT054474	Homo sapiens	MAP3K9	4293	Homo sapiens	Luciferase reporter assay//Microarray	Functional MTI
hsa-miR-24-3p	17.4699	Down	MIRT438644	Homo sapiens	NDST1	3340	Homo sapiens	Luciferase reporter assay//qRT-PCR//Western blot	Functional MTI
hsa-miR-24-3p	17.4699	Down	MIRT735050	Homo sapiens	TNK2	10188	Homo sapiens	Luciferase reporter assay//qRT-PCR//Western blot	Functional MTI
hsa-miR-24-3p	17.4699	Down	MIRT030631	Homo sapiens	PCNA	5111	Homo sapiens	Reporter assay;Western blot;qRT-PCR	Functional MTI
hsa-miR-24-3p	17.4699	Down	MIRT053161	Homo sapiens	INSIG1	3638	Homo sapiens	Immunofluorescence//qRT-PCR//Western blot	Functional MTI
hsa-miR-24-3p	17.4699	Down	MIRT030483	Homo sapiens	EIF2S3	1968	Homo sapiens	Luciferase reporter assay//Microarray	Functional MTI
hsa-miR-24-3p	17.4699	Down	MIRT030503	Homo sapiens	CDK1	983	Homo sapiens	Microarray//Reporter assay;Western blot;qRT-PCR;Microarray;Other	Functional MTI
hsa-miR-24-3p	17.4699	Down	MIRT000121	Homo sapiens	MYC	4609	Homo sapiens	Luciferase reporter assay//Microarray//qRT-PCR//Western blot//Reporter assay;qRT-PCR;Microarray;Other	Functional MTI
hsa-miR-24-3p	17.4699	Down	MIRT030547	Homo sapiens	BCL2L11	10018	Homo sapiens	Luciferase reporter assay//qRT-PCR//Western blot	Functional MTI
hsa-miR-24-3p	17.4699	Down	MIRT733625	Homo sapiens	ABCB9	23457	Homo sapiens	Luciferase reporter assay//qRT-PCR//Western blot	Functional MTI
hsa-miR-24-3p	17.4699	Down	MIRT035526	Homo sapiens	PTPN9	5780	Homo sapiens	Luciferase reporter assay	Functional MTI
hsa-miR-24-3p	17.4699	Down	MIRT006507	Homo sapiens	FAF1	11124	Homo sapiens	Luciferase reporter assay//Western blot	Functional MTI
hsa-miR-24-3p	17.4699	Down	MIRT735355	Homo sapiens	PDGFRB	5159	Homo sapiens	Immunohistochemistry//In situ hybridization//Luciferase reporter assay//qRT-PCR//Western blot	Functional MTI
hsa-miR-24-3p	17.4699	Down	MIRT005063	Homo sapiens	CDKN1B	1027	Homo sapiens	Luciferase reporter assay//qRT-PCR//Western blot	Functional MTI
hsa-miR-24-3p	17.4699	Down	MIRT003355	Homo sapiens	HNF4A	3172	Homo sapiens	ELISA//Flow//Immunohistochemistry//Immunoprecipitaion//In situ hybridization//Luciferase reporter assay//Microarray//qRT-PCR//Western blot	Functional MTI
hsa-miR-24-3p	17.4699	Down	MIRT053134	Homo sapiens	NOS3	4846	Homo sapiens	Immunocytochemistry//Luciferase reporter assay//qRT-PCR//Western blot	Functional MTI
hsa-miR-24-3p	17.4699	Down	MIRT735365	Homo sapiens	FGF11	2256	Homo sapiens	Luciferase reporter assay//Microarray//qRT-PCR//Western blot	Functional MTI
hsa-miR-24-3p	17.4699	Down	MIRT054710	Homo sapiens	SSSCA1	10534	Homo sapiens	Luciferase reporter assay//Northern blot//qRT-PCR//Western blot	Functional MTI
hsa-miR-24-3p	17.4699	Down	MIRT004836	Homo sapiens	BRCA1	672	Homo sapiens	Reporter assay;Western blot;qRT-PCR	Functional MTI
hsa-miR-24-3p	17.4699	Down	MIRT054288	Homo sapiens	MEN1	4221	Homo sapiens	Luciferase reporter assay//Northern blot//qRT-PCR//Western blot	Functional MTI
hsa-miR-24-3p	17.4699	Down	MIRT005919	Homo sapiens	FURIN	5045	Homo sapiens	Luciferase reporter assay//Microarray//qRT-PCR//Western blot	Functional MTI
hsa-miR-24-3p	17.4699	Down	MIRT734491	Homo sapiens	BCAR1	9564	Homo sapiens	GFP reporter assay//Western blot	Functional MTI
hsa-miR-24-3p	17.4699	Down	MIRT005919	Homo sapiens	FURIN	5045	Homo sapiens	qRT-PCR//Western blot	Functional MTI
hsa-miR-24-3p	17.4699	Down	MIRT437970	Homo sapiens	IFNG	3458	Homo sapiens	qRT-PCR//Luciferase reporter assay//Western blot	Functional MTI
hsa-miR-24-3p	17.4699	Down	MIRT005063	Homo sapiens	CDKN1B	1027	Homo sapiens	Flow//Luciferase reporter assay//qRT-PCR//Western blot	Functional MTI
hsa-miR-24-3p	17.4699	Down	MIRT005063	Homo sapiens	CDKN1B	1027	Homo sapiens	Luciferase reporter assay	Functional MTI
hsa-miR-24-3p	17.4699	Down	MIRT438427	Homo sapiens	CCND1	595	Homo sapiens	Luciferase reporter assay//Microarray//qRT-PCR//Western blot	Functional MTI
hsa-miR-24-3p	17.4699	Down	MIRT003354	Homo sapiens	TRIB3	57761	Homo sapiens	qRT-PCR//Western blot	Functional MTI
hsa-miR-24-3p	17.4699	Down	MIRT054386	Homo sapiens	JPH2	57158	Homo sapiens	Luciferase reporter assay	Functional MTI
hsa-miR-24-3p	17.4699	Down	MIRT053134	Homo sapiens	NOS3	4846	Homo sapiens	Luciferase reporter assay//qRT-PCR//Western blot	Functional MTI
hsa-miR-24-3p	17.4699	Down	MIRT035543	Homo sapiens	ARHGAP19	84986	Homo sapiens	Luciferase reporter assay	Functional MTI
hsa-miR-24-3p	17.4699	Down	MIRT731966	Homo sapiens	COPS5	10987	Homo sapiens	Luciferase reporter assay	Functional MTI
hsa-miR-24-3p	17.4699	Down	MIRT004836	Homo sapiens	BRCA1	672	Homo sapiens	Luciferase reporter assay//Microarray//qRT-PCR//Western blot	Functional MTI
hsa-miR-24-3p	17.4699	Down	MIRT735427	Homo sapiens	FBXW7	55294	Homo sapiens	Luciferase reporter assay//qRT-PCR//Western blot	Functional MTI
hsa-miR-24-3p	17.4699	Down	MIRT001773	Homo sapiens	NOTCH1	4851	Homo sapiens	Reporter assay	Functional MTI
hsa-miR-24-3p	17.4699	Down	MIRT053061	Homo sapiens	XIAP	331	Homo sapiens	qRT-PCR//Western blot//Reporter assay	Functional MTI
hsa-miR-24-3p	17.4699	Down	MIRT054323	Homo sapiens	LDHB	3945	Homo sapiens	Luciferase reporter assay//qRT-PCR	Functional MTI
hsa-miR-24-3p	17.4699	Down	MIRT005063	Homo sapiens	CDKN1B	1027	Homo sapiens	Luciferase reporter assay//qRT-PCR//Western blot	Functional MTI
hsa-miR-24-3p	17.4699	Down	MIRT054754	Homo sapiens	HMOX1	3162	Homo sapiens	Luciferase reporter assay//Western blot	Functional MTI
hsa-miR-24-3p	17.4699	Down	MIRT003355	Homo sapiens	HNF4A	3172	Homo sapiens	Luciferase reporter assay//qRT-PCR//Western blot	Functional MTI
hsa-miR-24-3p	17.4699	Down	MIRT004837	Homo sapiens	POLD1	5424	Homo sapiens	Luciferase reporter assay//Microarray//qRT-PCR//Western blot	Functional MTI
hsa-miR-24-3p	17.4699	Down	MIRT005766	Homo sapiens	DND1	373863	Homo sapiens	Luciferase reporter assay//qRT-PCR//Western blot	Functional MTI
hsa-miR-24-3p	17.4699	Down	MIRT054320	Homo sapiens	LDHA	3939	Homo sapiens	Luciferase reporter assay//qRT-PCR	Functional MTI
hsa-miR-24-3p	17.4699	Down	MIRT005918	Homo sapiens	TGFB1	7040	Homo sapiens	Luciferase reporter assay//Microarray//qRT-PCR//Western blot	Functional MTI
hsa-miR-26a-5p	5.50421	Down	MIRT054645	Homo sapiens	HGF	3082	Homo sapiens	Luciferase reporter assay//QRTPCR//Western blot	Functional MTI
hsa-miR-26a-5p	5.50421	Down	MIRT005587	Homo sapiens	CPEB2	132864	Homo sapiens	Luciferase reporter assay//Northern blot//qRT-PCR	Functional MTI
hsa-miR-26a-5p	5.50421	Down	MIRT002315	Homo sapiens	SERBP1	26135	Homo sapiens	Immunohistochemistry//Luciferase reporter assay//pSILAC//Western blot	Functional MTI
hsa-miR-26a-5p	5.50421	Down	MIRT734333	Homo sapiens	PRDX3	10935	Homo sapiens	Luciferase reporter assay	Functional MTI
hsa-miR-26a-5p	5.50421	Down	MIRT004676	Homo sapiens	GSK3B	2932	Homo sapiens	Luciferase reporter assay	Functional MTI
hsa-miR-26a-5p	5.50421	Down	MIRT005589	Homo sapiens	CPEB4	80315	Homo sapiens	Luciferase reporter assay//Northern blot//qRT-PCR	Functional MTI
hsa-miR-26a-5p	5.50421	Down	MIRT002315	Homo sapiens	SERBP1	26135	Homo sapiens	Immunoprecipitaion//Luciferase reporter assay//Western blot	Functional MTI
hsa-miR-26a-5p	5.50421	Down	MIRT734833	Homo sapiens	NRP1	8829	Homo sapiens	Immunohistochemistry//Luciferase reporter assay//qRT-PCR//Western blot	Functional MTI
hsa-miR-26a-5p	5.50421	Down	MIRT001771	Homo sapiens	EZH2	2146	Homo sapiens	Luciferase reporter assay//qRT-PCR//Western blot	Functional MTI
hsa-miR-26a-5p	5.50421	Down	MIRT054645	Homo sapiens	HGF	3082	Homo sapiens	ELISA//Luciferase reporter assay//qRT-PCR	Functional MTI
hsa-miR-26a-5p	5.50421	Down	MIRT734538	Homo sapiens	IGF1	3479	Homo sapiens	Luciferase reporter assay//qRT-PCR//Western blot	Functional MTI
hsa-miR-26a-5p	5.50421	Down	MIRT210981	Homo sapiens	TET2	54790	Homo sapiens	Luciferase reporter assay	Functional MTI
hsa-miR-26a-5p	5.50421	Down	MIRT054645	Homo sapiens	HGF	3082	Homo sapiens	ELISA//Immunohistochemistry//Luciferase reporter assay//qRT-PCR//Western blot	Functional MTI
hsa-miR-26a-5p	5.50421	Down	MIRT003213	Homo sapiens	RB1	5925	Homo sapiens	GFP reporter assay//Luciferase reporter assay//Western blot	Functional MTI
hsa-miR-26a-5p	5.50421	Down	MIRT004676	Homo sapiens	GSK3B	2932	Homo sapiens	Luciferase reporter assay//Microarray//qRT-PCR//Western blot	Functional MTI
hsa-miR-26a-5p	5.50421	Down	MIRT000110	Homo sapiens	HMGA1	3159	Homo sapiens	Luciferase reporter assay//qRT-PCR//Western blot	Functional MTI
hsa-miR-26a-5p	5.50421	Down	MIRT004676	Homo sapiens	GSK3B	2932	Homo sapiens	Luciferase reporter assay	Functional MTI
hsa-miR-26a-5p	5.50421	Down	MIRT000111	Homo sapiens	CCNE2	9134	Homo sapiens	Luciferase reporter assay//Western blot	Functional MTI
hsa-miR-26a-5p	5.50421	Down	MIRT005588	Homo sapiens	CPEB3	22849	Homo sapiens	Luciferase reporter assay//Northern blot//qRT-PCR	Functional MTI
hsa-miR-26a-5p	5.50421	Down	MIRT004676	Homo sapiens	GSK3B	2932	Homo sapiens	Immunofluorescence//Immunoprecipitaion//Luciferase reporter assay//qRT-PCR//Western blot	Functional MTI
hsa-miR-26a-5p	5.50421	Down	MIRT213685	Homo sapiens	PTPN13	5783	Homo sapiens	Luciferase reporter assay//qRT-PCR//Western blot	Functional MTI
hsa-miR-26a-5p	5.50421	Down	MIRT054484	Homo sapiens	RCBTB1	55213	Homo sapiens	Luciferase reporter assay//Western blot//qRT-PCR	Functional MTI
hsa-miR-26a-5p	5.50421	Down	MIRT004676	Homo sapiens	GSK3B	2932	Homo sapiens	Immunoblot//Immunofluorescence//Immunoprecipitaion//Luciferase reporter assay//qRT-PCR	Functional MTI
hsa-miR-26a-5p	5.50421	Down	MIRT007374	Homo sapiens	IL6	3569	Homo sapiens	Luciferase reporter assay	Functional MTI
hsa-miR-26a-5p	5.50421	Down	MIRT000110	Homo sapiens	HMGA1	3159	Homo sapiens	Luciferase reporter assay//qRT-PCR//Western blot	Functional MTI
hsa-miR-26a-5p	5.50421	Down	MIRT007347	Homo sapiens	NOS2	4843	Homo sapiens	Luciferase reporter assay	Functional MTI
hsa-miR-26a-5p	5.50421	Down	MIRT001771	Homo sapiens	EZH2	2146	Homo sapiens	Reporter assay	Functional MTI
hsa-miR-26a-5p	5.50421	Down	MIRT000112	Homo sapiens	CCND2	894	Homo sapiens	Luciferase reporter assay//Western blot	Functional MTI
hsa-miR-26a-5p	5.50421	Down	MIRT004676	Homo sapiens	GSK3B	2932	Homo sapiens	Luciferase reporter assay//Western blot	Functional MTI
hsa-miR-26a-5p	5.50421	Down	MIRT053251	Homo sapiens	BAG4	9530	Homo sapiens	Luciferase reporter assay//Microarray	Functional MTI
hsa-miR-26a-5p	5.50421	Down	MIRT004676	Homo sapiens	GSK3B	2932	Homo sapiens	Luciferase reporter assay	Functional MTI
hsa-miR-26a-5p	5.50421	Down	MIRT003212	Homo sapiens	MAP3K2	10746	Homo sapiens	GFP reporter assay//Luciferase reporter assay//Western blot	Functional MTI
hsa-miR-26a-5p	5.50421	Down	MIRT053097	Homo sapiens	PRKCD	5580	Homo sapiens	Luciferase reporter assay//Western blot	Functional MTI
hsa-miR-26a-5p	5.50421	Down	MIRT001771	Homo sapiens	EZH2	2146	Homo sapiens	Immunohistochemistry//qRT-PCR//Western blot	Functional MTI
hsa-miR-26a-5p	5.50421	Down	MIRT734994	Homo sapiens	TRPC6	7225	Homo sapiens	Luciferase reporter assay	Functional MTI
hsa-miR-26a-5p	5.50421	Down	MIRT001095	Homo sapiens	PTEN	5728	Homo sapiens	Luciferase reporter assay	Functional MTI
hsa-miR-26a-5p	5.50421	Down	MIRT006309	Homo sapiens	CCNE1	898	Homo sapiens	Luciferase reporter assay//Western blot	Functional MTI
hsa-miR-26a-5p	5.50421	Down	MIRT054415	Homo sapiens	AMACR	23600	Homo sapiens	Luciferase reporter assay//qRT-PCR//Western blot	Functional MTI
hsa-miR-26a-5p	5.50421	Down	MIRT000111	Homo sapiens	CCNE2	9134	Homo sapiens	qRT-PCR//Western blot	Functional MTI
hsa-miR-26a-5p	5.50421	Down	MIRT004615	Homo sapiens	IFNB1	3456	Homo sapiens	ELISA//Luciferase reporter assay//qRT-PCR	Functional MTI
hsa-miR-26a-5p	5.50421	Down	MIRT735305	Homo sapiens	LARP1	23367	Homo sapiens	Immunohistochemistry//Luciferase reporter assay//qRT-PCR//Western blot	Functional MTI
hsa-miR-26a-5p	5.50421	Down	MIRT001095	Homo sapiens	PTEN	5728	Homo sapiens	Luciferase reporter assay//Western blot	Functional MTI
hsa-miR-26a-5p	5.50421	Down	MIRT006389	Homo sapiens	ESR1	2099	Homo sapiens	Luciferase reporter assay	Functional MTI
hsa-miR-26a-5p	5.50421	Down	MIRT001022	Homo sapiens	CDC6	990	Homo sapiens	Luciferase reporter assay	Functional MTI
hsa-miR-26a-5p	5.50421	Down	MIRT001771	Homo sapiens	EZH2	2146	Homo sapiens	Luciferase reporter assay//Microarray//qRT-PCR//Western blot	Functional MTI
hsa-miR-26a-5p	5.50421	Down	MIRT053574	Homo sapiens	FGF9	2254	Homo sapiens	Immunohistochemistry//In situ hybridization//Luciferase reporter assay//qRT-PCR//Western blot	Functional MTI
hsa-miR-26a-5p	5.50421	Down	MIRT001095	Homo sapiens	PTEN	5728	Homo sapiens	Luciferase reporter assay//Western blot	Functional MTI
hsa-miR-26a-5p	5.50421	Down	MIRT001771	Homo sapiens	EZH2	2146	Homo sapiens	Immunohistochemistry//Luciferase reporter assay//qRT-PCR//Western blot	Functional MTI
hsa-miR-26a-5p	5.50421	Down	MIRT438656	Homo sapiens	PHB	5245	Homo sapiens	Luciferase reporter assay//qRT-PCR//Western blot	Functional MTI
hsa-miR-26a-5p	5.50421	Down	MIRT732676	Homo sapiens	MALT1	10892	Homo sapiens	Western blot	Functional MTI
hsa-miR-26a-5p	5.50421	Down	MIRT732182	Homo sapiens	PTGS2	5743	Homo sapiens	Luciferase reporter assay//qRT-PCR//Western blot	Functional MTI
hsa-miR-26a-5p	5.50421	Down	MIRT487561	Homo sapiens	LOXL2	4017	Homo sapiens	Luciferase reporter assay	Functional MTI
hsa-miR-26a-5p	5.50421	Down	MIRT183141	Homo sapiens	WEE1	7465	Homo sapiens	Luciferase reporter assay//Western blot	Functional MTI
hsa-miR-26a-5p	5.50421	Down	MIRT001771	Homo sapiens	EZH2	2146	Homo sapiens	Luciferase reporter assay	Functional MTI
hsa-miR-26a-5p	5.50421	Down	MIRT732062	Homo sapiens	NRAS	4893	Homo sapiens	Luciferase reporter assay//qRT-PCR//Western blot	Functional MTI
hsa-miR-26a-5p	5.50421	Down	MIRT734567	Homo sapiens	PLOD2	5352	Homo sapiens	Luciferase reporter assay	Functional MTI
hsa-miR-26a-5p	5.50421	Down	MIRT003213	Homo sapiens	RB1	5925	Homo sapiens	Luciferase reporter assay//Microarray//qRT-PCR//Western blot	Functional MTI
hsa-miR-26a-5p	5.50421	Down	MIRT732063	Homo sapiens	E2F2	1870	Homo sapiens	Luciferase reporter assay//qRT-PCR//Western blot	Functional MTI
hsa-miR-26a-5p	5.50421	Down	MIRT001771	Homo sapiens	EZH2	2146	Homo sapiens	Luciferase reporter assay//qRT-PCR//Western blot	Functional MTI
hsa-miR-26a-5p	5.50421	Down	MIRT001771	Homo sapiens	EZH2	2146	Homo sapiens	Immunoblot//Immunohistochemistry//Luciferase reporter assay//Microarray//qRT-PCR	Functional MTI
hsa-miR-26a-5p	5.50421	Down	MIRT734582	Homo sapiens	FUT8	2530	Homo sapiens	Flow//Immunofluorescence//Immunohistochemistry//Luciferase reporter assay//qRT-PCR//Western blot	Functional MTI
hsa-miR-26a-5p	5.50421	Down	MIRT052649	Homo sapiens	MCL1	4170	Homo sapiens	Western blot	Functional MTI
hsa-miR-26a-5p	5.50421	Down	MIRT001095	Homo sapiens	PTEN	5728	Homo sapiens	GFP reporter assay//Luciferase reporter assay//Western blot	Functional MTI
hsa-miR-26a-5p	5.50421	Down	MIRT001095	Homo sapiens	PTEN	5728	Homo sapiens	Western blot//Luciferase reporter assay	Functional MTI
hsa-miR-26a-5p	5.50421	Down	MIRT006306	Homo sapiens	CDK6	1021	Homo sapiens	Luciferase reporter assay//Western blot	Functional MTI
hsa-miR-26a-5p	5.50421	Down	MIRT000110	Homo sapiens	HMGA1	3159	Homo sapiens	Luciferase reporter assay//Western blot	Functional MTI
hsa-miR-26a-5p	5.50421	Down	MIRT000110	Homo sapiens	HMGA1	3159	Homo sapiens	Western blot	Functional MTI
hsa-miR-26a-5p	5.50421	Down	MIRT003803	Homo sapiens	SMAD4	4089	Homo sapiens	Western blot	Functional MTI
hsa-miR-26a-5p	5.50421	Down	MIRT001771	Homo sapiens	EZH2	2146	Homo sapiens	Luciferase reporter assay//qRT-PCR//Western blot//ChIP	Functional MTI
hsa-miR-26a-5p	5.50421	Down	MIRT001772	Homo sapiens	PLAG1	5324	Homo sapiens	Luciferase reporter assay//Microarray//Reporter assay;Other	Functional MTI
hsa-miR-26a-5p	5.50421	Down	MIRT053077	Homo sapiens	CKS2	1164	Homo sapiens	Flow//Western blot	Functional MTI
hsa-miR-26a-5p	5.50421	Down	MIRT005920	Homo sapiens	MTDH	92140	Homo sapiens	qRT-PCR//Immunohistochemistry//In situ hybridization//Western blot	Functional MTI
hsa-miR-26a-5p	5.50421	Down	MIRT002340	Homo sapiens	SMAD1	4086	Homo sapiens	Luciferase reporter assay	Functional MTI
hsa-miR-26a-5p	5.50421	Down	MIRT438209	Homo sapiens	CHEK1	1111	Homo sapiens	Luciferase reporter assay//Western blot	Functional MTI
hsa-miR-26a-5p	5.50421	Down	MIRT001771	Homo sapiens	EZH2	2146	Homo sapiens	Luciferase reporter assay//Western blot	Functional MTI
hsa-miR-26a-5p	5.50421	Down	MIRT732666	Homo sapiens	ST8SIA4	7903	Homo sapiens	Immunofluorescence//Luciferase reporter assay//qRT-PCR//Western blot	Functional MTI
hsa-miR-26a-5p	5.50421	Down	MIRT001771	Homo sapiens	EZH2	2146	Homo sapiens	Immunohistochemistry//qRT-PCR//Western blot	Functional MTI
hsa-miR-26a-5p	5.50421	Down	MIRT732182	Homo sapiens	PTGS2	5743	Homo sapiens	Luciferase reporter assay//qRT-PCR//Western blot	Functional MTI
hsa-miR-26a-5p	5.50421	Down	MIRT002340	Homo sapiens	SMAD1	4086	Homo sapiens	Western blot	Functional MTI
hsa-miR-26a-5p	5.50421	Down	MIRT000109	Homo sapiens	HMGA2	8091	Homo sapiens	Luciferase reporter assay//qRT-PCR//Western blot	Functional MTI
hsa-miR-26a-5p	5.50421	Down	MIRT731168	Homo sapiens	ITGA5	3678	Homo sapiens	Western blot//Luciferase reporter assay	Functional MTI
hsa-miR-26a-5p	5.50421	Down	MIRT734567	Homo sapiens	PLOD2	5352	Homo sapiens	Luciferase reporter assay	Functional MTI
hsa-miR-26a-5p	5.50421	Down	MIRT007347	Homo sapiens	NOS2	4843	Homo sapiens	qRT-PCR//Western blot	Functional MTI
hsa-miR-26a-5p	5.50421	Down	MIRT438638	Homo sapiens	TDG	6996	Homo sapiens	Luciferase reporter assay	Functional MTI
hsa-miR-26a-5p	5.50421	Down	MIRT735127	Homo sapiens	NAMPT	10135	Homo sapiens	ELISA//Luciferase reporter assay//qRT-PCR//Western blot	Functional MTI
hsa-miR-26a-5p	5.50421	Down	MIRT000109	Homo sapiens	HMGA2	8091	Homo sapiens	Luciferase reporter assay//qRT-PCR//Western blot	Functional MTI
hsa-miR-26a-5p	5.50421	Down	MIRT731390	Homo sapiens	DUSP4	1846	Homo sapiens	Luciferase reporter assay//qRT-PCR//Western blot	Functional MTI
hsa-miR-26a-5p	5.50421	Down	MIRT005920	Homo sapiens	MTDH	92140	Homo sapiens	Immunohistochemistry//Luciferase reporter assay//qRT-PCR//Western blot	Functional MTI
hsa-miR-26a-5p	5.50421	Down	MIRT003803	Homo sapiens	SMAD4	4089	Homo sapiens	Luciferase reporter assay	Functional MTI
hsa-miR-26a-5p	5.50421	Down	MIRT001771	Homo sapiens	EZH2	2146	Homo sapiens	qRT-PCR//Western blot	Functional MTI
hsa-miR-26a-5p	5.50421	Down	MIRT438159	Homo sapiens	PIK3C2A	5286	Homo sapiens	Luciferase reporter assay	Functional MTI
hsa-miR-26a-5p	5.50421	Down	MIRT000110	Homo sapiens	HMGA1	3159	Homo sapiens	Luciferase reporter assay	Functional MTI
hsa-miR-26a-5p	5.50421	Down	MIRT734720	Homo sapiens	ST3GAL6	10402	Homo sapiens	Immunohistochemistry//Luciferase reporter assay//qRT-PCR//Western blot	Functional MTI
hsa-miR-26a-5p	5.50421	Down	MIRT732618	Homo sapiens	DUSP5	1847	Homo sapiens	Luciferase reporter assay//qRT-PCR//Western blot	Functional MTI
hsa-miR-26a-5p	5.50421	Down	MIRT001771	Homo sapiens	EZH2	2146	Homo sapiens	Luciferase reporter assay//qRT-PCR//Western blot	Functional MTI
hsa-miR-26a-5p	5.50421	Down	MIRT732280	Homo sapiens	JAG1	182	Homo sapiens	Luciferase reporter assay//qRT-PCR//Western blot	Functional MTI
hsa-miR-26a-5p	5.50421	Down	MIRT000109	Homo sapiens	HMGA2	8091	Homo sapiens	Luciferase reporter assay//qRT-PCR//Western blot	Functional MTI
hsa-miR-26a-5p	5.50421	Down	MIRT000109	Homo sapiens	HMGA2	8091	Homo sapiens	Luciferase reporter assay	Functional MTI
hsa-miR-26a-5p	5.50421	Down	MIRT000109	Homo sapiens	HMGA2	8091	Homo sapiens	Luciferase reporter assay	Functional MTI
hsa-miR-26a-5p	5.50421	Down	MIRT002340	Homo sapiens	SMAD1	4086	Homo sapiens	Immunoblot//Immunohistochemistry//Immunoprecipitaion//In situ hybridization//Luciferase reporter assay//qRT-PCR	Functional MTI
hsa-miR-26a-5p	5.50421	Down	MIRT002340	Homo sapiens	SMAD1	4086	Homo sapiens	Luciferase reporter assay	Functional MTI
hsa-miR-26a-5p	5.50421	Down	MIRT052903	Homo sapiens	CHD1	1105	Homo sapiens	Luciferase reporter assay//Western blot	Functional MTI
hsa-miR-26a-5p	5.50421	Down	MIRT000110	Homo sapiens	HMGA1	3159	Homo sapiens	Luciferase reporter assay//qRT-PCR//Western blot	Functional MTI
[truncated: 538 more rows]
