# Supplementary material for: Platelet-derived microvesicles isolated from type-2 diabetes mellitus patients harbour an altered miRNA signature and drive MDA-MB-231 triple-negative breast cancer cell invasion
Source: PLoS One. 2024 Jun 20;19(6):e0304870. doi: 10.1371/journal.pone.0304870 (PMC11189239; doi:10.1371/journal.pone.0304870)
Supplement: S5 Table — Complete gene ontology analysis of molecular functions associated the target mRNA between each group. (XLSX) [file pone.0304870.s005.xlsx]

## Sheet: Sheet1
Cluster	Group	ID	Description	GeneRatio	BgRatio	pvalue	p.adjust	qvalue	geneID	Count
Down	Down	GO:0003682	chromatin binding	258/5992	397/12928	2.50754e-14	2.31196e-11	1.94533e-11	HDAC4/HMGA2/HMGA1/GATA6/BMI1/EZH2/GLI1/ESR1/FOS/PRDM1/EGFR/SFPQ/DNMT3B/DNMT3A/DNMT1/SMAD4/KAT2B/POLD1/TP53/PPARG/NCOA1/RNF2/SMARCA2/PRKAA1/ZEB1/SOX9/SMAD3/FMR1/RELA/SIRT2/SMARCD1/MEIS1/CDK1/PCNA/SMAD2/UHRF1/MTA1/STAT3/CKS2/JUN/YAP1/NR5A2/PER1/KLF4/RUNX2/MBD2/NFIA/NFKB1/PAX6/PPARGC1A/SNAI2/MITF/TFAM/SMARCA4/SMARCA5/CTNNB1/SRF/FOXO1/EGR1/PATZ1/FOXO3/GTF2H1/H3F3B/MSH2/CCNT2/ARID1A/PWWP2A/PRIMPOL/THR…	258
Down	Down	GO:0003712	transcription coregulator activity	286/5992	453/12928	2.02575e-13	9.33872e-11	7.85779e-11	HDAC4/HMGA2/HMGA1/CDX2/EZH2/CCND1/CCNE1/FGF2/DNMT3B/DNMT3A/RB1/BRCA1/TRIB3/WNT3A/SMAD4/NCOA3/KAT2B/JUNB/HSF2/MYCBP/MAP3K10/HIPK2/MTDH/PPARG/NCOA1/SIRT1/E2F6/SMARCA2/NCOR2/ZEB1/HMGB1/SMAD3/KMT5A/SMARCD1/MTA1/YY1/MXI1/ATF6/TDG/CREB1/MXD1/ZHX1/JUN/YAP1/BCL9/TBPL1/ZHX2/PPARGC1A/WNT4/HDGF/GATA3/BTG1/SMARCA4/COPS5/SOX17/SCAI/PSMD9/CTNNB1/CDK7/NR1I2/TGIF1/CEBPA/MECP2/MED6/HSPA1A/ARID1A/MMS19/E2F7/SPEN/S…	286
Down	Down	GO:0031625	ubiquitin protein ligase binding	167/5992	258/12928	1.51346e-09	4.65138e-07	3.91376e-07	NLK/BCL2/EGFR/RB1/BRCA1/TRIB3/ACVR1B/HIF1A/GSK3B/TP53/RALA/ERBB3/FHIT/CUL5/PTPN22/FAF1/AXIN2/SMAD3/RELA/CDKN1A/SMAD2/HDAC6/HSPA5/ATF6/BAG4/CXCR4/JUN/PER1/FZD4/BECN1/PAX6/PPARGC1A/JAK1/NKD2/PRDX6/FOXO1/PRKN/FZD6/UBE2A/TNK2/FBXW7/TPI1/SQSTM1/RTN4/HSPA1A/HSPA1B/CD40/CUL2/RPA2/TOLLIP/EGR2/TSG101/SPART/BAG2/RNF34/YOD1/KCNH2/HSPBP1/WFS1/RFFL/UBE2B/USP25/PSMD1/NAE1/LAPTM4B/NFKBIA/NEK6/PA2G4/FZD5/PRKACA/…	167
Down	Down	GO:0000987	proximal promoter sequence-specific DNA binding	243/5992	403/12928	7.90673e-09	1.458e-06	1.22679e-06	HDAC4/HMGA2/MYC/E2F2/MYCN/EZH2/SP1/GLI1/PLAG1/ESR1/NOTCH1/PRDM1/SFPQ/SMAD1/PPARA/DNMT3A/RB1/HNF4A/MEOX2/PROX1/SMAD4/EED/NKRF/NR3C1/HIF1A/MYB/TP53/PPARG/SNAI1/HOXB3/KLF6/RAX/ZNF217/ZEB1/SOX9/GCM1/SMAD3/RELA/MEIS1/PRDM4/E2F1/SMAD2/AGO1/UHRF1/SOX6/MTA1/HDAC6/PGR/YY1/STAT3/ATF6/BCL11A/CREB1/MXD1/SNAI3/JUN/YAP1/ELF4/NR5A2/PER1/KLF4/TBPL1/RUNX2/MBD2/NFIA/PAX6/AHR/SIX2/TWIST1/SNAI2/MITF/GATA3/IRF1/RUNX1…	243
Down	Down	GO:0050839	cell adhesion molecule binding	239/5992	403/12928	7.82795e-08	9.02171e-06	7.59105e-06	ITGB3/FGF2/EGFR/SERBP1/IGF2/MMP24/FGG/FGA/FGB/COL3A1/PTPN11/ILK/KDR/HMGB1/TWF1/DDX3X/PAK4/EIF2S3/PTPRF/COL16A1/HSPA5/OLFM4/MYH9/CD151/CDH1/LDHA/ITGB1/IDH1/ITGA6/NECTIN1/MMP14/FBN1/IGF1/BSG/ADAM17/FSCN1/ITGA5/SPP1/PKM/LASP1/PRDX6/CTNNB1/CXCL12/SYK/FASN/ITGA3/TIMP2/LARP1/RTN4/RARS/PHLDB2/LYPLA2/ITGA2/HSPA1A/CNN3/CAPZA1/PLEC/THBS1/ITGA4/TNKS1BP1/LIMA1/MB21D2/CKAP5/CAPZB/TES/CD2AP/ARHGAP1/DDX6/CD46/P…	239
Down	Down	GO:0043021	ribonucleoprotein complex binding	72/5992	100/12928	1.61185e-07	1.65125e-05	1.38939e-05	EZH2/LIN28A/CPEB2/PIM1/UNG/FMR1/DDX3X/MTOR/HSPA5/RICTOR/EIF2S1/NAA10/LARP1/RNASEL/PTCD3/NAA15/DDX5/TIMM50/EIF5A2/HNRNPU/SNRPB2/SNRPD3/SRP68/YBX3/SNRPC/BAG6/SRP72/GEMIN5/ZNF598/EIF2A/EIF3K/SEC61A1/SRP19/RPSA/NPM1/LETM1/SNRPD2/PRPF31/MTIF2/C1QBP/MDM2/CBX5/GCN1/NMD3/PRMT7/CD2BP2/NOLC1/RPN2/EIF6/RACK1/YTHDF1/EIF5A/ERI1/IFIH1/OLA1/IGHMBP2/SND1/SEC61A2/PHF6/DHX9/UNK/RNF135/UHMK1/CPSF6/GUF1/EIF5AL1/ETF1…	72
Down	Down	GO:0004674	protein serine/threonine kinase activity	196/5992	326/12928	2.97267e-07	2.7408e-05	2.30616e-05	CDK4/AURKB/NLK/CDK6/ACVR2A/PAK1/CCND3/EGFR/MAPK14/MAP3K2/AKT3/IKBKB/ACVR1B/MAPK1/RAF1/HIPK3/TGFBR2/GSK3B/BMPR2/PPM1D/MAP3K10/CHUK/ATM/HIPK2/MAP3K11/ILK/PRKAA1/PIK3CG/PIM1/MAP2K1/MTOR/PAK4/CDK1/CHEK1/HIPK1/LATS2/STK11/PRKCD/ERN1/TGFBR1/ACVR1/AKT2/DYRK2/MAP3K9/ROCK2/WNK1/STK4/BMPR1B/PIK3CA/TGFBR3/CIT/MAP2K6/PRKCH/MAP3K5/CAMK2D/AKT1/CDK7/CDK8/SYK/PLK1/TNK2/MAP4K3/MAP4K4/ROCK1/GTF2H1/SQSTM1/CSNK1G1/D…	196
Down	Down	GO:0003730	mRNA 3'-UTR binding	48/5992	62/12928	5.52062e-07	4.62728e-05	3.89349e-05	SERBP1/CPEB2/CPEB3/TP53/DND1/IGF2BP1/FMR1/ILF3/CPEB1/ELAVL1/LARP1/IGF2BP2/TIA1/ZFP36L1/KHSRP/DDX5/TIAL1/PUM1/HNRNPU/ELAVL2/EXOSC8/CIRBP/HNRNPR/YBX3/DHX36/HNRNPA2B1/UTP23/GEMIN5/RPL5/RBMS3/HNRNPC/CCT5/RNPS1/HNRNPA0/TUT1/RPS7/ZFP36L2/PABPC1/RSL1D1/CARHSP1/ANGEL2/ZNF385A/RC3H1/PUM2/IGF2BP3/ZFP36/RPL41/ELAVL3	48
Down	Down	GO:0046332	SMAD binding	50/5992	68/12928	4.66489e-06	0.00026881	0.00022619	HMGA2/FOS/PURA/SMAD1/SMAD4/ACVR1B/TGFBR2/COL3A1/HIPK2/AXIN2/SMAD3/SMAD2/YY1/TGFBRAP1/TGFBR1/ACVR1/JUN/MEN1/ZEB2/COL5A2/PAX6/BMPR1B/TGFBR3/PARP1/CTNNB1/TGIF1/DDX5/ANKRD1/PMEPA1/FLNA/TRIM33/USP9X/SMAD7/IPO7/USP15/SMURF2/PURB/FKBP1A/AXIN1/SKI/PPM1A/TCF12/BMP2/ZBTB7A/TOB1/BMPR1A/COL1A2/SMURF1/MEF2A/PRDM16	50
Down	Down	GO:0004843	thiol-dependent ubiquitin-specific protease activity	50/5992	69/12928	9.32567e-06	0.0004879	0.00041053	CYLD/TNFAIP3/COPS5/OTUD4/OTUD1/USP28/YOD1/USP31/STAMBP/USP25/USP10/USP37/ZRANB1/USP7/USP42/USP15/EIF3F/USP36/MYSM1/USP30/USP5/USP16/UCHL1/OTUD7A/OTUD7B/USP8/OTULIN/USP45/USP2/USP14/OTUD3/USP1/USP13/USP3/USP34/USP22/USP46/USP51/MINDY1/MINDY2/ATXN3/BRCC3/USP38/USP32/VCPIP1/TANK/OTUB1/USP35/USP12/USP47	50
Down	Down	GO:0008135	translation factor activity, RNA binding	47/5992	64/12928	9.52526e-06	0.0004879	0.00041053	CPEB3/EIF2S3/EIF2S1/COPS5/GFM1/EIF4E/C12orf65/EIF5A2/EIF4G3/EIF4H/EIF1/EEF1G/ABCF1/EIF3C/EIF2B2/EIF2B5/EIF3E/EIF3M/EEF1A1/EIF5B/EIF4G1/EIF3A/EIF5/EIF2A/EIF3K/AGO2/EIF3H/EIF3F/EIF4G2/EIF3D/MTIF2/EIF4A1/GCN1/EIF6/TUFM/EIF5A/EIF4E2/EIF3L/MTRF1/EEF1B2/EEF2K/EIF4A2/EIF5AL1/ETF1/EIF1AX/EIF2B1/EIF1AD	47
Down	Down	GO:0042826	histone deacetylase binding	65/5992	96/12928	1.8344e-05	0.00089017	0.00074901	HDAC4/SP1/CCND1/SFPQ/DNMT3B/KAT2B/HIF1A/TP53/NCOR2/GCM1/RELA/SIRT2/RAC1/HDAC6/KLF4/PHB/MEF2D/PARP1/SRF/PRKN/HSPA1A/HSPA1B/NACC2/TCF21/ANKRD1/HEY2/TFAP4/NRIP1/HDAC1/DHX36/CDC20/KPNA2/HSP90AA1/CHD4/HSP90AB1/YWHAE/NCOR1/CBX5/RBBP4/GMNN/DDX20/CRY1/TOP2A/BCOR/PHF6/HDAC5/NIPBL/ZBTB7B/MIER1/KAT2A/HDAC2/MAPK8/WDTC1/KCTD21/SIX3/TAL1/AKAP8/HOXA10/UHRF1BP1/MEF2A/HIC1/ANKRA2/CAMTA2/CEBPB/MIER2	65
Down	Down	GO:0070063	RNA polymerase binding	34/5992	44/12928	2.7632e-05	0.00127384	0.00107183	BRCA1/NCOA3/ERBB2/AGO1/CCNT2/NEDD4/RPRD1B/SMYD2/TCOF1/HNRNPU/PAF1/CCAR2/SPTY2D1/ELP3/AGO2/GTF2B/WAC/BRD4/NOLC1/PPIB/YTHDC2/SCAF8/ELP1/PCIF1/DHX9/PABPN1/ESRRB/ANP32B/GSG1/CCNT1/CDC73/ELP2/ZFP36/RPAP2	34
Down	Down	GO:0019787	ubiquitin-like protein transferase activity	177/5992	307/12928	3.78042e-05	0.00165978	0.00139658	HDAC4/TRIM71/BRCA1/MYLIP/UHRF2/UBE2I/CDC34/RNF2/CUL5/CDC42/XIAP/UHRF1/PIAS3/TNFAIP3/MALT1/UBR5/TRIM11/PRKN/VHL/UBE2A/RNF183/HACE1/HERC6/UBE2S/NEDD4/PELI2/KCTD10/EGR2/TRIM2/FBXL5/KLHL21/TRIM59/CNOT4/RNF41/ATG10/RNF34/DCST1/HERC3/FBXO11/KLHL42/UBE3C/HECTD3/RNF128/TAF1/ASB2/TRIM47/RFFL/UBE2R2/RNF38/UBE2B/UBE2D3/CBX4/UBE2C/ZBED1/UBE3A/RNF144A/CHFR/NEDD4L/DTL/RNF11/TRIM33/RNF111/UBE2G1/TRIM32/BFAR/ZNR…	177
Down	Down	GO:0003735	structural constituent of ribosome	72/5992	111/12928	6.12419e-05	0.00256659	0.00215958	RPS6/RPS29/MRPS14/RPL15/MRPL10/MRPL42/MRPS24/MRPL27/MRPS22/RPL10/RPL4/MRPL12/MRPS31/RPL12/MRPL1/RPL27A/RPL9/RPL5/RPS2/MRPS2/RPLP0/RPLP1/RPL13/RPL30/RPL3/RPL21/MRPS23/RPL14/RPL31/RPS3A/RPL6/UBA52/RPLP2/RPL11/MRPL37/RPS24/RPS18/MRPS18B/RPS23/RPL28/RPL36/RPL27/RPL37/RPL36AL/MRPL14/RPL18A/RPS7/RPL39/MRPS16/RPS3/RPL32/RPS27A/RPS4X/RPL13A/MRPL51/RPL24/RPL35A/MRPL32/RPL7A/RPS17/RPS15A/MRPL34/MRPL35/RPS4…	72
Down	Down	GO:0031490	chromatin DNA binding	49/5992	71/12928	9.17162e-05	0.00352343	0.00296468	HMGA2/EZH2/SMAD3/RELA/STAT3/PER1/MBD2/PPARGC1A/SMARCA4/SRF/FOXO3/H3F3B/THRA/GATAD2B/H1F0/HMGN4/HNRNPU/ACTL6A/CTCF/HDAC1/WBP2/HNRNPC/H2AFY/ACTB/CHD4/HMGN1/RBBP4/ACTN4/MYOD1/SMARCD2/HIST1H1E/EP300/MED1/SMARCE1/HMGN2/SMARCC1/HIST1H1C/HIST1H1D/DHX9/HDAC2/APEX1/RXRA/RCC1/CLOCK/HMGN3/MBD3/NKAP/KDM5A/THRB	49
Down	Down	GO:0035257	nuclear hormone receptor binding	88/5992	142/12928	0.00012097	0.00409715	0.00344742	HMGA1/ESR1/CCNE1/RB1/BRCA1/PROX1/NCOA3/HIF1A/PPARG/NCOA1/SIRT1/NCOR2/SMAD3/PCNA/STAT3/RARB/PPARGC1A/SMARCA4/PARP1/CTNNB1/CDK7/ETS2/ARID1A/MMS19/DDX5/TCF21/TAF1/NR0B2/NRIP1/MED16/MED24/FOXP1/WBP2/NCOA6/CALR/LATS1/DCAF13/DDX54/MED13/PAGR1/YWHAH/MED12/CNOT1/GTF2B/NCOA4/RNF14/STRN/FKBP4/NCOR1/ASXL1/DCAF1/BAZ2A/PPARGC1B/TRIP6/TCF7L2/ARID5A/CRY1/ACTN4/MYOD1/MED14/EP300/FUS/MED1/SMARCE1/RNF4/RAN/STAT5B/…	88
Down	Down	GO:0001228	DNA-binding transcription activator activity, RNA polymerase II-specific	195/5992	347/12928	0.00012177	0.00409715	0.00344742	HMGA2/MYC/E2F2/MYCN/SP1/PLAG1/ESR1/FOS/NOTCH1/SMAD1/PPARA/HNF4A/MEOX2/SMAD4/NKRF/JUNB/NR3C1/HIF1A/MYB/HSF2/TP53/SIRT1/HOXB3/HOXB5/KLF6/RAX/SOX9/IRF5/GCM1/SMAD3/RELA/MEIS1/PRDM4/SMAD2/PBX3/PGR/STAT3/ATF6/CREB1/JUN/SOX2/ELF4/NR5A2/RFX6/KLF4/ZEB2/TBPL1/RUNX2/NFIA/MAFB/NFKB1/PAX6/SIX2/MITF/GATA3/IRF2/IRF1/RUNX1/MEF2D/ETS1/REL/PARP1/MAF/PKNOX1/DLX5/TCF4/IER2/SRF/NR1I2/PITX1/EGR1/CEBPA/PATZ1/HOXA5/FOXO…	195
Down	Down	GO:0018024	histone-lysine N-methyltransferase activity	31/5992	41/12928	0.00012976	0.00409715	0.00344742	EZH2/EED/KMT5A/MEN1/SETD2/MECOM/SETD1B/KMT5B/KMT2D/SMYD2/EZH1/KMT2A/ASH1L/EHMT2/SMYD1/KMT2C/WDR5/EHMT1/SETD7/NSD2/NSD3/SUZ12/SETD5/PRDM6/SUV39H1/NSD1/SUV39H2/SETD3/PRDM16/DOT1L/WDR82	31
Down	Down	GO:0035326	enhancer binding	71/5992	111/12928	0.0001325	0.00409715	0.00344742	HMGA1/CDX2/SFPQ/MEOX2/TP53/SIRT1/SOX9/SMAD3/RELA/SMAD2/MTA1/PBX3/YY1/CREB1/JUN/NR5A2/MBD2/NFKB1/AHR/GATA3/SMARCA4/REL/H3F3B/GATAD2B/HMGB2/NFYB/NFYA/ACTL6A/CCAR1/HDAC1/ATF2/KMT2A/NKX2-1/XBP1/HNRNPC/NONO/NFE2L1/BHLHE40/MED12/ACTB/CHD4/ZNF322/NPAS2/RBBP4/SMARCD2/ARNT/SMARCE1/GZF1/SMARCC1/HOXD13/ARID3B/HOXC4/BACH1/ZBTB7B/ESRRB/HDAC2/TCF12/SIX3/ZNF704/TAL1/MIXL1/ZBTB16/CLOCK/THRAP3/MBD3/NFATC1/ZNF281/…	71
Down	Down	GO:0001158	enhancer sequence-specific DNA binding	64/5992	99/12928	0.00017829	0.00498128	0.00419135	HMGA1/CDX2/SFPQ/MEOX2/TP53/SIRT1/SOX9/RELA/MTA1/PBX3/YY1/CREB1/JUN/NR5A2/MBD2/NFKB1/GATA3/SMARCA4/REL/H3F3B/GATAD2B/HMGB2/NFYB/NFYA/ACTL6A/CCAR1/HDAC1/ATF2/KMT2A/NKX2-1/XBP1/HNRNPC/NONO/NFE2L1/BHLHE40/MED12/ACTB/CHD4/NPAS2/RBBP4/SMARCD2/SMARCE1/GZF1/SMARCC1/HOXD13/ARID3B/HOXC4/BACH1/ZBTB7B/ESRRB/HDAC2/SIX3/ZNF704/TAL1/MIXL1/ZBTB16/CLOCK/THRAP3/MBD3/NFATC1/ZNF281/TFAP2B/NR2F6/LDB1	64
Down	Down	GO:0048407	platelet-derived growth factor binding	1992-11-01	11/12928	0.00021101	0.00548989	0.00461931	COL1A1/COL3A1/COL4A1/PDGFRA/PDGFRB/PDGFB/PDGFA/COL6A1/COL2A1/COL1A2/COL5A1	11
Down	Down	GO:0140098	catalytic activity, acting on RNA	132/5992	228/12928	0.00027366	0.00646953	0.00544359	FEN1/DICER1/DDX3X/ERN1/TERT/SAMHD1/RIDA/RNASEL/RARS/HARS2/HARS/CNOT8/PRIMPOL/TRMT13/NOB1/DDX5/CNOT6/DDX6/EXOSC2/MEPCE/DIMT1/RARS2/DCP2/POLR2D/EDC3/NT5C3A/TRMT10C/SARS/DHX36/NARS2/TRMT1/MRM3/DHX8/RNMT/EARS2/DDX21/CNOT7/YARS2/POLR3A/DDX54/NARS/ELAC2/AGO2/WARS/MARS/POLR1C/GARS/IARS/MOV10/G3BP1/PPP1R8/DDX24/SNRNP200/DDX1/METTL2A/POLR2A/CNOT1/PTRH2/METTL2B/EXOSC10/TARS2/FARSA/DHX15/JMJD6/AARS2/PDE12/D…	132
Down	Down	GO:0003725	double-stranded RNA binding	42/5992	61/12928	0.00031184	0.00718798	0.00604811	AGO4/DICER1/TFRC/MTDH/VIM/FMR1/DDX3X/ILF3/AGO1/ILF2/CLTC/ELAVL1/YRDC/MBNL1/HNRNPU/OAS2/DHX36/TUBB4B/STAU1/DDX21/HSPD1/SLC3A2/AGO2/TUBA1B/DDX1/HSP90AB1/DHX15/DHX30/RFTN1/EIF4A1/RC3H2/IFIH1/LSM14A/ACTN1/DHX9/TARBP2/FXR1/SIDT2/RC3H1/AGO3/APTX/MSN	42
Down	Down	GO:0004812	aminoacyl-tRNA ligase activity	26/5992	34/12928	0.0003367	0.00739129	0.00621918	RARS/HARS2/HARS/RARS2/SARS/NARS2/EARS2/YARS2/NARS/WARS/MARS/GARS/IARS/TARS2/FARSA/AARS2/AARS/KARS/VARS/SARS2/LARS2/DARS2/TARS/WARS2/LARS/MARS2	26
Down	Down	GO:0016875	ligase activity, forming carbon-oxygen bonds	26/5992	34/12928	0.0003367	0.00739129	0.00621918	RARS/HARS2/HARS/RARS2/SARS/NARS2/EARS2/YARS2/NARS/WARS/MARS/GARS/IARS/TARS2/FARSA/AARS2/AARS/KARS/VARS/SARS2/LARS2/DARS2/TARS/WARS2/LARS/MARS2	26
Down	Down	GO:0101005	ubiquitinyl hydrolase activity	53/5992	81/12928	0.00040288	0.00844208	0.00710333	CYLD/TNFAIP3/COPS5/OTUD4/OTUD1/USP28/YOD1/USP31/STAMBP/USP25/USP10/USP37/USP9X/ZRANB1/USP7/USP42/USP15/EIF3F/USP36/MINDY4/MYSM1/USP30/USP5/USP16/USP24/UCHL1/OTUD7A/OTUD7B/USP8/OTULIN/USP45/USP2/USP14/OTUD3/USP1/USP13/USP3/USP34/USP22/USP46/USP51/MINDY1/MINDY2/ATXN3/BRCC3/USP38/USP32/VCPIP1/TANK/OTUB1/USP35/USP12/USP47	53
Down	Down	GO:0003727	single-stranded RNA binding	41/5992	60/12928	0.00047032	0.0096363	0.00810818	ATXN1/AGO4/FMR1/DDX3X/AGO1/TIA1/HNRNPU/CBX4/PATL1/HNRNPA1/SNRPC/LARP4/RBMS3/PABPC4/AGO2/HNRNPC/DDX1/CBX6/JMJD6/MSI2/DDX11/RPS7/PABPC1/LACTB2/IFIH1/LSM14A/CNBP/HNRNPF/LONP1/RBMXL1/DHX9/FXR1/DIS3L2/SYNCRIP/ADARB2/AGO3/PIWIL1/PNPT1/CBX8/EIF4A3/HNRNPH1	41
UP	UP	GO:0045296	cadherin binding	139/3576	280/12928	2.73944e-15	2.47919e-12	2.0589e-12	RTN4/LRRFIP1/PKN2/PICALM/PDLIM5/EGFR/PCBP1/HNRNPK/CKAP5/WASF2/LRRC59/ANXA2/PAK2/STAT1/CRKL/ANXA1/RAB1A/NUMB/PPL/FMNL2/DNAJB1/CTNNB1/ARFIP2/SCYL1/CSNK1D/CAPG/EHD1/ERC1/TWF1/EIF3E/JUP/EIF4G2/STK24/SLC9A3R2/PPFIBP1/GAPVD1/PACSIN2/FLNA/RARS/TNKS1BP1/YWHAZ/CTNNA1/FLNB/CORO1B/DIAPH3/EXOC3/CLINT1/TJP1/S100A11/TMOD3/DBN1/CDH13/STX5/ARGLU1/HSPA1A/LIMA1/SPTBN1/CD46/ARHGAP1/SH3GLB1/COBLL1/ESYT2/CALD1/DDX3X/…	139
UP	UP	GO:0044389	ubiquitin-like protein ligase binding	130/3576	274/12928	1.5256e-12	6.90336e-10	5.73306e-10	CXCR4/BCL2/RTN4/DERL1/CDKN1A/TRAF6/DET1/SMAD5/APC/CEBPB/BRCA1/FAF1/IKBKE/PA2G4/EGFR/DAXX/TP53/SMAD2/SKI/JUN/FBXW7/FOXO1/SMAD7/PRKAR1A/STAT1/YOD1/RB1/HIF1A/CLU/MDM2/PAX6/NFKBIA/BECN1/DNM1L/UBE2N/BCL10/STUB1/FZD6/CASP8/WFS1/UBE2J1/CDK5RAP3/ACTG1/SCAMP3/AURKA/UBE2J2/TMBIM6/BAG5/EIF4E2/UBXN1/PRKAR2A/YWHAZ/RRAGA/DDRGK1/CCT2/GSK3B/HSPA1A/RNF20/RPA2/PRKACB/RNF34/TOLLIP/LAPTM4B/EGR2/TSG101/DTX3L/MOAP1/US…	130
UP	UP	GO:0003682	chromatin binding	172/3576	397/12928	7.78718e-12	1.8835e-09	1.5642e-09	MEF2C/REST/MEIS1/FOXO3/MSH6/MSH2/MLH1/JARID2/CEBPB/HMGA1/HMGA2/KAT2B/NFKB1/FOS/NFIA/TSHZ3/RUNX2/EGFR/MTA2/TLE4/ESR1/TP63/TP53/PRDM1/DNMT1/SMAD2/JUN/SMAD4/SP3/SMARCA4/FOXO1/EZH2/BCL6/MITF/FMR1/MEF2A/SAP30L/MCM8/STAT1/UHRF1/STAT3/SATB1/BMI1/TAL1/CTCF/RAD51/THRB/HOXD10/SIRT2/NEUROG1/ASCL1/PAX6/CBX4/FANCM/TFAM/ZEB1/MBD2/CTNNB1/CHAF1A/YAP1/SOX9/ARID3A/FLI1/DNAJC2/SIN3A/CHAF1B/SUZ12/KDM1A/SMARCD2/RBPJ/…	172
UP	UP	GO:0016779	nucleotidyltransferase activity	41/3576	78/12928	2.79273e-06	0.0003894	0.00032338	TERF1/POLR3G/POLE4/POLE3/PAPOLA/CHRAC1/RPAP1/CD3EAP/PNPT1/GMPPA/REV3L/MTPAP/REV1/POLR1A/EIF2B3/FLAD1/TRNT1/PAPSS1/PCYT1A/POLRMT/POLG/POLR3H/POLR2A/POLE/TUT1/MED21/MAB21L1/ABL1/PCYT2/USP14/CDS1/POLR2D/CRCP/FICD/POLR3A/POLM/NMNAT2/POLR3F/PTGES3/POLQ/POLL	41
UP	UP	GO:0051020	GTPase binding	146/3576	381/12928	3.01191e-06	0.0003894	0.00032338	RASGRP1/ROCK1/PKN2/PICALM/RASA1/BNIP3/TIAM1/DOCK4/DOCK5/DOCK7/RAPGEF2/PAK2/DVL2/ECT2/ATG16L1/DOCK1/PAK1/SIKE1/RAC1/KPNB1/BECN1/ABCA1/SOS1/DNM1L/ARF4/SH3BP4/RAB34/FMNL2/ARFIP2/ANKFY1/IPO4/FARP1/EHD1/ERC1/EIF2B5/YBX3/EIF2B2/CDC42BPB/CYFIP1/XPO1/GAPVD1/IPO8/NCKAP1/EXOC2/AP1G1/FLNA/AIMP1/TRIO/CLTA/DIAPH3/FMNL3/VAV2/OBSCN/CSE1L/EPRS/TNPO1/TMEM127/SPTBN1/ARHGAP1/TBC1D20/DAAM1/RRAGC/AP3M1/EXOC8/RASGRP3/…	146
UP	UP	GO:0000987	proximal promoter sequence-specific DNA binding	152/3576	403/12928	5.37316e-06	0.00053063	0.00044068	LMO2/REST/MEIS1/FOXO3/E2F1/SMAD5/ZIC3/LRRFIP1/SMAD1/CEBPB/HOXA9/HMGA2/NFIB/MYBL1/SPI1/TGIF1/NFIA/RUNX2/ETS1/ESR1/HNRNPK/TP53/PRDM1/SMAD2/MYB/MYBL2/SOX6/JUN/SMAD4/SP1/SP3/PPARA/SMARCA4/SNAI1/EZH2/MITF/TCF21/MEF2A/NKX3-1/E2F2/STAT1/UHRF1/PGR/MEOX2/STAT3/AGO1/MYC/TAL1/RB1/CTCF/HIF1A/NOTCH1/TCF4/RUNX1/NEUROG1/ASCL1/PAX6/NFAT5/NR1H3/ZEB1/MBD2/YAP1/GZF1/SOX9/FLI1/ESRRA/NFYC/SUZ12/SMARCD2/RBPJ/TFCP2/NR3…	152
UP	UP	GO:0003712	transcription coregulator activity	168/3576	453/12928	5.60469e-06	0.00053063	0.00044068	BASP1/MECP2/TRIP13/TRIM32/HMGA1/BRCA1/HMGA2/CCND1/TGIF1/KAT2B/JMY/DAXX/SKI/JUN/SMAD4/SMARCA4/EZH2/MAP3K10/MEF2A/TAF5L/WWC1/NSD3/PTPN14/RB1/CTCF/BCL9/THRB/MXI1/CARM1/ARNT/SIRT1/CBX4/BCL10/HMGB1/PSMD9/NR1H3/ZEB1/DNAJB1/CTNNB1/TAF9B/JADE1/E2F6/YAP1/SERTAD2/RRP1B/JUP/DRAP1/YBX3/NFYC/BUD31/KDM1A/SMARCD2/FGF2/JUNB/SMARCE1/SRSF2/DDX17/TRIM24/NMI/HSPA1A/TRIM22/ARID1A/RNF20/PHF12/RNF4/TFAP2A/RYBP/NACC2/PB…	168
UP	UP	GO:0140098	catalytic activity, acting on RNA	94/3576	228/12928	5.86337e-06	0.00053063	0.00044068	NARS/EIF4A2/DICER1/EXOSC2/CNOT6L/POLR3G/ANG/SAMHD1/TRMT1/RPP38/MRM1/MARS2/CDKAL1/AARSD1/AGO3/PDE12/NOB1/EIF4A1/ERI1/RARS/LARS/RPAP1/CD3EAP/DDX10/PNPT1/CARS/DDX17/MOV10/EPRS/HARS/DDX39B/TYW5/DDX5/PAN3/DDX3X/AGO2/WDR4/POLR1A/PUS1/QRSL1/MRM3/DHX16/POP1/NARS2/XRN1/TOE1/GATC/RNMT/QARS/DDX21/TRNT1/MARS/WARS2/POLRMT/EXO1/CNOT1/FARSA/DHX15/POLR3H/DROSHA/POLR2A/TUT1/ELAC2/SND1/GARS/UPF1/SMG6/MED21/DDX20/C…	94
UP	UP	GO:0042826	histone deacetylase binding	47/3576	96/12928	7.07773e-06	0.00056235	0.00046702	TRAF6/PKN2/CEBPB/CCND1/KAT2B/NR2E1/TP53/SP1/TCF21/MEF2A/NKX3-1/PARP1/TAL1/HIF1A/RAC1/SIRT2/AKAP8/PHF6/HSPA1A/HNRNPD/NACC2/NIPBL/TOP2A/CHD4/MIER1/HSP90AA1/RELA/YWHAE/HSPA1B/YWHAB/KPNA2/DNMT3B/GLI3/DDX20/MIER2/HES1/NCOR1/BCOR/CBX5/MAPK8/KCTD21/UHRF1BP1/RFXANK/ANKRA2/FOXP3/MEF2D/SP2	47
UP	UP	GO:0019787	ubiquitin-like protein transferase activity	120/3576	307/12928	7.58996e-06	0.00056235	0.00046702	TRAF6/CDC34/TRIM32/BRCA1/UBE2I/TOPORS/PIAS3/UHRF1/HECTD2/FBXO11/WWP1/VHL/ATG16L1/MDM2/RNF11/CBX4/UBE2N/STUB1/ZNRF3/TRAF7/UBE2J1/UFL1/ATG3/NEDD4/BIRC6/PELI1/UBR4/UBA3/UBE2J2/UBE2D2/UBE2D3/UBE2H/DDB2/TRIM24/RNF2/RNF20/RNF4/ZFP91/RNF34/ARIH2/MYLIP/EGR2/FBXL3/ASB1/FBXL5/CNOT4/UBR5/DTX3L/RMND5A/TRIM2/MALT1/FBXO3/TRIM33/MYCBP2/UBR3/TRIM59/TAF1/HECTD1/KLHL42/FBXL2/CUL3/UBE2M/RNF40/TRIP12/TRIM28/FEM1B/DZ…	120
UP	UP	GO:0031072	heat shock protein binding	48/3576	100/12928	1.12355e-05	0.00064402	0.00053484	CDKN1B/IRAK1/APAF1/FAF1/DAXX/HIF1A/KPNB1/STUB1/TFAM/PPP5C/DNAJB1/DNAJC2/TOMM34/NR3C1/CDK5/NUP62/ITGB2/HSPA1A/FKBP5/PPID/HSPA1B/BAG2/TELO2/BAG6/STIP1/ST13/HSPA8/DNAJC8/BCOR/CSNK2A1/SPN/HTT/LMAN2/DNAJB9/CREB1/NPAS2/CDC37/AHR/ZFP36/CYP1A1/DNAJC10/DNAJB6/FICD/CHORDC1/SACS/PTGES3/DNAJB14/LIMK1	48
UP	UP	GO:0043021	ribonucleoprotein complex binding	48/3576	100/12928	1.12355e-05	0.00064402	0.00053484	LIN28A/EZH2/FMR1/MRPS27/MDM2/PYM1/EIF2S1/YBX3/ERI1/GEMIN5/NOLC1/NMD3/PHF6/RICTOR/DDX5/DDX3X/DHX33/NVL/OXA1L/NAA15/SRP68/GCN1/RPN2/SND1/NPM1/SMG6/BAG6/CD2BP2/RPSA/TIMM50/NAA10/IGHMBP2/LARP1/SNRPA/CBX5/DHX9/UNK/RNF135/NAA16/SEC61A2/HSPA5/CPSF6/PIWIL2/EIF4A3/OLA1/ITCH/ETF1/EIF5A2	48
UP	UP	GO:0004674	protein serine/threonine kinase activity	124/3576	326/12928	2.45737e-05	0.00130819	0.00108642	PLK2/IRAK1/ROCK1/TGFBR2/PKN2/CDK6/TBK1/IKBKE/BMPR2/EGFR/TGFBR3/CHUK/CSNK1A1/PIK3CG/MAP3K10/LATS2/MYLK/MAP3K14/PAK2/MASTL/STK11/AKT2/CDK2/MAPK14/ATM/TGFBR1/PAK1/PRKCE/CCL3/MAPK13/RPS6KA4/MAP4K4/AURKB/AKT1/PRKCI/CSNK1D/HIPK3/AURKA/CDC42BPB/STK24/CAB39/PLK1/TRIO/CDK5/OBSCN/RIOK2/SRPK2/CDK4/GSK3B/PDIK1L/EIF2AK1/PRKACB/SRPK1/CSNK1G1/NUAK1/DYRK2/DSTYK/LATS1/MAP3K2/MKNK2/TRPM7/PRKAB2/RPS6KA3/TAF1/WNK1/S…	124
UP	UP	GO:0046332	SMAD binding	35/3576	68/12928	2.66324e-05	0.00133902	0.00111202	TGFBR2/SMAD1/HMGA2/TGIF1/FOS/TGFBR3/SMAD2/SKI/JUN/SMAD4/PURA/SMAD7/MEF2A/ZEB2/PARP1/DAB2/COL3A1/TGFBR1/PAX6/STUB1/CTNNB1/FLNA/YY1/DDX5/COL5A2/TRIM33/PURB/USP15/PRDM16/DROSHA/ZBTB7A/IPO7/ACVR1B/SMAD6/BMP2	35
UP	UP	GO:0032549	ribonucleoside binding	104/3576	267/12928	3.55181e-05	0.00153066	0.00127118	RHOB/RHOA/GNAI2/NRAS/DIRAS3/HRAS/KRAS/ARL15/RAB1A/RAC1/DNM1L/ARF4/SAMHD1/RHEB/RAB6A/RAB5C/RAB34/RAB27B/RAB23/GNA13/ARL10/ARFIP2/GTPBP3/RP2/EHD1/RAB14/EIF2B2/RAP1B/TGM2/NOLC1/ATL2/RAB6C/RRAGA/POLR1B/RAB30/ARL8B/EEF1A2/RAB2A/GNAS/GNL3L/IFI44L/MX2/AGAP1/RAB5B/NIN/GPN3/RHEBL1/GNA12/MTPAP/RRAS2/ARL1/RRAGC/RASEF/GNAQ/RAB22A/POLR3B/EIF5/SAR1A/GFM2/DNM3/GSPT1/RAP2C/RCC1L/RAB38/EHD4/LSG1/EEF1A1/SEPHS1/NME…	104
UP	UP	GO:0016887	ATPase activity	97/3576	247/12928	4.42375e-05	0.00166812	0.00138533	MSH6/MSH2/MYO10/EIF4A2/SMARCA4/RAD51/ABCB1/CFTR/ABCA1/TAP1/FANCM/MYO1E/ATP6V1F/PCYOX1/DYNC2H1/EIF4A1/ABCC4/VPS4B/LONP2/ATP6V1H/DDX17/MOV10/ATP13A1/KIF14/HSPA1A/ACIN1/KATNAL1/DDX39B/DDX5/MYO19/ATP2B4/ATRX/YME1L1/DDX3X/TOP2A/ABCD3/ATP11B/ATP2A2/DHX16/ASCC3/SMARCA1/CHD3/CLPX/VWA8/DDX21/CHD4/CHD1/ABCC1/HSP90AA1/SMCHD1/XRCC6/DYNC1H1/HSPA1B/KIF16B/PEX1/ATP6V1E1/MACF1/ATP1A1/CCT8/RFC3/MYO9B/UPF1/ATP6/DD…	97
UP	UP	GO:0003730	mRNA 3'-UTR binding	32/3576	62/12928	5.4378e-05	0.00196849	0.00163478	RPS7/IGF2BP1/IGF2BP2/TP53/FMR1/CARHSP1/SECISBP2/CPEB1/CPEB3/ELAVL1/YBX3/GEMIN5/RNF20/ELAVL2/HNRNPA0/DDX5/ELAVL4/IGF2BP3/PUM1/RNF40/CPSF1/KHSRP/TUT1/SERBP1/PABPC1/LARP1/RPL41/ZFP36/HNRNPR/ZNF385A/RNPS1/ZFP36L1	32
UP	UP	GO:0035326	enhancer binding	50/3576	111/12928	6.26713e-05	0.00207166	0.00172046	MEF2C/BACH1/HMGA1/SPI1/NFKB1/TP53/SMAD2/JUN/SMARCA4/MEOX2/TAL1/ARNT/SIRT1/MBD2/GZF1/SOX9/FLI1/NFYC/SMARCD2/SMARCE1/IRF7/HIVEP1/TIPARP/PBX3/YY1/CLOCK/ATF2/SMARCC1/CHD4/RELA/MSC/ACTB/NFYA/GATAD2B/NR2F6/NONO/XBP1/SMARCB1/ARID3B/SMARCC2/NFATC1/RAI1/SOX11/CREB1/NPAS2/AHR/MIXL1/HMGB2/SPIB/PAX4	50
UP	UP	GO:0002039	p53 binding	33/3576	65/12928	6.40957e-05	0.00207166	0.00172046	DAXX/TP53BP2/TP63/TP53/SMARCA4/STK11/HIF1A/MDM2/SIRT1/KDM1A/CDK5/PSME3/TRIM24/GSK3B/RNF20/RNF34/NUAK1/USP7/MUC1/TAF1/USP10/TAF9/NOP53/EHMT1/EEF2/SMARCB1/EP300/RFFL/HTT/KMT5A/CHD8/ZNF385A/MAPKAPK5	33
UP	UP	GO:0003697	single-stranded DNA binding	38/3576	79/12928	8.4514e-05	0.00263742	0.00219031	MSH2/MLH1/BRCA2/PCBP1/HNRNPK/PURA/RAD51/TERF1/HMGB1/SAMHD1/XPC/FUBP1/JCHAIN/NUCKS1/RAD23B/RPA2/CRY2/MYEF2/PURB/POLR2H/NABP2/CTC1/ERCC1/MCM4/TERF2IP/PCBP2/IGHMBP2/MCM7/WBP11/DHX9/RNF138/NABP1/SWSAP1/STN1/RAD18/HMGB2/MSH3/SMC2	38
UP	UP	GO:0032182	ubiquitin-like protein binding	33/3576	66/12928	9.44125e-05	0.00275623	0.00228898	CXCR4/TRIM32/FAF1/DAXX/MDM2/SIRT2/CBX4/UBE2N/NEDD4/UBXN1/NR3C1/UBA2/VPS36/NUP62/RNF4/TOLLIP/UBR5/TSG101/TOP2A/OTUB1/SERBP1/VPS28/SQSTM1/SOBP/FAF2/RNF185/RNF111/GGA3/RNFT1/HABP4/DDI2/RNF19B/USP16	33
UP	UP	GO:0005525	GTP binding	99/3576	258/12928	0.00010613	0.00297116	0.00246747	RHOB/RHOA/GNAI2/NRAS/DIRAS3/HRAS/KRAS/ARL15/RAB1A/RAC1/DNM1L/ARF4/SAMHD1/RHEB/RAB6A/RAB5C/RAB34/RAB27B/RAB23/GNA13/ARL10/ARFIP2/GTPBP3/RP2/EHD1/RAB14/EIF2B2/RAP1B/TGM2/NOLC1/ATL2/RAB6C/RRAGA/RAB30/ARL8B/EEF1A2/RAB2A/GNAS/GNL3L/IFI44L/MX2/AGAP1/RAB5B/NIN/GPN3/RHEBL1/GNA12/RRAS2/ARL1/RRAGC/RASEF/GNAQ/RAB22A/EIF5/SAR1A/GFM2/DNM3/GSPT1/RAP2C/RCC1L/RAB38/EHD4/LSG1/EEF1A1/SEPHS1/MFN2/RAB35/RAB8B/ARL9/E…	99
UP	UP	GO:0001158	enhancer sequence-specific DNA binding	45/3576	99/12928	0.00011005	0.00297116	0.00246747	MEF2C/BACH1/HMGA1/SPI1/NFKB1/TP53/JUN/SMARCA4/MEOX2/TAL1/SIRT1/MBD2/GZF1/SOX9/FLI1/NFYC/SMARCD2/SMARCE1/IRF7/HIVEP1/PBX3/YY1/CLOCK/ATF2/SMARCC1/CHD4/RELA/MSC/ACTB/NFYA/GATAD2B/NR2F6/NONO/XBP1/SMARCB1/ARID3B/SMARCC2/NFATC1/SOX11/CREB1/NPAS2/MIXL1/HMGB2/SPIB/PAX4	45
UP	UP	GO:0042393	histone binding	64/3576	155/12928	0.00016209	0.00396466	0.00329255	MSH6/DAXX/SMARCA4/FMR1/SAP30L/STAT1/UHRF1/CARM1/SIRT1/CBX4/NCAPG2/RRP8/DNAJC2/SPIN1/CHAF1B/NASP/SUZ12/NCAPD2/DEK/PHF6/PSME4/TRIM24/RSF1/RNF20/BRD1/ASF1A/MLLT6/EZH1/PHIP/BAZ1B/DTX3L/TBL1XR1/ATRX/ATAD2B/PARP9/TAF1/PIH1D1/USP15/DPF2/CHD1/ANP32E/KDM5B/GLYR1/SET/BAZ2A/NPM1/BRD2/SFMBT1/YEATS2/IPO7/KDM4A/CBX5/USP3/CBX2/MTF2/CHD8/PHF13/MLLT10/PHF19/PRKCB/CBX8/IPO9/ZMYND8/USP16	64
UP	UP	GO:0001228	DNA-binding transcription activator activity, RNA polymerase II-specific	126/3576	347/12928	0.00022858	0.00544376	0.0045209	MEF2C/LMO2/REST/MEIS1/FOXO3/ZIC3/BACH1/SMAD1/CEBPB/HOXB5/HMGA2/NFIB/MYBL1/SPI1/NFKB1/FOS/MAFB/NFIA/NR2E1/RUNX2/ETS1/ESR1/HNRNPK/TP63/SOX2/TP53/SMAD2/MYB/MYBL2/JUN/SMAD4/SP1/PPARA/MITF/TCF21/MEF2A/E2F2/PGR/MEOX2/ZEB2/STAT3/PARP1/MYC/CTCF/HIF1A/NOTCH1/TCF4/RUNX1/HOXD10/SIRT1/PAX6/NFAT5/FOXA1/PLAGL2/SOX9/CREBRF/VEZF1/FLI1/ESRRA/NFYC/RBPJ/TFCP2/JUNB/NR3C1/FUBP3/NUCKS1/RREB1/E2F3/TFAP2A/IRF1/PBX3/FOXJ…	126
UP	UP	GO:0019902	phosphatase binding	65/3576	160/12928	0.00025159	0.00545904	0.00453359	CDKN1B/BCL2/SPRED1/TBK1/IKBKE/PIK3R2/ERBB2/EGFR/TP53/SMAD2/CSF1R/PPARA/FOXO1/HSP90B1/CARHSP1/MASTL/STAT1/PIK3R1/STAT3/IRS2/MAPK14/CDC27/AKT1/CTNNB1/JUP/SLC9A3R2/STRN/PPP2R2A/CDH2/GRB2/RPA2/AKAP11/CRY2/ATP2B4/PTK2/KIFAP3/WNK1/MTMR9/FBXL2/DLG1/SLC9A3R1/STAU1/PXN/AP3B1/DZIP3/SMG7/ANAPC5/TRPC4AP/ARPP19/TERF2IP/MAPK1/DAB2IP/SHOC2/PPP6R3/MTMR3/STRN3/KIF3A/MAP2K7/CLEC12B/PPP3CB/PHACTR4/PARD3/SH3GL1/PPP3…	65
UP	UP	GO:0097747	RNA polymerase activity	13/3576	19/12928	0.00025335	0.00545904	0.00453359	POLR3G/RPAP1/CD3EAP/POLR1A/TRNT1/POLRMT/POLR3H/POLR2A/MED21/POLR2D/CRCP/POLR3A/POLR3F	13
UP	UP	GO:0061980	regulatory RNA binding	19/3576	33/12928	0.00028934	0.00608955	0.00505721	MECP2/MATR3/LIN28A/SOX2/DICER1/FMR1/AGO4/AGO1/ELAVL1/MBD2/AGO3/PNPT1/AGO2/PUM1/DDX21/ZC3H7A/DHX9/TRIM71/TLR7	19
UP	UP	GO:0008135	translation factor activity, RNA binding	31/3576	64/12928	0.00031653	0.00651054	0.00540683	EIF4A2/CPEB3/EIF2S1/EIF3G/EIF2B5/EIF3E/EIF4A1/EIF2B2/EIF4G2/EIF3C/EIF4E2/EIF3J/EIF3A/EEF1A2/EIF3F/EIF5/AGO2/GSPT1/EIF2B3/EEF1A1/EIF4G3/GCN1/DENR/ABCF1/EIF3D/EIF4H/EIF1AX/C12orf65/ETF1/EIF5A2/EIF2S3	31
UP	UP	GO:0016407	acetyltransferase activity	35/3576	75/12928	0.00033242	0.00668543	0.00555207	BRCA2/KAT2B/IFNB1/TAF5L/NAA40/CRAT/SMARCE1/NAA50/NAA30/CLOCK/TAF5/ACAT1/TAF1/PHF20/ATF2/KAT6A/DLAT/TAF9/NAA15/GTF3C4/FASN/SRCAP/EP300/HADHA/HCFC1/BRPF1/USP22/NAA10/NCOA3/NAT8L/NAA16/KANSL1/ATAT1/LPCAT1/KANSL3	35
UP	UP	GO:0030291	protein serine/threonine kinase inhibitor activity	15/3576	24/12928	0.00037475	0.00737277	0.00612289	CDKN1B/SPRED1/CDKN1A/SPRY2/CDKN1C/KAT2B/PKIA/CASP3/PRKAR1A/RPTOR/PRKAR2A/H2AFY/CDKN2A/WNK1/HEXIM1	15
UP	UP	GO:0019001	guanyl nucleotide binding	101/3576	274/12928	0.00050357	0.00946138	0.00785743	RHOB/RHOA/GNAI2/NRAS/DIRAS3/HRAS/KRAS/ARL15/RAB1A/RAC1/DNM1L/ARF4/SAMHD1/RHEB/RAB6A/RAB5C/RAB34/RAB27B/RAB23/GNA13/ARL10/ARFIP2/GTPBP3/RP2/EHD1/RAB14/EIF2B2/RAP1B/TGM2/NOLC1/ATL2/RAB6C/RRAGA/RAB30/ARL8B/EEF1A2/RAB2A/GNAS/GNL3L/IFI44L/MX2/AGAP1/RAB5B/NIN/GPN3/RHEBL1/GNA12/RRAS2/ARL1/RRAGC/RASEF/GNAQ/RAB22A/EIF5/SAR1A/GFM2/DNM3/GSPT1/RAP2C/RCC1L/RAB38/EHD4/LSG1/EEF1A1/SEPHS1/NME2/MFN2/RAB35/RAB8B/A…	101
UP	UP	GO:0032561	guanyl ribonucleotide binding	101/3576	274/12928	0.00050357	0.00946138	0.00785743	RHOB/RHOA/GNAI2/NRAS/DIRAS3/HRAS/KRAS/ARL15/RAB1A/RAC1/DNM1L/ARF4/SAMHD1/RHEB/RAB6A/RAB5C/RAB34/RAB27B/RAB23/GNA13/ARL10/ARFIP2/GTPBP3/RP2/EHD1/RAB14/EIF2B2/RAP1B/TGM2/NOLC1/ATL2/RAB6C/RRAGA/RAB30/ARL8B/EEF1A2/RAB2A/GNAS/GNL3L/IFI44L/MX2/AGAP1/RAB5B/NIN/GPN3/RHEBL1/GNA12/RRAS2/ARL1/RRAGC/RASEF/GNAQ/RAB22A/EIF5/SAR1A/GFM2/DNM3/GSPT1/RAP2C/RCC1L/RAB38/EHD4/LSG1/EEF1A1/SEPHS1/NME2/MFN2/RAB35/RAB8B/A…	101
UP	UP	GO:0003779	actin binding	114/3576	315/12928	0.00051227	0.00946138	0.00785743	CXCR4/MARCKS/PDLIM5/MYO10/TPM1/EGFR/JMY/CORO1A/GCSAM/EPB41L3/NOS3/WASF2/MYLK/KLHL5/VPS18/PRKCE/ANG/SYNE2/MYO1E/FMNL2/CAPG/DMD/TWF1/CYFIP1/PALLD/FLNA/DAG1/CFL2/CTNNA1/FLNB/CORO1B/DIAPH3/FMNL3/MYO6/TMOD3/SNTB2/DBN1/ANTXR1/ARPC3/EPB41L2/SNTG2/LIMA1/SPTBN1/ACTR2/HOOK1/WDR1/MYO19/DAAM1/ENAH/UTRN/COBLL1/TRPM7/IPP/MYO9A/CALD1/PTK2/CORO2A/PHACTR2/LIMCH1/FERMT2/VASH2/SYNE1/DIAPH1/ANXA8/RDX/INPPL1/ARPC1A/F…	114
