# Supplementary material for: Platelet-derived microvesicles isolated from type-2 diabetes mellitus patients harbour an altered miRNA signature and drive MDA-MB-231 triple-negative breast cancer cell invasion
Source: PLoS One. 2024 Jun 20;19(6):e0304870. doi: 10.1371/journal.pone.0304870 (PMC11189239; doi:10.1371/journal.pone.0304870)
Supplement: S6 Table — Anonymised data for T2DM patients recruited to the study. (XLSX) [file pone.0304870.s006.xlsx]

## Sheet: Sheet1
Investigating how platelets alter the genetics of breast cancer
BTHFT Ref ID : 2303
Study ID	Sex	Age	HbA1c		Study ID	Sex	Age	HbA1c
No.		(Years)	(mmol/mol)		No.		(Years)	(mmol/mol)
BCN001	Female	63	78		BCN034	Female	69	70
BCN002	Female	66	60		BCN035	Male	63	63
BCN003	Female	69	67		BCN036	Male	66	103
BCN004	Male	77	83		BCN037	Male	60	78
BCN005	Male	67	69		BCN038	Male	72	58
BCN006	Male	79	84		BCN039	Male	79	111
BCN007	Male	70	70		BCN040	Male	74	100
BCN008	Male	64	104		BCN041	Male	93	63
BCN009	Male	65	66		BCN042	Female	79	96
BCN010	Male	54	100		BCN043	Female	50	61
BCN011	Male	81	82		BCN044	Male	42	89
BCN012	Male	76	70		BCN045	Male	82	85
BCN013	Female	84	103		BCN046	Male	81	88
BCN014	Female	45	101		BCN047	Female	69	81
BCN015	Female	82	77		BCN048	Female	61	73
BCN016	Male	75	76		BCN049	Female	81	68
BCN017	Male	65	118		BCN050	Female	79	61
BCN018	Male	65	62		BCN051	Female	52	62
BCN019	Male	77	59		BCN052	Male	72	85
BCN020	Male	76	48		BCN053	Male	75	53
BCN021	Male	61	67		BCN054	Male	73	66
BCN022	Male	55	84		BCN055	Male	63	56
BCN023	Female	71	73		BCN056	Female	82	73
BCN024	Female	72	107		BCN057	Female	82	53
BCN025	Male	61	85		BCN058	Male	75	59
BCN026	Male	63	77		BCN059	Female	76	60
BCN027	Male	56	87		BCN060	Female	82	75
BCN028	Male	64	111		BCN061	Male	63	77
BCN029	Female	57	110		BCN062	Female	57	110
BCN030	Female	76	52		BCN063	Male	81	85
BCN031	Male	67	80		BCN064	Male	72	58
BCN032	Female	45	90		BCN065	Female	84	74
BCN033	Male	67	69		BCN066	Male	61	85
