# Supplementary material for: Platelet-derived microvesicles isolated from type-2 diabetes mellitus patients harbour an altered miRNA signature and drive MDA-MB-231 triple-negative breast cancer cell invasion
Source: PLoS One. 2024 Jun 20;19(6):e0304870. doi: 10.1371/journal.pone.0304870 (PMC11189239; doi:10.1371/journal.pone.0304870)
Supplement: S7 Table — Details of oligonucleotides used in this study. (XLSX) [file pone.0304870.s007.xlsx]

## Sheet: Sheet1
		Target	Sense	Antisense
		GAPDH	TGTCAGTGGTGGACCTGAC	GTGGTCGTTGAGGGCAATG
		TBP	CATGCTTGACACTTGGTGCC	GGTCGCAGGTGGATCTCTTC
		RPS13	GGTTGAAGTTGACATCTG	ATCTGTGAAGGAGTAAGG
		TWIST	ACCATCCTCACACCTGTG	GATTGGCACGACCTCTTG
		SNAIL	GTGTCTCCCAGAACTATT	GTTTGAAATATAAATACCAGTGT
		VIM	AACCGACACTCCTACAAG	TTATTGAAGCAGAACCAAGTT
		hsa-miR-21-5p	UAGCUUAUCAGACUGAUGUUGA	N/A
		hsa-miR-221-3p	AGCUACAUUGUCUGCUGGGUUUC	N/A
		hsa-miR-30d-5p	UGUAAACAUCCCCGACUGGAAG	N/A
		ZNF367	CTGTCCGAAGCACCCCTAC	CAATACCTCGCCAGCCAC
		CDKN1B	TCAAACGTGAGAGTGTCTAACG	CCGGGCCGAAGAGATTTCTG
		KLF11	ACGGTCTTGGCGGCCTAG	ACTTTCATCAAAACCAGCCTCC
		UniSp6 spike	Cat. no. YP00203954 (Qiagen, UK)
